# Supplementary material for: Effect of Topical Corticosteroid Treatment on microRNA Expression in Infants with Atopic Dermatitis
Source: JID Innov. 2025 Jun 10;5(5):100388. doi: 10.1016/j.xjidi.2025.100388 (PMC12272118; doi:10.1016/j.xjidi.2025.100388)
Supplement: Supplementary Table S1 — Differential Expression Analysis of miRNAs in PBMCs of Infants with AD after TCS Treatment XXX Abbreviations: AD, atopic dermatitis; miRNA, microRNA; TCS, topical corticosteroid. miRNAs identified through small RNA-sequencing analysis that passed the low-count filter were subjected to differential expression analysis, comparing miRNAs from PBMCs of infants with AD after TCS treatment (n = 10) with those from the same infants before treatment (n = 10). Differential miRNA expression analysis was performed using package DESeq2 in R software (version 3.5.2). [file mmc1.xlsx]

## Sheet: PBMCs
miRNA	baseMean	LFC	Pvalue	FDR
hsa-miR-27a-5p	35.67	-1.03371	5.20537e-05	0.0134932
hsa-miR-143-3p	80.5898	-1.43847	6.46772e-05	0.0134932
60_TGAGATGAAGCACTGTAGCTCT_hsa-mir-143	93.2363	-2.0179	7.46857e-05	0.0134932
47_TATTGCACTTGTCCCGGCCTGAGA_hsa-mir-92a-2	29.6323	1.03444	0.000352286	0.0477348
hsa-miR-126-3p	264.258	-1.01682	0.000825154	0.0496926
hsa-miR-369-3p	67.0142	-0.835765	0.000662067	0.0496926
5_TGAGGTAGTAGGTTGTGTGGT_hsa-let-7b	39.1029	0.789751	0.000574129	0.0496926
60_TGAGATGAAGCACTGTAGCTCA_hsa-mir-143	26.4054	-2.27024	0.000776371	0.0496926
68_AGCTACATCTGGCTACTGGGTCTCT_hsa-mir-222	34.5993	-0.77997	0.000485091	0.0496926
hsa-miR-24-3p	649.502	-0.981982	0.00161831	0.0737562
hsa-miR-27b-3p	135.718	-0.627017	0.00206739	0.0737562
hsa-miR-487b-3p	32.9234	-0.835232	0.00231339	0.0737562
14_TCCCTGAGACCCTTTAACCTGT_hsa-mir-125a	199.294	0.751697	0.00167471	0.0737562
47_TATTGCACTTGTCCCGGCCTG_hsa-mir-92a-1	176.234	0.651991	0.00156015	0.0737562
47_TATTGCACTTGTCCCGGCCTGA_hsa-mir-92a-1	416.773	0.738336	0.00216393	0.0737562
47_TATTGCACTTGTCCCGGCCTGAA_hsa-mir-92a-2	134.635	0.78119	0.00216287	0.0737562
50_TTCACAGTGGCTAAGTTCCGT_hsa-mir-27a	81.9868	-0.772404	0.00228821	0.0737562
hsa-miR-126-5p	47.3636	-0.787503	0.00271006	0.0737761
hsa-miR-3613-5p	137.828	-0.910697	0.00272236	0.0737761
47_TATTGCACTTGTCCCGGCCTGA_hsa-mir-92a-2	415.976	0.705276	0.00254684	0.0737761
hsa-miR-493-5p	29.758	-0.797052	0.00314166	0.0810847
hsa-miR-340-5p	400.576	-0.687696	0.00365477	0.0900404
60_TCTCACACAGAAATCGCACCCG_hsa-mir-342	1064.23	0.667176	0.00382099	0.0900425
hsa-miR-23a-3p	396.308	-0.560457	0.00419837	0.0931134
11_AGCTTATCAGACTGATGTTGA_global-novelMiR-85:beforetr_17_novelMiR_2+aftertr_17_novelMiR_2+control_17_novelMiR_2	73.5187	-0.651698	0.00436565	0.0931134
46_TGGCTCAGTTCAGCAGGAAC_global-novelMiR-169:beforetr_9_novelMiR_2+aftertr_9_novelMiR_2+control_9_novelMiR_2	59.2375	-0.752078	0.0044667	0.0931134
44_ATCACATTGCCAGGGATTTCCA_hsa-mir-23a	1199.23	-0.516837	0.00466929	0.0937316
hsa-miR-21-5p	13973.7	-0.511162	0.00630503	0.0994738
hsa-miR-199a-3p	31.5046	-0.688094	0.00637062	0.0994738
hsa-miR-199b-3p	30.4619	-0.705707	0.00912451	0.0994738
hsa-miR-221-3p	82.7565	-0.673037	0.00969855	0.0994738
hsa-miR-185-5p	84.3054	-0.494459	0.00760256	0.0994738
13_AATGACACGATCACTCCCGTTGAGT_hsa-mir-425	144.81	-0.593952	0.0115463	0.0994738
13_TTCAAGTAATCCAGGATAGGAA_hsa-mir-26a-2	177.869	0.511596	0.00996689	0.0994738
14_TCCCTGAGACCCTTTAACCTG_hsa-mir-125a	35.4745	0.847275	0.00689499	0.0994738
14_TCCCTGAGACCCTTTAACCTGTG_hsa-mir-125a	106.748	0.66715	0.00690195	0.0994738
16_TGTAAACATCCTTGACTGGAAGC_hsa-mir-30e	350.229	-0.588012	0.0112091	0.0994738
19_TAGCAGCACATCATGGTTTAC_hsa-mir-15b	181.925	-0.429524	0.0115625	0.0994738
43_TGGCTCAGTTCAGCAGGAAC_hsa-mir-24-1	60.3286	-0.607661	0.00985767	0.0994738
43_TGGCTCAGTTCAGCAGGAACA_hsa-mir-24-1	79.0479	-0.713251	0.00878455	0.0994738
47_AAAAGCTGGGTTGAGAGGGCGAT_hsa-mir-320a	98.8376	0.560253	0.0100985	0.0994738
47_TATTGCACTTGTCCCGGCCTG_hsa-mir-92a-2	185.695	0.550409	0.00741165	0.0994738
47_TATTGCACTTGTCCCGGCCTGAA_hsa-mir-92a-1	137.067	0.650395	0.0109721	0.0994738
47_TATTGCACTTGTCCCGGCCTGAT_hsa-mir-92a-1	63.9887	0.702853	0.00743426	0.0994738
47_TATTGCACTTGTCCCGGCCTGTA_hsa-mir-92a-1	1041.82	0.564245	0.0102639	0.0994738
49_AGCAGCATTGTACAGGGCTATGAT_hsa-mir-107	24.8996	-0.608531	0.00867996	0.0994738
49_TGGCTCAGTTCAGCAGGAACA_hsa-mir-24-2	76.7503	-0.710108	0.00839842	0.0994738
50_CTGGTACAGGCCTGGGGGACA_hsa-mir-150	35.6335	0.654109	0.0106593	0.0994738
51_TCGTACCGTGAGTAATAATGC_hsa-mir-126	28.4972	-0.812778	0.00657526	0.0994738
52_CGTACCGTGAGTAATAATGCG_hsa-mir-126	94.0492	-0.935482	0.00744426	0.0994738
60_TGAGATGAAGCACTGTAGCT_hsa-mir-143	40.5128	-1.42664	0.00862331	0.0994738
62_ACCACAGGGTAGAACCACGGAC_hsa-mir-140	71.0915	-0.494764	0.0114309	0.0994738
67_TGTCAGTTTGTCAAATACCCC_hsa-mir-223	541.427	-0.621129	0.00582705	0.0994738
67_TGTCAGTTTGTCAAATACCCCAA_hsa-mir-223	1006.89	-0.588443	0.010168	0.0994738
67_TGTCAGTTTGTCAAATACCCCAAT_hsa-mir-223	304.819	-0.68215	0.0113216	0.0994738
67_TGTCAGTTTGTCAAATACCCCAT_hsa-mir-223	389.161	-0.652428	0.00938584	0.0994738
67_TGTCAGTTTGTCAAATACCCCATT_hsa-mir-223	89.7516	-0.752917	0.00584821	0.0994738
7_TAGCTTATCAGACTGATGTTGAC_hsa-mir-21	7203.91	-0.633874	0.00655626	0.0994738
7_TAGCTTATCAGACTGATGTTGACA_hsa-mir-21	1218.83	-0.666814	0.0103587	0.0994738
9_TTCAAGTAATCCAGGATAGG_hsa-mir-26a-1	1483.1	0.386616	0.0106492	0.0994738
global-novelMiR-169:beforetr_9_novelMiR_2+aftertr_9_novelMiR_2+control_9_novelMiR_2	81.2455	-0.648468	0.0111628	0.0994738
global-novelMiR-85:beforetr_17_novelMiR_2+aftertr_17_novelMiR_2+control_17_novelMiR_2	7253.24	-0.629911	0.00613061	0.0994738
10_TAGCTTATCAGACTGATGTTGACA_global-novelMiR-85:beforetr_17_novelMiR_2+aftertr_17_novelMiR_2+control_17_novelMiR_2	1223.92	-0.724558	0.00647101	0.0994738
49_TGGCTCAGTTCAGCAGGAAC_hsa-mir-24-2	59.0867	-0.623036	0.0121414	0.102822
47_AAAAGCTGGGTTGAGAGGGCGAA_hsa-mir-320a	100.647	0.58809	0.0127776	0.104931
47_TATTGCACTTGTCCCGGCCT_hsa-mir-92a-2	38.2265	0.614524	0.0127343	0.104931
16_TGAGGGGCAGAGAGCGAGACT_hsa-mir-423	75.0951	0.455071	0.0139917	0.113187
hsa-miR-22-3p	271.3	-0.788249	0.0152166	0.11782
hsa-miR-181a-2-3p	25.8683	-0.616544	0.015052	0.11782
15_TGTTGTACTTTTTTTTTTGTT_hsa-mir-3613	115.165	-0.576748	0.0150725	0.11782
hsa-miR-15a-5p	93.9749	-0.702725	0.0160507	0.120826
10_TAGCTTATCAGACTGATGTTGAA_global-novelMiR-85:beforetr_17_novelMiR_2+aftertr_17_novelMiR_2+control_17_novelMiR_2	489.373	-0.432655	0.0160454	0.120826
hsa-miR-181a-5p	1730.62	-0.494981	0.0168786	0.122855
13_CCCATAAAGTAGAAAGCACTAC_hsa-mir-142	236.234	-0.689054	0.0170003	0.122855
47_TATTGCACTTGTCCCGGCCT_hsa-mir-92a-1	38.9221	0.615016	0.0165833	0.122855
67_TGTCAGTTTGTCAAATACCCCAAA_hsa-mir-223	78.7696	-0.715028	0.0178046	0.126975
hsa-miR-27a-3p	183.41	-1.05263	0.0212437	0.147617
47_TATTGCACTTGTCCCGGCCTGTA_hsa-mir-92a-2	1047.64	0.523296	0.0211698	0.147617
3_TTAATGCTAATCGTGATAGGGGTT_hsa-mir-155	79.2617	0.506242	0.022801	0.154477
64_AGCTACATTGTCTGCTGGGTTTCT_hsa-mir-221	54.1759	-0.582875	0.0226988	0.154477
hsa-miR-335-5p	25.4588	-0.713725	0.023904	0.156096
47_AGCAGCATTGTACAGGGCTATGAT_hsa-mir-103a-1	95.8529	-0.440227	0.0233752	0.156096
60_TCTCACACAGAAATCGCACCCGTC_hsa-mir-342	685.329	0.420985	0.023776	0.156096
15_TCTCCCAACCCTTGTACCAGT_hsa-mir-150	3192.44	0.491712	0.026487	0.170904
5_TGAGGTAGTAGTTTGTACAGTTG_hsa-let-7i	83.462	0.438557	0.0271712	0.173256
hsa-miR-423-3p	704.803	-0.321196	0.0302225	0.174262
10_TTTTGCAATATGTTCCTGAAT_hsa-mir-450b	38.757	-0.594134	0.0295018	0.174262
13_TTCAAGTAATCCAGGATAGG_hsa-mir-26a-2	1488.12	0.338912	0.0295804	0.174262
13_TTCAAGTAATCCAGGATAGGC_hsa-mir-26a-2	1341.25	0.372857	0.0278938	0.174262
14_ATGACACGATCACTCCCGTTGAGT_hsa-mir-425	26.8098	-0.734054	0.0288654	0.174262
47_TATTGCACTTGTCCCGGCCTGTAA_hsa-mir-92a-2	396.434	0.488792	0.0299485	0.174262
47_TATTGCACTTGTCCCGGCCTGTAG_hsa-mir-92a-2	68.2935	0.441484	0.0295043	0.174262
47_TATTGCACTTGTCCCGGCCTGTT_hsa-mir-92a-1	727.313	0.476117	0.028519	0.174262
50_TTCACAGTGGCTAAGTTCCG_hsa-mir-27a	741.3	-0.556346	0.0294987	0.174262
hsa-miR-30c-5p	291.729	-0.32137	0.0314423	0.179387
11_TTCAAGTAATCCAGGATAGA_hsa-mir-26b	92.344	0.418068	0.0324078	0.182969
13_TAGCAGCACGTAAATATTGGAA_hsa-mir-16-1	69.2969	0.458281	0.0338473	0.183489
16_TGTAAACATCCTTGACTGGAAGCT_hsa-mir-30e	1821.56	-0.519498	0.0337809	0.183489
47_TATTGCACTTGTCCCGGCCTGTAAA_hsa-mir-92a-1	45.426	0.577656	0.0341927	0.183489
47_TATTGCACTTGTCCCGGCCTGTAG_hsa-mir-92a-1	67.7422	0.46529	0.0340621	0.183489
67_TGTCAGTTTGTCAAATACCC_hsa-mir-223	197.985	-0.564705	0.03306	0.183489
60_AATGGCGCCACTAGGGTTGTGT_hsa-mir-652	148.773	-0.47018	0.0354526	0.188385
hsa-miR-223-3p	2245.24	-0.488246	0.0380608	0.200281
11_TTCAAGTAATTCAGGATAGGTAA_hsa-mir-26b	238.746	0.408068	0.039422	0.20523
global-novelMiR-114:beforetr_21_novelMiR_1+aftertr_21_novelMiR_1+control_21_novelMiR_1	131.891	0.457583	0.0397586	0.20523
15_TTATAAAGCAATGAGACTGAT_hsa-mir-340	79.538	-0.485309	0.0409559	0.209416
hsa-miR-103a-3p	2716.44	-0.323178	0.0418923	0.210651
9_TTCAAGTAATCCAGGATAGGC_hsa-mir-26a-1	1345.37	0.352211	0.0419747	0.210651
hsa-miR-148b-3p	203.924	-0.400683	0.0443377	0.218464
11_TTCAAGTAATTCAGGATAGGTAT_hsa-mir-26b	45.7206	0.545457	0.0441799	0.218464
15_TCTCCCAACCCTTGTACCAG_hsa-mir-150	440.485	0.439458	0.0457618	0.221129
47_TATTGCACTTGTCCCGGCCTGTAA_hsa-mir-92a-1	382.445	0.478283	0.0454451	0.221129
60_TCTCACACAGAAATCGCACC_hsa-mir-342	77.0042	0.447945	0.0461026	0.221129
44_ATCACATTGCCAGGGATTTCCAA_hsa-mir-23a	204.848	-0.361383	0.0484855	0.230519
15_CATAAAGTAGAAAGCACTACTA_hsa-mir-142	113.553	-0.665226	0.0498249	0.230813
47_AAAAGCTGGGTTGAGAGGGCGAAA_hsa-mir-320a	60.0025	0.474843	0.0495211	0.230813
57_ATCACATTGCCAGGGATTACCA_hsa-mir-23b	37.8671	-0.436044	0.0494195	0.230813
44_ATCACATTGCCAGGGATTTCCAAT_hsa-mir-23a	95.4405	-0.371509	0.0502578	0.230845
hsa-miR-92a-3p	5772.6	0.367096	0.0517503	0.235703
38_AACATTCAACGCTGTCGGTGAGTTT_hsa-mir-181a-2	42.3421	-0.451417	0.0531438	0.240033
hsa-miR-342-3p	1449.34	0.416355	0.0537176	0.240518
14_CAAAGAATTCTCCTTTTGGGCTT_hsa-mir-186	94.588	-0.420314	0.0541387	0.240518
67_TGTCAGTTTGTCAAATACCCCATA_hsa-mir-223	33.1346	-0.466034	0.0571769	0.25195
57_TCCGTCTCAGTTACTTTATAGCC_hsa-mir-340	40.4585	-0.489554	0.0613474	0.268148
61_CTATACGACCTGCTGCCTTT_hsa-let-7d	33.4701	0.453869	0.0622522	0.269925
hsa-miR-199a-5p	25.1097	-0.577239	0.0634119	0.271391
10_TTAATGCTAATCGTGATAGGGGTTT_global-novelMiR-114:beforetr_21_novelMiR_1+aftertr_21_novelMiR_1+control_21_novelMiR_1	64.7508	0.436892	0.0635917	0.271391
10_TTAATGCTAATCGTGATAGGGGTT_global-novelMiR-114:beforetr_21_novelMiR_1+aftertr_21_novelMiR_1+control_21_novelMiR_1	158.046	0.426444	0.0645665	0.273399
hsa-miR-28-5p	82.9922	-0.427572	0.0651598	0.273402
62_TCAGTGCATCACAGAACTTTGTT_hsa-mir-148b	215.23	-0.344094	0.0655762	0.273402
13_TAGCAGCACATAATGGTTTGT_hsa-mir-15a	99.0114	-0.459056	0.0718785	0.297391
4_TGAGGTAGTAGGTTGTATAG_hsa-let-7a-2	172.311	0.318067	0.0772271	0.306634
45_GTACAGTACTGTGATAACTG_hsa-mir-101-1	48.5824	-0.490301	0.0768443	0.306634
47_AAAAGCTGGGTTGAGAGGGCG_hsa-mir-320a	33.3892	0.422425	0.0774082	0.306634
47_TATTGCACTTGTCCCGGCCTGTTT_hsa-mir-92a-1	75.1886	0.400591	0.0760743	0.306634
57_ATCACATTGCCAGGGATTACCACT_hsa-mir-23b	33.7339	-0.41013	0.0775071	0.306634
62_TCAGTGCATCACAGAACTTTGTTT_hsa-mir-148b	32.915	-0.465702	0.0755184	0.306634
hsa-miR-140-5p	56.9217	-0.46866	0.078532	0.308437
hsa-miR-150-5p	9296.67	0.357503	0.0844741	0.320594
3_TGAGGTAGTAGATTGTATAGTA_hsa-let-7a-3	37.3249	0.350731	0.0866255	0.320594
4_TGAGGTAGTAGTTTGTACAGTAA_hsa-let-7g	165.806	0.342812	0.0860058	0.320594
5_TGAGGTAGTAGTTTGTGCTGTTAT_hsa-let-7i	31.4621	-0.546985	0.0869509	0.320594
5_TGTAAACATCCCCGACTGGAAA_hsa-mir-30a	201.69	0.293358	0.0826932	0.320594
51_ACCAATATTACTGTGCTGCT_hsa-mir-16-2	38.8647	0.400639	0.0842595	0.320594
60_AATGGCGCCACTAGGGTTGTGA_hsa-mir-652	69.3389	-0.327659	0.0856906	0.320594
61_TACCACAGGGTAGAACCACGGAC_hsa-mir-140	79.2098	-0.3809	0.0850291	0.320594
10_TTAATGCTAATCGTGATAGGG_global-novelMiR-114:beforetr_21_novelMiR_1+aftertr_21_novelMiR_1+control_21_novelMiR_1	153.968	0.357119	0.085108	0.320594
10_TTAATGCTAATCGTGATAGGGA_global-novelMiR-114:beforetr_21_novelMiR_1+aftertr_21_novelMiR_1+control_21_novelMiR_1	72.5621	0.395939	0.0896497	0.328312
4_TGAGGTAGTAGGTTGTATAGT_hsa-let-7a-2	579.32	0.263871	0.0919956	0.334642
23_AACATTCAACGCTGTCGGTGAGTT_hsa-mir-181a-1	188.701	-0.281068	0.0934257	0.337578
hsa-miR-191-5p	544.607	-0.384364	0.0950128	0.340652
50_TTCACAGTGGCTAAGTTCCGA_hsa-mir-27a	135.462	-0.323081	0.0955335	0.340652
47_TATTGCACTTGTCCCGGCCTGTAAA_hsa-mir-92a-2	44.7031	0.436751	0.0973395	0.344823
47_GTACAGTACTGTGATAACTG_hsa-mir-101-2	49.9195	-0.456202	0.0988742	0.345741
5_TGAGGTAGTAGGTTGTATAG_hsa-let-7a-1	175.765	0.319472	0.0983608	0.345741
6_TGAGGTAGTAGGTTGTATAGA_hsa-let-7f-1	26.8798	0.364357	0.0999679	0.347324
hsa-miR-155-5p	435.418	0.31797	0.102621	0.350422
15_CAACGGAATCCCAAAAGCAGCTGT_hsa-mir-191	96.1741	-0.377549	0.102895	0.350422
25_CGTGTATTTGACAAGCTGAGTTG_hsa-mir-223	24.1602	-0.424582	0.103446	0.350422
60_TCTCACACAGAAATCGCACCCGTT_hsa-mir-342	66.6385	0.275437	0.101729	0.350422
3_TTAATGCTAATCGTGATAGGGGTTT_hsa-mir-155	33.1494	0.408752	0.104368	0.351351
hsa-miR-320a	258.184	0.317788	0.105457	0.352827
hsa-miR-26b-5p	1704.45	0.278064	0.108608	0.356556
16_TGTAAACATCCTTGACTGGA_hsa-mir-30e	114.281	-0.500023	0.109861	0.356556
23_AACATTCAACGCTGTCGGTG_hsa-mir-181a-1	195.885	0.250477	0.108579	0.356556
4_TGAGGTAGTAGTTTGTACAGT_hsa-let-7g	4833.87	0.215017	0.107231	0.356556
7_TGAGGTAGTAGGTTGTATAGA_hsa-let-7f-2	28.068	0.367482	0.109622	0.356556
5_TGAGGTAGTAGGTTGTGTGGTTT_hsa-let-7b	50.642	0.350655	0.115613	0.372989
3_TGAGGTAGTAGGTTGTATAG_hsa-let-7a-3	167.647	0.290742	0.117349	0.376351
49_TACCGCACTGTGGGTACTTGCT_hsa-mir-106b	59.4954	0.363575	0.121803	0.388338
44_ATCACATTGCCAGGGATTTC_hsa-mir-23a	189.038	-0.275834	0.123327	0.390895
13_AAGGAGCTCACAGTCTATTGA_hsa-mir-28	129.839	-0.232951	0.130335	0.400895
20_TGAGAACTGAATTCCATGGGTTGT_hsa-mir-146a	37.7714	-0.329372	0.129959	0.400895
3_TTAATGCTAATCGTGATAGGG_hsa-mir-155	74.7881	0.311224	0.13092	0.400895
3_TTAATGCTAATCGTGATAGGGA_hsa-mir-155	35.7568	0.409716	0.12746	0.400895
45_GTACAGTACTGTGATAACTGAA_hsa-mir-101-1	151.148	-0.325733	0.128918	0.400895
47_AAAAGCTGGGTTGAGAGGGCGAAT_hsa-mir-320a	57.224	0.362615	0.12841	0.400895
hsa-miR-99a-5p	33.362	0.368197	0.131941	0.401754
13_TGTCTCCCAACCCTTGTACCAGT_hsa-mir-150	101.969	0.365311	0.133942	0.405566
52_GTAGTGTTTCCTACTTTATGG_hsa-mir-142	97.3344	-0.30701	0.138354	0.416599
hsa-miR-148a-3p	607.852	-0.374819	0.145295	0.424786
hsa-miR-200c-3p	62.674	0.277091	0.144977	0.424786
11_TTCAAGTAATCCAGGATAGT_hsa-mir-26b	27.0901	0.411003	0.143045	0.424786
5_TATTGCACATTACTAAGTTG_hsa-mir-32	98.9592	-0.340417	0.145653	0.424786
5_TGAGGTAGTAGGTTGTATAGT_hsa-let-7a-1	580.711	0.228155	0.145775	0.424786
61_TACCACAGGGTAGAACCACGGAAA_hsa-mir-140	42.4384	0.322838	0.145721	0.424786
62_TCACACAGAAATCGCACCCGTC_hsa-mir-342	32.0383	0.390759	0.149563	0.433492
13_CCCATAAAGTAGAAAGCACTA_hsa-mir-142	1026.49	-0.357069	0.153501	0.440216
51_TGTAGTGTTTCCTACTTTATGG_hsa-mir-142	370.965	-0.305346	0.154319	0.440216
6_TGAGGTAGTAGGTTGTATAGTA_hsa-let-7f-1	33.6349	0.360503	0.153723	0.440216
hsa-miR-374a-5p	372.864	-0.304378	0.158466	0.44502
46_CTTTCAGTCGGATGTTTACAGTT_hsa-mir-30a	47.2995	0.324732	0.15748	0.44502
9_TAGCAGCACGTAAATATTGGA_hsa-mir-16-2	171.212	0.246731	0.158214	0.44502
hsa-miR-23b-3p	26.6225	-0.310755	0.160462	0.446001
13_AATGACACGATCACTCCCGTTG_hsa-mir-425	76.4744	-0.249723	0.160006	0.446001
3_TGAGGTAGTAGGTTGTATAGT_hsa-let-7a-3	590.573	0.216634	0.161859	0.447591
hsa-miR-378a-3p	137.304	-0.338489	0.169875	0.467372
15_TACCCATTGCATATCGGAGTTGT_hsa-mir-660	40.2125	-0.293824	0.174285	0.477082
51_CATTGCACTTGTCTCGGTCTG_hsa-mir-25	152.316	0.268909	0.175683	0.478493
5_TGTAAACATCCCCGACTGGAAA_hsa-mir-30d	59.4324	0.347199	0.176784	0.479085
hsa-miR-590-3p	51.1835	-0.325026	0.17893	0.482487
hsa-miR-16-5p	5014.18	-0.328079	0.180292	0.483135
hsa-miR-151a-3p	93.1649	-0.308732	0.181844	0.483135
7_TGAGGTAGTAGATTGTATAG_hsa-let-7f-2	270.861	0.219391	0.18114	0.483135
hsa-miR-15b-5p	879.379	-0.242723	0.18466	0.483507
50_TTCACAGTGGCTAAGTTCCGTT_hsa-mir-27a	53.4928	-0.402809	0.184112	0.483507
6_TGTAAACATCCTACACTCTCAG_hsa-mir-30c-2	57.3917	-0.298212	0.183007	0.483507
47_TATTGCACTTGTCCCGGCCTGTAT_hsa-mir-92a-1	337.228	0.361907	0.187518	0.488629
hsa-miR-425-5p	240.313	-0.278742	0.192302	0.491639
47_AGCAGCATTGTACAGGGCTATGAT_hsa-mir-103a-2	95.3229	-0.266592	0.192111	0.491639
6_TGAGGTAGTAGATTGTATAG_hsa-let-7f-1	271.74	0.219945	0.19038	0.491639
9_TAGCAGCACGTAAATATTGGAA_hsa-mir-16-2	70.9627	0.268999	0.190874	0.491639
47_GTACAGTACTGTGATAACTGAA_hsa-mir-101-2	146.222	-0.274456	0.197008	0.498963
51_CATTGCACTTGTCTCGGTCTGT_hsa-mir-25	178.538	0.265988	0.19681	0.498963
10_CAAAGTGCTGTTCGTGCAGGTAT_hsa-mir-93	59.8899	0.223426	0.199312	0.502452
7_TGAGGTAGTAGATTGTATAGTAA_hsa-let-7f-2	33.6515	0.312755	0.201017	0.504404
47_AAAAGCTGGGTTGAGAGGGCGATT_hsa-mir-320a	30.9432	0.375497	0.202456	0.505673
hsa-miR-29a-3p	420.355	-0.249726	0.204478	0.50767
hsa-miR-423-5p	237.067	0.255442	0.206281	0.50767
3_TTAATGCTAATCGTGATAGGGG_hsa-mir-155	65.1368	0.291265	0.206271	0.50767
51_CATTGCACTTGTCTCGGTCTGAAA_hsa-mir-25	28.4139	0.358293	0.207002	0.50767
5_TATTGCACATTACTAAGTTGC_hsa-mir-32	27.2786	-0.525658	0.209289	0.510966
16_TGTAAACATCCTACACTCTCAG_hsa-mir-30c-1	57.1488	-0.282865	0.215009	0.515641
16_TGTAAACATCCTTGACTGGAAGA_hsa-mir-30e	38.9498	-0.319367	0.213308	0.515641
44_TCCCCCAGGTGTGATTCTGAT_hsa-mir-361	107.945	0.26712	0.214178	0.515641
60_TCTCACACAGAAATCGCACCCGTCT_hsa-mir-342	139.539	0.216232	0.213349	0.515641
48_TACAGTACTGTGATAACTGAAGA_hsa-mir-101-2	49.7608	0.287207	0.217165	0.518518
12_ACTCTTTCCCTGTTGCACTACT_hsa-mir-130b	30.1872	-0.258608	0.22016	0.521078
20_TGAGAACTGAATTCCATGGGTAA_hsa-mir-146a	44.4322	0.275466	0.219882	0.521078
5_TGAGGTAGTAGATTGTATAGTA_hsa-let-7a-1	34.5831	0.287744	0.221354	0.521626
hsa-miR-30e-5p	328.451	-0.311106	0.230197	0.523616
13_CCCATAAAGTAGAAAGCAAA_hsa-mir-142	27.235	0.281354	0.227194	0.523616
13_TAGCAGCACATAATGGTTTG_hsa-mir-15a	46.1418	-0.324342	0.23033	0.523616
20_TGAGAACTGAATTCCATGGGT_hsa-mir-146a	230.135	0.207438	0.23207	0.523616
21_TGAGGTAGTAAGTTGTATTG_hsa-mir-98	26.5275	0.287999	0.228594	0.523616
46_TACAGTACTGTGATAACTGAAGT_hsa-mir-101-1	33.1324	0.277965	0.22988	0.523616
47_TATTGCACTTGTCCCGGCCTGTAT_hsa-mir-92a-2	348.648	0.284886	0.229811	0.523616
58_CTTTCAGTCGGATGTTTACA_hsa-mir-30e	163.987	0.259663	0.232826	0.523616
6_TGTAAACATCCTACACTCTCAGCT_hsa-mir-30c-2	737.391	-0.183322	0.23123	0.523616
7_TGAGGTAGTAGGTTGTATAGTA_hsa-let-7f-2	35.7338	0.270477	0.231715	0.523616
10_TTAATGCTAATCGTGATAGGGT_global-novelMiR-114:beforetr_21_novelMiR_1+aftertr_21_novelMiR_1+control_21_novelMiR_1	40.1663	0.28737	0.232354	0.523616
hsa-miR-181b-5p	235.602	-0.221409	0.245834	0.530294
13_TTCAAGTAATCCAGGATAGGA_hsa-mir-26a-2	134.773	0.20295	0.244947	0.530294
38_AACATTCAACGCTGTCGGTG_hsa-mir-181a-2	197.21	0.192636	0.239613	0.530294
4_TGAGGTAGTAGATTGTATAGTA_hsa-let-7a-2	36.0526	0.238971	0.242902	0.530294
47_TATTGCACTTGTCCCGGCCTGTTA_hsa-mir-92a-1	77.6317	0.324478	0.247489	0.530294
5_TGTAAACATCCCCGACTGGAAGC_hsa-mir-30d	538.553	-0.190515	0.241225	0.530294
5_TGTAAACATCCTTGACTGGAAGA_hsa-mir-30a	111.907	-0.263568	0.239193	0.530294
5_TTATCAGAATCTCCAGGGGTA_hsa-mir-361	48.5592	0.251021	0.245504	0.530294
51_CATTGCACTTGTCTCGGTCTGAA_hsa-mir-25	164.476	0.251457	0.247536	0.530294
60_TTCACAGTGGCTAAGTTCTGCA_hsa-mir-27b	49.2437	-0.225929	0.241132	0.530294
61_TACCACAGGGTAGAACCACGGACT_hsa-mir-140	32.8483	-0.292642	0.242029	0.530294
7_AGAGGTAGTAGGTTGCATAG_hsa-let-7d	73.8371	0.256372	0.23998	0.530294
hsa-miR-361-5p	84.9271	-0.234053	0.250504	0.532443
62_TCACACAGAAATCGCACCCGTCA_hsa-mir-342	70.3077	0.255407	0.249703	0.532443
18_AGGGGTGCTATCTGTGATTGAGG_hsa-mir-342	29.7585	0.271987	0.253354	0.536397
hsa-miR-142-3p	1110.81	-0.315683	0.256554	0.541059
4_TGAGGTAGTAGTTTGTACAG_hsa-let-7g	870.215	0.169335	0.260807	0.547897
hsa-miR-146b-5p	2821.98	0.230755	0.262058	0.5484
hsa-let-7b-5p	130.234	0.219648	0.267785	0.556089
10_TAGCTTATCAGACTGATGTTG_global-novelMiR-85:beforetr_17_novelMiR_2+aftertr_17_novelMiR_2+control_17_novelMiR_2	2512.5	-0.2194	0.267314	0.556089
5_TTATCAGAATCTCCAGGGGTAT_hsa-mir-361	84.9158	0.198028	0.269425	0.55736
10_CAAAGTGCTGTTCGTGCAGGTAGT_hsa-mir-93	85.0843	-0.231163	0.276667	0.570166
hsa-miR-26a-5p	16880.9	0.138857	0.28072	0.571993
hsa-miR-339-5p	59.937	-0.309262	0.278614	0.571993
60_TTCACAGTGGCTAAGTTCTG_hsa-mir-27b	110.507	-0.185241	0.279689	0.571993
8_TGAGAACTGAATTCCATAGGCTG_hsa-mir-146b	1160.21	0.213996	0.283903	0.576313
51_CATTGCACTTGTCTCGGTCT_hsa-mir-25	162.588	0.208168	0.284989	0.576359
hsa-let-7g-5p	15969.6	0.139977	0.300001	0.593965
hsa-miR-142-5p	786.939	-0.490506	0.295582	0.593965
11_TTATAATACAACCTGATAAGT_hsa-mir-374a	275.857	-0.239585	0.303558	0.593965
45_GTACAGTACTGTGATAACTGA_hsa-mir-101-1	219.567	-0.21487	0.298082	0.593965
48_TACAGTACTGTGATAACTGAAA_hsa-mir-101-2	74.746	0.242669	0.298392	0.593965
50_TTCACAGTGGCTAAGTTCCGAA_hsa-mir-27a	25.6025	-0.247066	0.299804	0.593965
51_CCGCACTGTGGGTACTTGCTG_hsa-mir-106b	26.5321	0.27144	0.302803	0.593965
6_TGAGGTAGTAGATTGTATAGTAA_hsa-let-7f-1	36.2831	0.231585	0.301877	0.593965
10_TAGCTTATCAGACTGATGTT_global-novelMiR-85:beforetr_17_novelMiR_2+aftertr_17_novelMiR_2+control_17_novelMiR_2	266.263	-0.227268	0.30243	0.593965
hsa-miR-194-5p	38.1385	-0.33246	0.307498	0.59951
53_TAGCACCATTTGAAATCGGT_hsa-mir-29c	28.7175	0.337979	0.310132	0.600327
9_TAGCAGCACGTAAATATTGGC_hsa-mir-16-2	436.562	-0.177391	0.309726	0.600327
46_TACAGTACTGTGATAACTGA_hsa-mir-101-1	115.926	0.222392	0.311947	0.600534
50_TTCACAGTGGCTAAGTTCCGAT_hsa-mir-27a	31.0193	-0.242621	0.313861	0.600534
52_GTAGTGTTTCCTACTTTATGGA_hsa-mir-142	677.226	-0.305123	0.314673	0.600534
68_AGCTACATCTGGCTACTGGGTCT_hsa-mir-222	154.351	-0.187939	0.315779	0.600534
9_TTCAAGTAATCCAGGATAGGA_hsa-mir-26a-1	133.846	0.21858	0.315583	0.600534
64_AGCTACATTGTCTGCTGGGT_hsa-mir-221	98.066	0.240632	0.319731	0.605924
62_ACCACAGGGTAGAACCACGGAA_hsa-mir-140	54.0099	0.196922	0.322026	0.608146
15_AACATTCATTGCTGTCGGTGGGTT_hsa-mir-181b-2	76.2168	0.195985	0.32846	0.608879
38_AACATTCAACGCTGTCGGTGAGTT_hsa-mir-181a-2	188.532	-0.13797	0.331401	0.608879
44_ATCACATTGCCAGGGATTTAA_hsa-mir-23a	30.1129	0.281063	0.325985	0.608879
5_TGTAAACATCCCCGACTGGAAGT_hsa-mir-30d	82.0178	-0.188276	0.33102	0.608879
63_TAGTGCAATATTGCTTATAGGGTT_hsa-mir-454	35.8396	-0.239467	0.331064	0.608879
64_AGCTACATTGTCTGCTGGGTTTT_hsa-mir-221	78.168	-0.195705	0.328511	0.608879
7_AGAGGTAGTAGGTTGCATAGT_hsa-let-7d	250.229	0.155527	0.324809	0.608879
7_TAGCTTATCAGACTGATGTTG_hsa-mir-21	2510.39	-0.193697	0.327223	0.608879
hsa-let-7d-5p	653.053	0.182841	0.334611	0.6127
11_TTCAAGTAATTCAGGATAGG_hsa-mir-26b	304.507	0.184447	0.336571	0.614213
7_TGAGGTAGTAGATTGTATAGTTT_hsa-let-7f-2	294.829	-0.154185	0.339549	0.617569
13_TAGCAGCACGTAAATATTGGC_hsa-mir-16-1	427.581	-0.178166	0.341257	0.618599
5_TGAGGTAGTAGTTTGTGCTGTTAA_hsa-let-7i	88.3061	-0.20833	0.344099	0.621672
5_TTATCAGAATCTCCAGGGGTAA_hsa-mir-361	35.4642	0.232626	0.345298	0.621766
49_AATTGCACGGTATCCATCTGT_hsa-mir-363	173.715	-0.204199	0.349551	0.62734
hsa-miR-664a-3p	26.2418	0.215655	0.353664	0.632626
16_ATAAAGTAGAAAGCACTACT_hsa-mir-142	70.1429	-0.303123	0.357065	0.633431
35_AACATTCATTGCTGTCGGTGGG_hsa-mir-181b-1	32.5542	0.211432	0.35762	0.633431
5_TGTAAACATCCCCGACTGGAAGA_hsa-mir-30d	109.842	0.160014	0.357588	0.633431
hsa-let-7d-3p	54.9536	-0.191939	0.362515	0.64001
15_CATAAAGTAGAAAGCACTAAA_hsa-mir-142	51.2564	0.180856	0.371795	0.650042
15_CATAAAGTAGAAAGCACTAC_hsa-mir-142	132.845	-0.266332	0.371526	0.650042
47_AGCAGCATTGTACAGGGCTATGAA_hsa-mir-103a-1	56.1058	-0.169109	0.369821	0.650042
hsa-miR-181a-3p	24.1756	-0.251994	0.373735	0.651332
47_TATTGCACTTGTCCCGGCCTGAG_hsa-mir-92a-2	26.7776	0.24309	0.376138	0.653419
47_GTACAGTACTGTGATAACTGA_hsa-mir-101-2	224.918	-0.179618	0.377599	0.653862
23_AACATTCAACGCTGTCGGTGAGTTT_hsa-mir-181a-1	41.2139	-0.233482	0.378999	0.654195
68_AGCTACATCTGGCTACTGGGTT_hsa-mir-222	26.5594	0.20591	0.383053	0.659095
10_TTAATGCTAATCGTGATAGG_global-novelMiR-114:beforetr_21_novelMiR_1+aftertr_21_novelMiR_1+control_21_novelMiR_1	76.3739	0.226362	0.384586	0.659638
16_TGAGGGGCAGAGAGCGAGACTT_hsa-mir-423	37.8655	0.217542	0.388189	0.663718
15_CAACGGAATCCCAAAAGCAGCTGA_hsa-mir-191	28.3403	0.207656	0.390289	0.66521
global-novelMiR-63:beforetr_15_novelMiR_0+aftertr_15_novelMiR_0+control_15_novelMiR_0	36.9117	-0.194213	0.391581	0.66532
5_TGTAAACATCCCCGACTGGAA_hsa-mir-30d	621.369	0.119238	0.397948	0.674025
hsa-miR-17-5p	82.6586	-0.162653	0.404555	0.682509
20_TGAGAACTGAATTCCATGGGTTT_hsa-mir-146a	162.977	-0.139295	0.405476	0.682509
15_CAACGGAATCCCAAAAGCAG_hsa-mir-191	352.957	0.16474	0.410313	0.687195
18_AGGGGTGCTATCTGTGATTGAG_hsa-mir-342	35.7984	0.184512	0.410796	0.687195
hsa-miR-652-3p	36.861	-0.178332	0.414521	0.691261
13_CCCATAAAGTAGAAAGCACTAT_hsa-mir-142	116.057	-0.258635	0.415869	0.691261
41_TAGCACCATCTGAAATCGGTT_hsa-mir-29a	1021.61	-0.211325	0.417052	0.691261
hsa-miR-30b-5p	560.59	-0.127937	0.425137	0.698256
13_AATGACACGATCACTCCCGTTGAG_hsa-mir-425	70.3768	-0.175225	0.424791	0.698256
5_TGAGGTAGTAGTTTGTGCTGTAA_hsa-let-7i	110.351	0.154434	0.424748	0.698256
14_CAAAGAATTCTCCTTTTGGGA_hsa-mir-186	32.9961	-0.262735	0.428121	0.699995
6_TGTAAACATCCTACACTCTCAGA_hsa-mir-30c-2	25.3287	-0.194184	0.428779	0.699995
hsa-miR-484	54.5385	-0.16985	0.435517	0.70886
hsa-miR-98-5p	448.382	-0.175242	0.441163	0.713763
24_TGACCTATGAATTGACAGCCAGT_hsa-mir-192	30.5939	-0.175638	0.440742	0.713763
64_AGCTACATTGTCTGCTGGGTTA_hsa-mir-221	33.0139	0.181644	0.447002	0.718917
64_AGCTACATTGTCTGCTGGGTTTA_hsa-mir-221	30.7479	0.163939	0.446386	0.718917
13_TAGCAGCACGTAAATATTGGA_hsa-mir-16-1	167.226	0.124347	0.449806	0.721287
20_TGAGAACTGAATTCCATAGGA_hsa-mir-146a	87.1719	0.167945	0.457741	0.726753
46_TACAGTACTGTGATAACTGAAA_hsa-mir-101-1	72.1687	0.158763	0.456344	0.726753
51_ACCAATATTACTGTGCTGCTTT_hsa-mir-16-2	129.721	-0.171603	0.454677	0.726753
10_TTAATGCTAATCGTGATAGGGGA_global-novelMiR-114:beforetr_21_novelMiR_1+aftertr_21_novelMiR_1+control_21_novelMiR_1	43.2547	0.186838	0.458578	0.726753
7_TAGCTTATCAGACTGATGTT_hsa-mir-21	270.792	-0.166347	0.461861	0.729821
16_TGTAAACATCCTTGACTGGAA_hsa-mir-30e	291.379	-0.208106	0.464429	0.731042
49_TCACAGTGAACCGGTCTCTTTT_hsa-mir-128-1	37.2663	0.156146	0.465331	0.731042
42_ACTGGACTTGGAGTCAGAAGG_hsa-mir-378a	72.4279	-0.158472	0.469543	0.7313
43_TCAGTGCACTACAGAACTTTG_hsa-mir-148a	188.59	0.13467	0.469198	0.7313
64_AGCTACATTGTCTGCTGGGTT_hsa-mir-221	182.24	0.158618	0.467331	0.7313
13_CCCATAAAGTAGAAAGCACT_hsa-mir-142	4899.36	-0.14934	0.473405	0.735201
hsa-miR-19a-3p	31.4835	-0.167747	0.483501	0.738112
10_ATATAATACAACCTGCTAAGT_hsa-mir-374b	168.998	-0.142254	0.482003	0.738112
13_CCCATAAAGTAGAAAGCACTAA_hsa-mir-142	195.104	-0.189863	0.49068	0.738112
20_TGAGAACTGAATTCCATGGGTTG_hsa-mir-146a	65.7683	-0.126512	0.4896	0.738112
38_AACATTCAACGCTGTCGGTGAG_hsa-mir-181a-2	934.507	-0.115598	0.485194	0.738112
41_TAGCACCATCTGAAATCGGA_hsa-mir-29a	25.0787	0.182802	0.483457	0.738112
41_TAGCACCATCTGAAATCGGTAA_hsa-mir-29a	38.3158	0.178605	0.49162	0.738112
44_TCCCCCAGGTGTGATTCTGATT_hsa-mir-361	206.792	0.103412	0.489606	0.738112
5_TGTAAACATCCCCGACTGGAAGCT_hsa-mir-30d	1670.7	-0.112918	0.488394	0.738112
62_ACCACAGGGTAGAACCACGGA_hsa-mir-140	104.493	-0.117356	0.479294	0.738112
62_ACCACAGGGTAGAACCACGGAAA_hsa-mir-140	41.8346	0.16387	0.47693	0.738112
8_TGAGAACTGAATTCCATAGGCTGT_hsa-mir-146b	1638.86	0.128361	0.489531	0.738112
41_TAGCACCATCTGAAATCGGT_hsa-mir-29a	423.076	-0.208931	0.49802	0.745654
hsa-let-7a-5p	6016.64	0.117359	0.509241	0.757982
hsa-miR-125a-5p	28.644	0.168365	0.515753	0.757982
hsa-miR-106b-5p	145.225	-0.110754	0.525833	0.757982
hsa-miR-151a-5p	308.352	-0.113851	0.521411	0.757982
11_TTATAATACAACCTGATAAGTGA_hsa-mir-374a	56.0864	-0.121605	0.513939	0.757982
11_TTCAAGTAATTCAGGATAGGTTA_hsa-mir-26b	436.519	-0.101989	0.511926	0.757982
20_TGAGAACTGAATTCCATGGGTTAA_hsa-mir-146a	34.3516	0.155188	0.517377	0.757982
23_AACATTCAACGCTGTCGGTGAG_hsa-mir-181a-1	935.415	-0.103649	0.521531	0.757982
35_AACATTCATTGCTGTCGGTG_hsa-mir-181b-1	24.5145	0.179136	0.507942	0.757982
48_TACAGTACTGTGATAACTGAAG_hsa-mir-101-2	161.793	0.123717	0.523326	0.757982
49_AATTGCACGGTATCCATCTG_hsa-mir-363	38.8564	0.142426	0.523856	0.757982
53_CACTAGATTGTGAGCTCCTGGAA_hsa-mir-28	108.048	0.133624	0.51973	0.757982
68_AGCTACATCTGGCTACTGGGTC_hsa-mir-222	80.216	-0.127532	0.525512	0.757982
7_TGAGGTAGTAGATTGTATAGT_hsa-let-7f-2	1051.09	0.0926293	0.523346	0.757982
11_TAAAGTGCTGACAGTGCAGA_hsa-mir-106b	31.1558	0.145869	0.530436	0.760572
35_AACATTCATTGCTGTCGGTGGGA_hsa-mir-181b-1	28.6462	-0.146217	0.529892	0.760572
16_TGTAAACATCCTTGACTGGAAA_hsa-mir-30e	43.6399	-0.20853	0.532492	0.761506
35_AACATTCATTGCTGTCGGTGG_hsa-mir-181b-1	60.5244	0.11625	0.534008	0.761664
hsa-miR-19b-3p	118.642	-0.122719	0.536825	0.762821
53_TGTGCAAATCCATGCAAAACTG_hsa-mir-19b-1	29.8535	-0.134569	0.537634	0.762821
hsa-miR-197-3p	80.9613	-0.118755	0.543662	0.76936
hsa-miR-374b-5p	131.084	-0.114957	0.546763	0.771733
61_TACCACAGGGTAGAACCACGGAT_hsa-mir-140	31.9206	0.135844	0.549017	0.772902
15_CATAAAGTAGAAAGCACTAAAA_hsa-mir-142	41.0717	0.141727	0.553697	0.777471
41_TAGCACCATCTGAAATCGGTTAA_hsa-mir-29a	233.944	-0.124466	0.557868	0.781304
41_TAGCACCATCTGAAATCGGTTAT_hsa-mir-29a	59.4346	-0.138788	0.559686	0.78183
hsa-miR-140-3p	140.668	0.0968839	0.562889	0.784282
hsa-miR-30e-3p	114.543	-0.145396	0.564379	0.784342
hsa-miR-362-5p	24.1228	0.196239	0.567372	0.784478
12_AACCCGTAGATCCGATCTTGT_hsa-mir-99a	31.8619	0.141296	0.56699	0.784478
5_TTATCAGAATCTCCAGGGGTACT_hsa-mir-361	28.3018	-0.131936	0.571123	0.787656
48_TACAGTACTGTGATAACTGA_hsa-mir-101-2	114.438	0.126667	0.574502	0.790305
hsa-miR-25-3p	1835.8	0.111125	0.577849	0.792896
3_TTAATGCTAATCGTGATAGG_hsa-mir-155	37.647	0.120239	0.580995	0.795201
7_AGAGGTAGTAGGTTGCATAGTTA_hsa-let-7d	58.4442	0.118728	0.582888	0.795782
40_CTAGCACCATCTGAAATCGGTT_hsa-mir-29a	72.5414	-0.146245	0.59641	0.812196
hsa-miR-374a-3p	88.0524	-0.136681	0.603434	0.814641
10_TCGAGGAGCTCACAGTCTAGTA_hsa-mir-151a	108.462	-0.100025	0.601424	0.814641
6_TGAGGTAGTAGATTGTATAGT_hsa-let-7f-1	1035.8	0.0724131	0.604217	0.814641
62_TCAGTGCATCACAGAACTTTG_hsa-mir-148b	63.3787	0.0965183	0.604172	0.814641
38_AACATTCAACGCTGTCGGTGAGA_hsa-mir-181a-2	371.161	0.0666915	0.607977	0.817007
7_TAAAGTGCTTATAGTGCAGGTAGA_hsa-mir-20a	67.3467	-0.0982306	0.608987	0.817007
14_TCCCTGTCCTCCAGGAGCTCA_hsa-mir-339	25.286	-0.136127	0.617756	0.821152
30_TGGAAGACTAGTGATTTTGTTGTT_hsa-mir-7-3	97.9927	-0.112651	0.618137	0.821152
44_TCCCCCAGGTGTGATTCTGATTTG_hsa-mir-361	46.7311	-0.115071	0.617613	0.821152
5_TTATCAGAATCTCCAGGGGTACA_hsa-mir-361	31.0562	-0.126662	0.614065	0.821152
31_TGGAAGACTAGTGATTTTGTTGTT_hsa-mir-7-2	90.2385	-0.123646	0.627594	0.823623
62_ACCACAGGGTAGAACCACGGACA_hsa-mir-140	41.9214	-0.101339	0.626418	0.823623
62_ACCACAGGGTAGAACCACGGAT_hsa-mir-140	25.4996	0.130878	0.625143	0.823623
8_TGAGAACTGAATTCCATAGGA_hsa-mir-146b	35.1564	-0.127398	0.626467	0.823623
8_TGAGAACTGAATTCCATAGGC_hsa-mir-146b	378.838	0.101395	0.621705	0.823623
43_TCAGTGCACTACAGAACTTT_hsa-mir-148a	54.5078	0.114415	0.630337	0.825224
15_CAACGGAATCCCAAAAGCAGCT_hsa-mir-191	1512.27	-0.0943255	0.634731	0.828974
hsa-miR-7-5p	58.1672	0.113948	0.657678	0.834804
10_CAAAGTGCTGTTCGTGCAGGT_hsa-mir-93	99.3066	-0.0699953	0.652561	0.834804
4_TGAGGTAGTAGTTTGTACAGTTA_hsa-let-7g	1691.43	0.0659424	0.650554	0.834804
43_TCAGTGCACTACAGAACTTTGA_hsa-mir-148a	32.4281	0.122944	0.653811	0.834804
46_CTAGACTGAAGCTCCTTGAGGA_hsa-mir-151a	51.8658	-0.111682	0.643326	0.834804
47_GTACAGTACTGTGATAACTGAAA_hsa-mir-101-2	41.6677	0.110564	0.656348	0.834804
48_TACAGTACTGTGATAACTGAAT_hsa-mir-101-2	124.194	0.0971907	0.654437	0.834804
52_GTAGTGTTTCCTACTTTATGGAA_hsa-mir-142	97.0786	-0.213493	0.655917	0.834804
53_CACTAGATTGTGAGCTCCTGG_hsa-mir-28	43.7808	-0.110604	0.646073	0.834804
53_TAGCACCATTTGAAATCGGTTAA_hsa-mir-29c	28.6986	-0.144652	0.655562	0.834804
6_TGTAAACATCCTACACTCTCA_hsa-mir-30c-2	118.293	0.090303	0.649172	0.834804
7_TGAGGTAGTAGATTGTATAGTTA_hsa-let-7f-2	237.409	-0.075808	0.652577	0.834804
46_TACAGTACTGTGATAACTGAAT_hsa-mir-101-1	128.081	0.0931397	0.667414	0.843214
7_AGAGGTAGTAGGTTGCATAGA_hsa-let-7d	26.7476	0.0960972	0.665972	0.843214
16_TGTAAACATCCTACACTCTCAGCT_hsa-mir-30c-1	735.641	-0.0589096	0.672697	0.843986
58_CTTTCAGTCGGATGTTTACAGT_hsa-mir-30e	32.2118	0.124538	0.671973	0.843986
62_ACCACAGGGTAGAACCACGG_hsa-mir-140	28.4363	0.0949805	0.672554	0.843986
44_ATCACATTGCCAGGGATTTT_hsa-mir-23a	31.0935	0.09919	0.674843	0.844723
hsa-miR-101-3p	199.251	0.0793148	0.689589	0.845735
hsa-miR-363-3p	199.921	-0.0721009	0.692179	0.845735
hsa-miR-532-5p	95.1142	0.113353	0.681576	0.845735
10_CAAAGTGCTGTTCGTGCAGGTA_hsa-mir-93	166.457	0.0671671	0.688535	0.845735
10_CAGCAGCAATTCATGTTTTGA_hsa-mir-424	28.9024	-0.112187	0.684363	0.845735
15_AACATTCATTGCTGTCGGTG_hsa-mir-181b-2	24.4685	0.0896669	0.687561	0.845735
15_AACATTCATTGCTGTCGGTGGG_hsa-mir-181b-2	31.7118	0.10578	0.677285	0.845735
15_CAACGGAATCCCAAAAGCAGC_hsa-mir-191	180.012	-0.0644509	0.692816	0.845735
19_TAGCAGCACATCATGGTTTA_hsa-mir-15b	143.252	-0.0722831	0.691128	0.845735
21_TGAGGTAGTAAGTTGTATTGT_hsa-mir-98	86.7794	-0.0811134	0.687843	0.845735
23_TGGAAGACTAGTGATTTTGTTGTT_hsa-mir-7-1	96.9926	-0.0871108	0.69015	0.845735
15_TCAAGAGCAATAACGAAAAATG_hsa-mir-335	112.824	-0.0828194	0.697235	0.848924
4_TGAGGTAGTAGGTTGTATAGTTAA_hsa-let-7a-2	25.5017	-0.105819	0.698561	0.848924
hsa-miR-146a-5p	1197.22	-0.0508469	0.70314	0.852577
14_CAAAGAATTCTCCTTTTGGGCA_hsa-mir-186	66.1508	0.0645742	0.710751	0.858881
43_TCAGTGCACTACAGAACTTTGTC_hsa-mir-148a	42.0127	-0.0897172	0.712648	0.858881
49_AATTGCACGGTATCCATCTGTAT_hsa-mir-363	37.8996	0.0876963	0.713093	0.858881
11_TTCAAGTAATTCAGGATAGGTT_hsa-mir-26b	5695.27	-0.0521273	0.718539	0.860687
45_GTACAGTACTGTGATAACTGAAA_hsa-mir-101-1	46.8991	-0.0833549	0.720172	0.860687
51_TAGCACCATTTGAAATCAGT_hsa-mir-29b-2	42.446	-0.0905462	0.720944	0.860687
global-novelMiR-70:beforetr_16_novelMiR_1+aftertr_16_novelMiR_1	24.1359	0.152217	0.720827	0.860687
15_AACATTCATTGCTGTCGGTGG_hsa-mir-181b-2	58.3373	-0.0639379	0.723704	0.862083
47_AGCAGCATTGTACAGGGCTATG_hsa-mir-103a-1	108.23	-0.0644309	0.728432	0.863917
61_TGTGCAAATCCATGCAAAACTG_hsa-mir-19b-2	29.9099	-0.0800003	0.726963	0.863917
44_ATCACATTGCCAGGGATTTA_hsa-mir-23a	48.9439	0.0845975	0.735489	0.868486
61_TACCACAGGGTAGAACCACGGAA_hsa-mir-140	144.962	0.0613577	0.735433	0.868486
41_TAGCACCATCTGAAATCGGTA_hsa-mir-29a	55.2313	0.0934544	0.738867	0.870578
hsa-miR-30d-5p	705.549	0.0465696	0.744033	0.874763
68_AGCTACATCTGGCTACTGGGTCA_hsa-mir-222	34.2802	-0.066747	0.747567	0.877016
15_AACATTCATTGCTGTCGGTGGGA_hsa-mir-181b-2	25.7713	-0.0677407	0.755153	0.880153
15_AACATTCATTGCTGTCGGTGGGTTT_hsa-mir-181b-2	31.9495	-0.0880631	0.756737	0.880153
16_AAACCGTTACCATTACTGAGT_hsa-mir-451a	63.3029	0.171857	0.753826	0.880153
51_TGTAGTGTTTCCTACTTTATGGT_hsa-mir-142	104.905	-0.0647402	0.755888	0.880153
hsa-miR-186-5p	642.092	-0.03843	0.765259	0.882054
10_TGAGGTAGTAGGTTGTATAGTTA_hsa-let-7c	30.4241	-0.0698752	0.768135	0.882054
11_TTATAATACAACCTGATAAG_hsa-mir-374a	42.1672	-0.0865596	0.761805	0.882054
13_CCCATAAAGTAGAAAGCACTAAA_hsa-mir-142	27.5525	0.0755777	0.76709	0.882054
13_TAGCAGCACGTAAATATTGGCA_hsa-mir-16-1	141.579	0.0648008	0.762367	0.882054
47_TATTGCACTTGTCCCGGCCTGTGA_hsa-mir-92a-2	27.1858	0.0737627	0.765598	0.882054
hsa-let-7i-5p	2868.3	-0.0502131	0.775801	0.888465
35_AACATTCATTGCTGTCGGTGGGTT_hsa-mir-181b-1	75.0217	0.0582765	0.776997	0.888465
5_TGAGGTAGTAGTTTGTGCTGTTA_hsa-let-7i	590.201	-0.0567279	0.782773	0.893185
15_TCAAGAGCAATAACGAAAAAT_hsa-mir-335	49.2306	-0.0643104	0.789178	0.896718
8_TGAGAACTGAATTCCATAGG_hsa-mir-146b	312.229	0.0649444	0.788318	0.896718
9_TAGCAGCACGTAAATATTGG_hsa-mir-16-2	382.873	-0.0459311	0.7938	0.900082
10_CAAAGTGCTGTTCGTGCAGGTAA_hsa-mir-93	106.141	-0.0376735	0.799479	0.904269
16_TGAGGGGCAGAGAGCGAGACTTTT_hsa-mir-423	42.734	0.0537665	0.800829	0.904269
40_CTAGCACCATCTGAAATCGGT_hsa-mir-29a	31.3691	0.0837268	0.805438	0.907583
5_TGAGGTAGTAGGTTGTATAGTTA_hsa-let-7a-1	107.35	0.0512753	0.814984	0.914537
51_AAGCTCGGTCTGAGGCCCCTCAGT_hsa-mir-423	73.8565	-0.0441917	0.814505	0.914537
5_TGTAAACATCCCCGACTGGA_hsa-mir-30d	406.419	0.0410959	0.822101	0.920618
50_TAGCACCATTTGAAATCAGTG_hsa-mir-29b-1	36.1373	0.0775231	0.825938	0.923007
61_TACCACAGGGTAGAACCACG_hsa-mir-140	79.9031	-0.0472087	0.828488	0.923952
11_TTCAAGTAATTCAGGATAGGAA_hsa-mir-26b	31.0616	0.0477469	0.830407	0.924191
19_TAGCAGCACATCATGGTTTAA_hsa-mir-15b	38.4468	-0.0516419	0.839728	0.92568
52_AGCTCGGTCTGAGGCCCCTCA_hsa-mir-423	27.4673	0.0494579	0.839126	0.92568
52_AGCTCGGTCTGAGGCCCCTCAG_hsa-mir-423	64.5566	0.0400192	0.840285	0.92568
53_CACTAGATTGTGAGCTCCTGGAT_hsa-mir-28	32.8651	-0.0573896	0.833919	0.92568
58_CTTTCAGTCGGATGTTTACAG_hsa-mir-30e	141.226	0.0416379	0.83957	0.92568
hsa-miR-93-5p	716.646	-0.0369992	0.84236	0.926083
20_TGAGAACTGAATTCCATGGGTTA_hsa-mir-146a	122.386	-0.0359129	0.844712	0.926789
53_TAGCACCATTTGAAATCGGTT_hsa-mir-29c	65.2596	-0.0607039	0.848219	0.928756
hsa-let-7f-5p	9147.45	-0.0264007	0.860863	0.933642
hsa-miR-454-3p	42.6839	-0.0389631	0.858951	0.933642
15_CATAAAGTAGAAAGCACTAA_hsa-mir-142	56.2631	0.0404524	0.861789	0.933642
16_TGTAAACATCCTACACTCTCA_hsa-mir-30c-1	121.033	0.0324186	0.864501	0.933642
46_CTAGACTGAAGCTCCTTGAGGT_hsa-mir-151a	36.4686	-0.0460819	0.862646	0.933642
49_AATTGCACGGTATCCATCTGTAA_hsa-mir-363	53.524	0.0373126	0.857894	0.933642
7_AGAGGTAGTAGGTTGCATAGTTT_hsa-let-7d	56.6042	0.0391463	0.864738	0.933642
hsa-miR-28-3p	215.053	0.0324964	0.885951	0.939001
13_TAGCAGCACGTAAATATTGG_hsa-mir-16-1	393.169	0.0236812	0.886892	0.939001
16_TGTAAACATCCTACACTCTCAGA_hsa-mir-30c-1	25.8499	-0.0351194	0.887491	0.939001
46_CTAGACTGAAGCTCCTTGAGGAA_hsa-mir-151a	37.2234	-0.0349369	0.888759	0.939001
46_CTTTCAGTCGGATGTTTACAGT_hsa-mir-30a	233.688	0.035528	0.883001	0.939001
46_TACAGTACTGTGATAACTGAAG_hsa-mir-101-1	159.223	0.0307	0.872778	0.939001
5_TGAGGTAGTAGTTTGTGCTGT_hsa-let-7i	453.401	0.0243079	0.879261	0.939001
5_TGTAAACATCCTCGACTGGAA_hsa-mir-30a	29.9053	0.0363959	0.878991	0.939001
51_ACCAATATTACTGTGCTGCTT_hsa-mir-16-2	62.1095	-0.0388598	0.883585	0.939001
61_TACCACAGGGTAGAACCACGGACA_hsa-mir-140	40.4326	0.0336671	0.881573	0.939001
68_AGCTACATCTGGCTACTGGGTA_hsa-mir-222	29.0374	-0.0369196	0.881139	0.939001
48_TACAGTACTGTGATAACTGAAGT_hsa-mir-101-2	32.3036	0.0337843	0.893031	0.941679
64_AGCTACATTGTCTGCTGGGTTT_hsa-mir-221	326.321	-0.0268181	0.897679	0.944742
hsa-miR-222-3p	263.108	0.0236854	0.903156	0.944844
23_AACATTCAACGCTGTCGGTGAGA_hsa-mir-181a-1	370.878	0.0168237	0.906492	0.944844
50_TAGCACCATTTGAAATCAGT_hsa-mir-29b-1	45.0998	0.0263549	0.905449	0.944844
6_TGAGGTAGTAGATTGTATAGTTA_hsa-let-7f-1	237.985	-0.0193577	0.900647	0.944844
61_TACCACAGGGTAGAACCACGGA_hsa-mir-140	338.898	-0.0195478	0.901679	0.944844
14_TGTAACAGCAACTCCATGTGGAA_hsa-mir-194-2	32.6356	-0.0274069	0.915039	0.949886
44_TCCCCCAGGTGTGATTCTGATA_hsa-mir-361	57.3911	-0.0221976	0.916587	0.949886
47_AGCAGCATTGTACAGGGCTATG_hsa-mir-103a-2	111.875	-0.0183159	0.915323	0.949886
hsa-miR-361-3p	109.682	-0.0144098	0.925326	0.957112
3_TGAGGTAGTAGGTTGTATAGTTA_hsa-let-7a-3	101.636	-0.0167957	0.929985	0.960099
9_TAGCAGCACGTAAATATTGGCA_hsa-mir-16-2	146.599	-0.0157663	0.93387	0.962277
5_TGTAAACATCCTTGACTGGAAA_hsa-mir-30a	130.513	0.0210752	0.9404	0.967167
hsa-miR-20a-5p	152.197	-0.0141079	0.944594	0.967807
51_TAGCACCATTTGAAATCAGTG_hsa-mir-29b-2	38.089	0.0253878	0.943081	0.967807
4_TGAGGTAGTAGTTTGTGCTGTTT_hsa-let-7g	372.544	-0.0112306	0.94859	0.970068
38_AACATTCAACGCTGTCGGTGA_hsa-mir-181a-2	853.088	-0.00838691	0.953921	0.973682
hsa-miR-128-3p	185.873	-0.00669633	0.966048	0.977953
10_CAAAGTGCTGTTCGTGCAGGTAGA_hsa-mir-93	61.1795	-0.0104709	0.963867	0.977953
11_TAAAGTGCTGACAGTGCAGATA_hsa-mir-106b	51.9454	-0.00754393	0.969207	0.977953
14_CAAAGAATTCTCCTTTTGGGC_hsa-mir-186	121.899	-0.0082616	0.960054	0.977953
4_TGAGGTAGTAGGTTGTATAGTTA_hsa-let-7a-2	103.363	-0.00733089	0.969788	0.977953
5_TGAGGTAGTAGTTTGTGCTGA_hsa-let-7i	41.3282	-0.00816914	0.969442	0.977953
51_CCGCACTGTGGGTACTTGCT_hsa-mir-106b	62.1049	0.00762467	0.970735	0.977953
7_TAAAGTGCTTATAGTGCAGGTAGT_hsa-mir-20a	57.5784	0.00634677	0.973526	0.978945
23_AACATTCAACGCTGTCGGTGA_hsa-mir-181a-1	861.281	-0.00424866	0.976655	0.980272
hsa-miR-486-5p	49.5745	-0.00619745	0.978958	0.980768
5_TGAGGTAGTAGTTTGTGCTG_hsa-let-7i	120.625	-0.00102545	0.99617	0.99617
hsa-let-7c-5p	23.5283	0.496341	0.122477	NA
hsa-miR-30a-5p	18.8745	0.046868	0.875779	NA
hsa-miR-95-3p	19.3365	0.00659744	0.978453	NA
hsa-miR-106a-5p	14.6548	-0.153975	0.609524	NA
hsa-let-7i-3p	14.8451	-0.604253	0.103454	NA
hsa-miR-125b-5p	22.4775	0.254526	0.356194	NA
hsa-miR-29c-3p	20.1939	0.385829	0.14614	NA
hsa-miR-99b-5p	22.7646	0.21134	0.380927	NA
hsa-miR-376c-3p	18.0088	-0.646381	0.0518476	NA
hsa-miR-379-5p	20.5102	-1.75277	2.01351e-06	NA
hsa-miR-340-3p	21.493	-0.592789	0.0498915	NA
hsa-miR-342-5p	18.6272	0.205862	0.441717	NA
hsa-miR-424-5p	14.9114	-0.53332	0.0953171	NA
hsa-miR-20b-5p	16.916	-0.181463	0.534345	NA
hsa-miR-409-3p	20.3225	-0.527464	0.0533322	NA
hsa-miR-501-3p	20.649	-0.0163887	0.95311	NA
hsa-miR-502-3p	24.0894	0.0137954	0.955492	NA
hsa-miR-542-3p	13.1246	-0.893236	0.013959	NA
hsa-miR-769-5p	21.755	-0.13838	0.580016	NA
10_ATATAATACAACCTGCTAAG_hsa-mir-374b	18.4974	0.239294	0.394605	NA
10_ATATAATACAACCTGCTAAGTGT_hsa-mir-374b	16.0362	-0.816682	0.00637348	NA
10_TCGAGGAGCTCACAGTCTAG_hsa-mir-151a	16.6119	0.130887	0.647081	NA
11_TTATAATACAACCTGATAAGTA_hsa-mir-374a	13.5367	0.132327	0.644605	NA
12_AACCCGTAGATCCGATCTTG_hsa-mir-99a	14.8405	0.353511	0.300546	NA
13_AAGGAGCTCACAGTCTATTGAA_hsa-mir-28	19.8958	-0.103921	0.709806	NA
13_AAGGAGCTCACAGTCTATTGAGA_hsa-mir-28	17.7902	-0.296731	0.289086	NA
13_AATGACACGATCACTCCCGTT_hsa-mir-425	24.0992	0.0473262	0.852372	NA
13_CAAAGTGCTTACAGTGCAGGTAA_hsa-mir-17	15.5251	-0.063797	0.827561	NA
13_CAAAGTGCTTACAGTGCAGGTAGT_hsa-mir-17	22.064	-0.0342424	0.895135	NA
13_CCCATAAAGTAGAAAGCAAAA_hsa-mir-142	20.2461	0.244196	0.377378	NA
13_TAGCAGCACATAATGGTTTGA_hsa-mir-15a	14.6881	-0.0420542	0.880395	NA
13_TAGCAGCACATAATGGTTTGTGA_hsa-mir-15a	18.9246	-0.665489	0.0423266	NA
13_TAGCAGCACATAATGGTTTGTGGA_hsa-mir-15a	19.817	-0.167976	0.526502	NA
13_TAGCAGCACATAATGGTTTGTGT_hsa-mir-15a	22.2959	-0.71696	0.0340464	NA
13_TGTCTCCCAACCCTTGTACCAG_hsa-mir-150	23.0372	0.229674	0.408309	NA
13_TGTCTCCCAACCCTTGTACCAGTG_hsa-mir-150	20.483	-0.0285699	0.916733	NA
14_CAAAGAATTCTCCTTTTGGG_hsa-mir-186	17.0514	0.0571956	0.842446	NA
14_CAAAGAATTCTCCTTTTGGGAA_hsa-mir-186	16.4617	0.215533	0.553135	NA
14_CAAAGAATTCTCCTTTTGGGCAA_hsa-mir-186	21.0667	0.164246	0.540136	NA
14_CAAAGAATTCTCCTTTTGGGCTTT_hsa-mir-186	14.3801	-0.640178	0.0841998	NA
14_TCCCTGAGACCCTTTAACCTGTGT_hsa-mir-125a	14.6705	0.0491704	0.866365	NA
14_TGGAGAGAAAGGCAGTTCCTGAA_hsa-mir-185	22.8806	-0.224273	0.385858	NA
14_TGTAACAGCAACTCCATGTGG_hsa-mir-194-1	14.2426	0.0444938	0.896695	NA
15_CATAAAGTAGAAAGCACTAT_hsa-mir-142	14.3635	-0.324304	0.31006	NA
15_TGTTGTACTTTTTTTTTTGT_hsa-mir-3613	22.5911	-0.455518	0.119675	NA
16_TGTAAACATCCTTGACTGGAAAA_hsa-mir-30e	18.9105	0.198544	0.528145	NA
18_AGGGGTGCTATCTGTGATTGAGA_hsa-mir-342	19.193	0.266629	0.356545	NA
20_TGAGAACTGAATTCCATGGGTTAT_hsa-mir-146a	20.894	-0.00213577	0.993869	NA
20_TGAGAACTGAATTCCATGGGTTGA_hsa-mir-146a	17.5448	-0.215151	0.446497	NA
22_CAGTGGTTTTACCCTATGGTAGT_hsa-mir-140	21.1309	-0.717277	0.019025	NA
25_CGTGTATTTGACAAGCTGAGTTGGACACT_hsa-mir-223	21.3629	-0.465613	0.16165	NA
3_TGAGGTAGTAGATTGTATAGA_hsa-let-7a-3	20.6643	0.266254	0.287089	NA
3_TGAGGTAGTAGGTTGTATAGTAA_hsa-let-7a-3	20.835	0.186935	0.535321	NA
3_TTAATGCTAATCGTGATAGGGGA_hsa-mir-155	20.1228	0.11265	0.679719	NA
3_TTAATGCTAATCGTGATAGGGT_hsa-mir-155	19.6222	0.683512	0.0280002	NA
35_AACATTCATTGCTGTCGGTGGA_hsa-mir-181d	15.7127	-0.297222	0.331103	NA
4_TGAGGTAGTAGATTGTATAGA_hsa-let-7a-2	21.489	0.0894389	0.717928	NA
4_TGAGGTAGTAGGTTGTATAGTAA_hsa-let-7a-2	19.563	0.37724	0.156699	NA
41_CTTATCAGATTGTATTGTAAT_hsa-mir-374a	17.4962	-0.262931	0.457177	NA
43_TAATACTGCCGGGTAATGATGG_hsa-mir-200c	16.3565	0.266104	0.33537	NA
44_ATCACATTGCCAGGGATTTCA_hsa-mir-23a	23.2247	0.131733	0.629071	NA
44_TCCCCCAGGTGTGATTCTGA_hsa-mir-361	20.9633	-0.0587349	0.839309	NA
44_TCCCCCAGGTGTGATTCTGAAA_hsa-mir-361	16.7485	0.361399	0.232268	NA
44_TCCCCCAGGTGTGATTCTGATAA_hsa-mir-361	16.1138	0.499051	0.0659404	NA
45_GCCCTGTGGACTCAGTTCTGGT_hsa-mir-146b	21.2104	-0.225224	0.374626	NA
46_CAATTTAGTGTGTGTGATATT_hsa-mir-32	17.3645	-0.0787193	0.764361	NA
46_CTAGACTGAAGCTCCTTGAG_hsa-mir-151a	22.8446	-0.136438	0.657799	NA
46_CTAGACTGAAGCTCCTTGAGA_hsa-mir-151a	23.7958	0.316297	0.261223	NA
46_CTAGACTGAAGCTCCTTGAGGAT_hsa-mir-151a	18.3928	-0.145995	0.623141	NA
46_TACAGTACTGTGATAACTGACT_hsa-mir-101-1	21.4838	0.16309	0.552328	NA
47_AAAAGCTGGGTTGAGAGGGCGATA_hsa-mir-320a	16.9966	0.731394	0.0118416	NA
47_AAAAGCTGGGTTGAGAGGGCGT_hsa-mir-320a	18.3256	0.356349	0.243662	NA
47_AGCAGCATTGTACAGGGCTAT_hsa-mir-103a-1	23.7806	0.269089	0.297168	NA
47_AGCAGCATTGTACAGGGCTAT_hsa-mir-103a-2	24.0981	0.0318814	0.895802	NA
47_TATTGCACTTGTCCCGGCCTAA_hsa-mir-92a-1	21.9382	0.524752	0.0677164	NA
47_TATTGCACTTGTCCCGGCCTAA_hsa-mir-92a-2	22.6599	0.899284	0.00270866	NA
47_TATTGCACTTGTCCCGGCCTGTAGA_hsa-mir-92a-2	15.8197	0.238357	0.463203	NA
47_TATTGCACTTGTCCCGGCCTGTTAT_hsa-mir-92a-1	22.5274	0.124339	0.708115	NA
47_TGAAACATACACGGGAAACCTCT_hsa-mir-494	22.7855	-0.715098	0.0114288	NA
47_TTCACCACCTTCTCCACCCAG_hsa-mir-197	21.2022	0.0642303	0.808056	NA
48_TACAGTACTGTGATAACTGACT_hsa-mir-101-2	21.4717	-0.041112	0.898674	NA
49_AATTGCACGGTATCCATCTGA_hsa-mir-363	21.5393	0.615285	0.0477758	NA
49_AGCAGCATTGTACAGGGCTAT_hsa-mir-107	22.5183	0.00710676	0.978174	NA
49_TCACAGTGAACCGGTCTCTT_hsa-mir-128-1	21.271	0.0282375	0.909922	NA
5_TGAGGTAGTAGATTGTATAGA_hsa-let-7a-1	21.4659	0.634591	0.0117472	NA
5_TGAGGTAGTAGGTTGTATAGTAA_hsa-let-7a-1	19.6163	0.484742	0.0761458	NA
5_TGAGGTAGTAGGTTGTGTGG_hsa-let-7b	21.2956	0.772484	0.00528046	NA
5_TGAGGTAGTAGGTTGTGTGGTTAT_hsa-let-7b	17.1256	0.167664	0.54618	NA
5_TGAGGTAGTAGTTTGTGCTGTAT_hsa-let-7i	19.6985	0.0810561	0.769535	NA
5_TGTAAACATCCCCGACTGGAAAA_hsa-mir-30d	23.8181	0.403203	0.101891	NA
5_TGTAAACATCCTCGACTGGAAGCT_hsa-mir-30a	23.0417	-0.425018	0.11463	NA
5_TGTAAACATCCTTGACTGGAAGCA_hsa-mir-30a	12.2939	-0.933818	0.0106125	NA
5_TGTAAACATCCTTGACTGGAAGT_hsa-mir-30a	20.0125	-0.238563	0.576396	NA
5_TTATCAGAATCTCCAGGGGT_hsa-mir-361	21.1767	0.0051802	0.98381	NA
50_ATTGCACGGTATCCATCTGTA_hsa-mir-363	16.8937	-0.118096	0.6648	NA
50_CGTCAACACTTGCTGGTTTCCTCT_hsa-mir-505	16.8263	-0.272642	0.337949	NA
50_CTCGTACCGTGAGTAATAATGCG_hsa-mir-126	13.3143	-0.751479	0.0617026	NA
50_CTGGTACAGGCCTGGGGGAC_hsa-mir-150	17.4641	0.402351	0.137806	NA
50_TTCACAGTGGCTAAGTTCCGCA_hsa-mir-27a	15.5436	-0.79215	0.0303567	NA
50_TTCACAGTGGCTAAGTTCCGCT_hsa-mir-27a	15.2889	-0.808547	0.0504681	NA
51_TCACAGTGAACCGGTCTCTT_hsa-mir-128-2	20.5567	0.236594	0.331891	NA
52_GTAGTGTTTCCTACTTTATGGT_hsa-mir-142	18.4259	0.216176	0.46188	NA
53_CACTAGATTGTGAGCTCCTGGAAA_hsa-mir-28	21.1765	-0.109038	0.668664	NA
53_TAGCACCATTTGAAATCAGTGA_hsa-mir-29c	22.2781	0.129905	0.701244	NA
54_GTAATTTTATGTATAAGCTAGT_hsa-mir-590	22.4947	-0.495567	0.0704827	NA
59_TCGAGGAGCTCACAGTCTAG_hsa-mir-151b	15.888	0.177523	0.533806	NA
60_AATGGCGCCACTAGGGTTGT_hsa-mir-652	22.4523	-0.207251	0.430863	NA
60_TTCACAGTGGCTAAGTTCCGT_hsa-mir-27b	15.1004	-0.533517	0.0822869	NA
61_CTATACGACCTGCTGCCTTTC_hsa-let-7d	16.3288	-0.0583195	0.842644	NA
62_ACCACAGGGTAGAACCACGGACT_hsa-mir-140	19.1164	-0.46303	0.147392	NA
62_TCACACAGAAATCGCACCCGT_hsa-mir-342	18.4006	0.718391	0.00644594	NA
62_TCAGTGCATCACAGAACTTT_hsa-mir-148b	22.25	0.172889	0.509276	NA
62_TCAGTGCATCACAGAACTTTGTA_hsa-mir-148b	17.5175	-0.660973	0.01522	NA
63_TAGTGCAATATTGCTTATAGGGTTT_hsa-mir-454	15.3945	-0.509064	0.0659794	NA
64_AGCTACATTGTCTGCTGGGTTAA_hsa-mir-221	19.7214	0.273027	0.365847	NA
64_AGCTACATTGTCTGCTGGGTTAT_hsa-mir-221	16.7371	0.190767	0.490233	NA
67_TGTCAGTTTGTCAAATACCCCAGA_hsa-mir-223	21.5413	-0.378292	0.250397	NA
68_AGCTACATCTGGCTACTGGG_hsa-mir-222	18.2208	0.170574	0.540467	NA
68_AGCTACATCTGGCTACTGGGA_hsa-mir-222	17.0058	0.135831	0.609852	NA
68_AGCTACATCTGGCTACTGGGTAA_hsa-mir-222	22.0676	0.0184536	0.94402	NA
68_AGCTACATCTGGCTACTGGGTCTC_hsa-mir-222	22.8396	-0.206753	0.40421	NA
68_AGCTACATCTGGCTACTGGGTCTT_hsa-mir-222	22.0392	-0.0168464	0.94701	NA
68_GTCAGTTTGTCAAATACCCCAAT_hsa-mir-223	17.0349	-0.845742	0.0075789	NA
7_TAAAGTGCTTATAGTGCAGGTA_hsa-mir-20a	19.9241	-0.0127208	0.959352	NA
7_TCAGGCTCAGTCCCCTCCCGATT_hsa-mir-484	17.5581	-0.0583144	0.825005	NA
76_ACCACTGACCGTTGACTGTA_hsa-mir-181a-2	16.2634	-0.698694	0.00819467	NA
76_ACCACTGACCGTTGACTGTAA_hsa-mir-181a-2	20.6388	-0.113636	0.675995	NA
76_ACCACTGACCGTTGACTGTAC_hsa-mir-181a-2	20.6848	-0.278254	0.316752	NA
9_TAGCAGCACGTAAATATTGA_hsa-mir-16-2	18.295	0.0119461	0.967333	NA
10_TTAATGCTAATCGTGATAGGGGTA_global-novelMiR-114:beforetr_21_novelMiR_1+aftertr_21_novelMiR_1+control_21_novelMiR_1	17.3029	0.331121	0.293974	NA
48_CGCTGCCAGGGTTGCTGTCTTT_global-novelMiR-70:beforetr_16_novelMiR_1+aftertr_16_novelMiR_1	13.3711	0.306668	0.648407	NA
