# Supplementary material for: Effect of Topical Corticosteroid Treatment on microRNA Expression in Infants with Atopic Dermatitis
Source: JID Innov. 2025 Jun 10;5(5):100388. doi: 10.1016/j.xjidi.2025.100388 (PMC12272118; doi:10.1016/j.xjidi.2025.100388)
Supplement: Supplementary Table S2 — KEGG Pathway Analysis of Predicted Targets of Differentially Expressed miRNAs in Infants with AD after TCS XXX Abbreviations: AD, atopic dermatitis; DAVID, Database for Annotation, Visualization and Integrated Discovery; FDR, false discovery rate; KEGG, Kyoto Encyclopedia of Genes and Genomes; miRNA, microRNA; TCS, topical corticosteroid. Predicted targets of differentially expressed miRNAs in PBMCs of infants with AD after TCS treatment were identified using databases of experimentally verified miRNA–gene interactions—DIANA-TarBase and miRtarbase—and were analyzed through KEGG pathway enrichment analysis with the DAVID tool. Significantly enriched KEGG pathways (fold enrichment > 1.5 and FDR < 0.05) are presented. [file mmc2.xlsx]

## Sheet: miR-143-3p
KEGG Pathway	Count	Genes	Fold Enrichment	FDR	-Log FDR
Long-term potentiation	11	PPP1CC, CAMK2D, CREBBP, PPP3R1, EP300, MAPK1, BRAF, KRAS, CALM3, RAF1, HRAS	2.37318	0.0477378	1.32114
Acute myeloid leukemia	11	AKT2, MYC, RARA, MAPK1, AKT1, BRAF, KRAS, PIK3R1, RAF1, SOS1, HRAS	2.37318	0.0477378	1.32114
Bacterial invasion of epithelial cells	12	ITGB1, CLTC, CTNNA1, WASL, ARPC5, ITGA5, PIK3R1, WASF1, DOCK1, MET, SEPTIN11, CRKL	2.2527	0.0477378	1.32114
Fc gamma R-mediated phagocytosis	14	LYN, LIMK1, INPPL1, ARPC5, PIK3R1, CRKL, AKT2, RAC2, AKT1, MAPK1, PLCG1, RAF1, WASF1, DOCK1	2.08627	0.0477378	1.32114
Nucleocytoplasmic transport	15	CSE1L, PHAX, NUP153, SENP2, THOC5, IPO7, NUP160, IPO5, SRRM1, TMEM33, XPO6, KPNA4, NUP98, TNPO1, KPNA1	2.00762	0.0477378	1.32114
Fluid shear stress and atherosclerosis	18	MAP2K4, BMPR2, MMP2, PDGFB, PIK3R1, FOS, TNF, MMP9, MAPK7, AKT2, BCL2, RAC2, SDC1, AKT1, CALM3, MAP3K7, TP53, NFE2L2	1.87185	0.0467456	1.33026
Transcriptional misregulation in cancer	23	ZBTB17, DDX5, CCNT2, FLT1, KMT2A, GADD45A, DOT1L, KLF3, MMP9, ETV6, IGF1R, HOXA10, NCOR1, NR4A3, ZEB1, SP1, EWSR1, MYC, MDM2, RARA, TCF3, MET, TP53	1.7226	0.043195	1.36457
Diabetic cardiomyopathy	24	GSK3B, CAMK2D, SMAD3, MT-CO1, MMP2, INSR, GFPT1, SLC2A1, NDUFA1, PIK3R1, MMP9, MT-ND1, COX6B1, COL1A1, PPP1CC, COL3A1, SP1, AKT2, PDK4, RAC2, PPIF, PDK3, AKT1, GAPDH	1.70895	0.0406631	1.3908
TNF signaling pathway	16	MAP2K4, JAG1, XIAP, TNFAIP3, PIK3R1, FOS, PTGS2, TNF, MMP9, MMP14, CREB1, AKT2, AKT1, MAPK1, TAB2, MAP3K7	2.02875	0.0374535	1.42651
Platinum drug resistance	12	SLC31A1, AKT2, ERCC1, MDM2, BCL2, MAPK1, XIAP, CYCS, AKT1, PIK3R1, TP53, BBC3	2.37614	0.0361737	1.44161
mTOR signaling pathway	20	ATP6V1A, GSK3B, WNT10B, INSR, BRAF, PIK3R1, TNF, TTI1, IGF1R, SLC7A5, DEPTOR, AKT2, AKT1, MAPK1, KRAS, RICTOR, RAF1, SOS1, HRAS, EIF4B	1.85319	0.0361737	1.44161
Oocyte meiosis	18	CAMK2D, YWHAB, FBXW11, PLK1, YWHAZ, IGF1R, PPP2CB, PPP1CC, PPP3R1, YWHAQ, PPP2R1A, PPP2R5E, MAPK1, CALM3, FBXO5, CPEB3, YWHAG, YWHAH	1.98616	0.0288298	1.54016
Growth hormone synthesis, secretion and action	17	MAP2K4, GSK3B, CREBBP, PIK3R1, FOS, CRKL, CREB1, AKT2, GNAS, AKT1, EP300, MAPK1, KRAS, PLCG1, RAF1, SOS1, HRAS	2.04777	0.0280313	1.55236
PD-L1 expression and PD-1 checkpoint pathway in cancer	14	CSNK2A2, NFATC3, NFATC1, PIK3R1, FOS, PPP3R1, AKT2, AKT1, MAPK1, KRAS, PLCG1, RAF1, HRAS, TLR2	2.2738	0.0270047	1.56856
TGF-beta signaling pathway	16	CREBBP, BMPR2, SMAD3, TFRC, INHBB, THBS1, TNF, PPP2CB, BMP2, NCOR1, SP1, PPP2R1A, MYC, EP300, MAPK1, E2F4	2.14146	0.0250047	1.60198
Gastric cancer	20	GSK3B, WNT10B, SMAD3, GADD45A, BRAF, PIK3R1, APC, TERT, MYC, AKT2, BCL2, CTNNA1, AKT1, MAPK1, KRAS, RAF1, SOS1, HRAS, MET, TP53	1.94025	0.0242194	1.61584
VEGF signaling pathway	11	PPP3R1, AKT2, RAC2, MAPK1, AKT1, KRAS, PLCG1, PIK3R1, RAF1, PTGS2, HRAS	2.69497	0.0240276	1.61929
Amyotrophic lateral sclerosis	39	DCTN6, BECN1, VCP, PSMD11, MT-CO1, TNF, NUP160, MT-ND1, PSMB7, TUBA1B, ACTR1A, PPP3R1, PSMB4, KIF5B, PSMD3, NOS1, HNRNPA1, SPG11, RAB8A, DAXX, HNRNPA3, TUBB, SIGMAR1, NDUFA1, EIF2AK3, NUP153, SOD1, COX6B1, SETX, PSMC5, TUBB2A, PSMA4, HNRNPA2B1, BCL2, CYCS, SMCR8, MATR3, NUP98, TP53	1.54873	0.0240276	1.61929
Pancreatic cancer	13	SMAD3, GADD45A, BRAF, PIK3R1, CDK6, CDK4, AKT2, RAC2, AKT1, MAPK1, KRAS, RAF1, TP53	2.47254	0.0207608	1.68275
C-type lectin receptor signaling pathway	16	STAT2, NFATC3, NFATC1, PIK3R1, PTGS2, TNF, NFKB2, PPP3R1, AKT2, MDM2, AKT1, MAPK1, KRAS, CALM3, RAF1, HRAS	2.22382	0.0189588	1.72219
JAK-STAT signaling pathway	22	PDGFRA, CREBBP, IL10RB, STAT2, PDGFB, LIFR, PIK3R1, STAM, PIAS1, MYC, AKT2, BCL2, AKT1, EP300, RAF1, IL6ST, SOS1, HRAS, PTPN2, MCL1, IL13RA1, SOCS5	1.9157	0.0189588	1.72219
Mitophagy - animal	16	BECN1, VCP, GABARAPL1, AMFR, BNIP3, CSNK2A2, ATG9A, EIF2AK3, HUWE1, GABARAP, SP1, KRAS, ARIH1, HRAS, TP53, MON1B	2.24541	0.0178068	1.74941
Small cell lung cancer	15	ITGB1, ZBTB17, GADD45A, XIAP, PIK3R1, PTGS2, FHIT, CDK6, CDK4, MYC, AKT2, BCL2, AKT1, CYCS, TP53	2.35677	0.0160419	1.79474
Ras signaling pathway	29	FLT1, PDGFB, PIK3R1, RASAL2, STK4, ETS2, IGF1R, RASGRP3, SYNGAP1, AKT2, PDGFD, RAC2, AKT1, MAPK1, ABL2, SHOC2, PLCG1, HRAS, PDGFRA, NTRK2, INSR, GNB1, NF1, KRAS, CALM3, RAF1, RGL1, SOS1, MET	1.77623	0.0135647	1.86759
Relaxin signaling pathway	19	MAP2K4, MMP2, PIK3R1, FOS, MMP9, COL1A1, COL3A1, MMP13, CREB1, AKT2, GNB1, GNAS, AKT1, MAPK1, KRAS, NOS1, RAF1, SOS1, HRAS	2.12901	0.0131267	1.88184
Human immunodeficiency virus 1 infection	27	PIK3R1, TNF, CRKL, PPP3R1, AKT2, RAC2, AKT1, MAPK1, PLCG1, AP1S3, HRAS, MAP3K7, B2M, FBXW11, LIMK1, NFATC3, NFATC1, FOS, TAPBP, GNB1, BCL2, CYCS, KRAS, TAB2, CALM3, RAF1, TLR2	1.84095	0.0123016	1.91004
Choline metabolism in cancer	16	PDGFRA, PDGFB, PIK3R1, FOS, SP1, AKT2, PDGFD, RAC2, AKT1, MAPK1, KRAS, PLCG1, RAF1, WASF1, SOS1, HRAS	2.35998	0.0119073	1.92419
Gap junction	15	PDGFRA, TUBB, PDGFB, TJP1, GJD2, TUBA1B, TUBB2A, MAPK7, PDGFD, GNAS, MAPK1, KRAS, RAF1, SOS1, HRAS	2.46389	0.0115444	1.93763
Estrogen signaling pathway	20	NCOA1, MMP2, PIK3R1, FOS, MMP9, CREB1, SP1, AKT2, BCL2, GNAS, RARA, AKT1, MAPK1, KRAS, CALM3, RAF1, SOS1, HRAS, HSPA1B, KCNJ3	2.1102	0.0115444	1.93763
Insulin signaling pathway	20	PTPN1, GSK3B, INSR, INPPL1, BRAF, PIK3R1, HK2, CRKL, PPP1CC, AKT2, MKNK2, RAPGEF1, AKT1, MAPK1, KRAS, CALM3, RAF1, SOS1, HRAS, PPARGC1A	2.1102	0.0115444	1.93763
Long-term depression	12	GNA13, LYN, PPP2CB, PPP2R1A, GNAS, MAPK1, BRAF, KRAS, NOS1, RAF1, HRAS, IGF1R	2.89097	0.0108932	1.96285
Fc epsilon RI signaling pathway	13	LYN, MAP2K4, PIK3R1, TNF, AKT2, RAC2, AKT1, MAPK1, KRAS, PLCG1, RAF1, SOS1, HRAS	2.76343	0.0100419	1.99818
Autophagy - animal	23	BECN1, GABARAPL1, BNIP3, ATG9A, EIF2AK3, PIK3R1, EIF2AK4, GABARAP, IGF1R, RAB33B, PPP2CB, DEPTOR, AKT2, BCL2, AKT1, MAPK1, SMCR8, KRAS, BIRC6, RAF1, HRAS, MAP3K7, RAB8A	2.01492	0.0100419	1.99818
Signaling pathways regulating pluripotency of stem cells	21	GSK3B, WNT10B, BMPR2, SMAD3, INHBB, LIFR, PIK3R1, KLF4, IGF1R, APC, MYC, AKT2, KAT6A, AKT1, MAPK1, KRAS, TCF3, RAF1, JARID2, IL6ST, HRAS	2.12274	0.00910566	2.04069
Alzheimer disease	43	BECN1, GSK3B, PSMD11, LRP1, MT-CO1, IDE, PIK3R1, PTGS2, TNF, MT-ND1, APH1A, PSMB7, TUBA1B, PPP3R1, PSMB4, SLC39A9, AKT2, KIF5B, PSMD3, AKT1, MAPK1, NOS1, HRAS, SLC39A1, WNT10B, INSR, TUBB, CSNK2A2, NDUFA1, EIF2AK3, ADAM10, BRAF, COX6B1, PSMC5, TUBB2A, PSMA4, APC, PPIF, CYCS, KRAS, CALM3, RAF1, GAPDH	1.61864	0.00910566	2.04069
Epstein-Barr virus infection	27	PSMD11, TNFAIP3, PIK3R1, TNF, MYC, AKT2, PSMD3, AKT1, MAP3K7, B2M, LYN, MAP2K4, GADD45A, STAT2, TAPBP, NFKB2, PSMC5, CDK6, CDK4, OAS3, BCL2, MDM2, CYCS, TAB2, TP53, CD44, TLR2	1.93208	0.00746041	2.12724
AGE-RAGE signaling pathway in diabetic complications	17	SMAD3, MMP2, SERPINE1, NFATC1, PIK3R1, TNF, COL1A1, COL3A1, CDK4, AKT2, BCL2, AKT1, MAPK1, KRAS, PLCG1, PLCD3, HRAS	2.45732	0.00655652	2.18333
Rap1 signaling pathway	28	ITGB1, FLT1, CTNND1, PDGFB, PIK3R1, THBS1, IGF1R, RASGRP3, CRKL, PARD6B, SIPA1L1, AKT2, PDGFD, RAC2, AKT1, MAPK1, PLCG1, HRAS, PDGFRA, INSR, BRAF, RAPGEF1, GNAS, KRAS, CALM3, RAF1, TLN1, MET	1.92731	0.00646344	2.18954
Central carbon metabolism in cancer	14	PDGFRA, SLC2A1, PIK3R1, HK2, SLC7A5, MYC, AKT2, AKT1, MAPK1, KRAS, RAF1, HRAS, MET, TP53	2.89097	0.00468689	2.32912
Polycomb repressive complex	16	SUZ12, CREBBP, MBD6, KDM2A, AUTS2, MGA, SFMBT2, UBE2D2, UBE2D3, FOXK2, MTF2, LCOR, EP300, JARID2, OGT, BAP1	2.7533	0.00304925	2.51581
Regulation of actin cytoskeleton	31	ITGB1, NCKAP1, ITGB4, PDGFB, WASL, PIK3R1, CRKL, GNA13, PPP1CC, AKT2, PDGFD, RAC2, AKT1, MAPK1, ITGB8, PIP4K2A, WASF1, HRAS, PDGFRA, PPP1R12A, LIMK1, BRAF, ACTN4, ARPC5, APC, MYH9, KRAS, ITGA5, RAF1, SOS1, DOCK1	1.95677	0.00275415	2.56001
Measles	22	GSK3B, STAT2, CSNK2A2, EIF2AK3, TNFAIP3, ADAR, PIK3R1, FOS, EIF2AK4, BBC3, CDK6, CDK4, OAS3, AKT2, BCL2, AKT1, CYCS, TAB2, MAP3K7, TP53, HSPA1B, TLR2	2.3044	0.00274801	2.56098
Hippo signaling pathway	24	GSK3B, WNT10B, BMPR2, SMAD3, YWHAB, FBXW11, SERPINE1, PPP2R2A, YWHAZ, BBC3, LATS1, MOB1A, PPP2CB, PPP1CC, PARD6B, BMP2, DLG2, APC, YWHAQ, PPP2R1A, MYC, CTNNA1, YWHAG, YWHAH	2.20966	0.00269666	2.56917
Apoptosis	22	DAXX, GADD45A, EIF2AK3, XIAP, PIK3R1, FOS, TNF, LMNB2, LMNB1, BBC3, TUBA1B, AKT2, BCL2, CASP2, AKT1, MAPK1, CYCS, KRAS, RAF1, HRAS, TP53, MCL1	2.33828	0.00235675	2.62769
Lipid and atherosclerosis	30	ERO1A, GSK3B, CAMK2D, PIK3R1, TNF, PPP3R1, AKT2, AKT1, MAPK1, PLCG1, HRAS, MAP3K7, LYN, MAP2K4, POU2F1, NFATC3, EIF2AK3, NFATC1, FOS, MMP9, CYP2C9, BCL2, CYCS, KRAS, TAB2, CALM3, TP53, HSPA1B, NFE2L2, TLR2	2.01696	0.00229747	2.63875
MicroRNAs in cancer	39	TRIM71, NOTCH3, DNMT1, BMPR2, PDGFB, PIK3R1, PTGS2, SLC7A1, THBS1, CRKL, MAPK7, ERBB3, MYC, CYP1B1, MAPK1, EP300, PLCG1, HRAS, MCL1, PDGFRA, CREBBP, DNMT3A, DICER1, MMP9, CDC25B, ZEB1, CDK6, APC, BCL2, FSCN1, MDM2, PDCD4, KRAS, ITGA5, RAF1, SOS1, MET, TP53, CD44	1.81851	0.00226864	2.64423
Human T-cell leukemia virus 1 infection	31	CRTC3, SLC2A1, XIAP, PIK3R1, TNF, ETS2, PPP3R1, TERT, MYC, AKT2, AKT1, MAPK1, EP300, HRAS, B2M, MAP2K4, CREBBP, RANBP3, SMAD3, NFYB, NFATC3, NFATC1, FOS, NFKB2, CREB1, CDK4, KRAS, TCF3, LTBR, TLN1, TP53	2.01847	0.00186411	2.72953
T cell receptor signaling pathway	21	GSK3B, NFATC3, NFATC1, PPP2R2A, PIK3R1, FOS, TNF, PPP2CB, PPP3R1, PPP2R1A, PPP2R5E, CDK4, AKT2, AKT1, MAPK1, KRAS, PLCG1, RAF1, SOS1, HRAS, MAP3K7	2.50869	0.00141771	2.84841
Sphingolipid signaling pathway	21	CERS4, SGMS1, PPP2R2A, PIK3R1, TNF, GNA13, PPP2CB, SGPL1, SPTLC2, PPP2R1A, PPP2R5E, AKT2, BCL2, RAC2, AKT1, MAPK1, KRAS, RAF1, HRAS, TP53, CERS2	2.50869	0.00141771	2.84841
ErbB signaling pathway	17	MAP2K4, GSK3B, CAMK2D, BRAF, PIK3R1, CRKL, ERBB3, MYC, AKT2, AKT1, MAPK1, ABL2, KRAS, PLCG1, RAF1, SOS1, HRAS	2.89097	0.00138139	2.85969
Adherens junction	18	PTPN1, CREBBP, SMAD3, INSR, CSNK2A2, CTNND1, PTPRJ, WASL, ACTN4, IGF1R, TJP1, CTNNA1, RAC2, EP300, MAPK1, WASF1, MAP3K7, MET	2.79771	0.00131553	2.8809
Neurotrophin signaling pathway	21	NTRK2, GSK3B, CAMK2D, PRDM4, BRAF, FRS2, PIK3R1, CRKL, MAPK7, AKT2, RAPGEF1, BCL2, AKT1, MAPK1, KRAS, CALM3, PLCG1, RAF1, SOS1, HRAS, TP53	2.55086	0.00128553	2.89092
Yersinia infection	23	ITGB1, MAP2K4, GSK3B, WIPF2, LIMK1, NFATC3, NFATC1, ARPC5, PIK3R1, WASL, FOS, TNF, CRKL, AKT2, RAC2, AKT1, MAPK1, TAB2, PLCG1, ITGA5, DOCK1, MAP3K7, SKAP2	2.42673	0.00128553	2.89092
Breast cancer	24	NCOA1, GSK3B, NOTCH3, WNT10B, JAG1, GADD45A, BRAF, PIK3R1, FOS, NFKB2, IGF1R, CDK6, APC, SP1, CDK4, MYC, AKT2, AKT1, MAPK1, KRAS, RAF1, SOS1, HRAS, TP53	2.35998	0.00128553	2.89092
Human cytomegalovirus infection	32	GSK3B, PIK3R1, PTGS2, TNF, CRKL, GNA13, PPP3R1, MYC, AKT2, RAC2, AKT1, MAPK1, HRAS, B2M, PDGFRA, IL10RB, NFATC3, NFATC1, TAPBP, CREB1, CDK6, SP1, CDK4, GNB1, GNAS, MDM2, CYCS, KRAS, CALM3, RAF1, SOS1, TP53	2.0558	0.00128553	2.89092
Human papillomavirus infection	42	ATP6V1A, ITGB1, GSK3B, NOTCH3, MAML2, ITGB4, PPP2R2A, PIK3R1, PTGS2, THBS1, TNF, PPP2CB, PARD6B, RELN, TERT, PPP2R1A, PPP2R5E, AKT2, AKT1, MAPK1, ITGB8, EP300, HRAS, WNT10B, CREBBP, ATP6V0E1, JAG1, STAT2, COL1A1, DLG2, CREB1, CDK6, APC, CDK4, COL6A2, GNAS, MDM2, KRAS, ITGA5, RAF1, SOS1, TP53	1.83415	0.00128553	2.89092
Pathways in cancer	60	ITGB1, GSK3B, SLC2A1, IGF1R, BBC3, CRKL, MYC, AKT2, RAC2, AKT1, EP300, HRAS, IL13RA1, NCOA1, PDGFRA, MMP2, ARNT, FOS, MMP9, RARA, RAF1, IL6ST, SOS1, MET, TP53, NOTCH3, CAMK2D, PDGFB, XIAP, PIK3R1, STK4, PTGS2, RASGRP3, GNA13, TERT, CTNNA1, MAPK1, PLCG1, ZBTB17, WNT10B, CREBBP, JAG1, SMAD3, GADD45A, STAT2, BRAF, NFKB2, BMP2, CDK6, APC, SP1, CDK4, GNB1, BCL2, GNAS, MDM2, CYCS, KRAS, CALM3, NFE2L2	1.63332	0.00128553	2.89092
Salmonella infection	35	DCTN6, NCKAP1, CSE1L, WASL, TNF, TUBA1B, ACTR1A, CASP5, MYC, AKT2, KIF5B, MYO6, FLNA, AKT1, MAPK1, KPNA4, FLNC, HRAS, MAP3K7, KPNA1, MAP2K4, DYNC1H1, DYNLT1, TUBB, M6PR, ARPC5, FOS, TUBB2A, BCL2, CYCS, TAB2, RAF1, GAPDH, ARL8A, TLR2	2.03181	0.000853734	3.06868
FoxO signaling pathway	23	PLK4, CREBBP, GABARAPL1, SMAD3, GADD45A, PLK2, BNIP3, INSR, PLK1, BRAF, PIK3R1, STK4, GABARAP, IGF1R, AKT2, MDM2, AKT1, EP300, MAPK1, KRAS, RAF1, SOS1, HRAS	2.53787	0.000774723	3.11085
Hepatocellular carcinoma	27	GSK3B, SMARCD2, PIK3R1, IGF1R, TERT, MYC, AKT2, AKT1, MAPK1, PLCG1, ARID2, HRAS, WNT10B, SMARCC1, SMAD3, GADD45A, BRAF, ARID1A, CDK6, APC, CDK4, KRAS, RAF1, SOS1, MET, TP53, NFE2L2	2.3231	0.000774723	3.11085
Bladder cancer	12	CDK4, MYC, MMP2, MDM2, MAPK1, BRAF, KRAS, RAF1, THBS1, HRAS, TP53, MMP9	4.23069	0.000749001	3.12552
Kaposi sarcoma-associated herpesvirus infection	30	BECN1, GSK3B, PDGFB, PIK3R1, PTGS2, PPP3R1, MYC, AKT2, AKT1, MAPK1, EP300, PLCG1, HRAS, LYN, MAP2K4, CREBBP, STAT2, NFATC3, NFATC1, FOS, CREB1, CDK6, CDK4, GNB1, CYCS, KRAS, CALM3, RAF1, IL6ST, TP53	2.23529	0.000656022	3.18308
PI3K-Akt signaling pathway	46	ITGB1, GSK3B, FLT1, YWHAB, ITGB4, PDGFB, PPP2R2A, PIK3R1, THBS1, IGF1R, PPP2CB, RELN, ERBB3, YWHAQ, PPP2R1A, PPP2R5E, MYC, AKT2, PDGFD, AKT1, MAPK1, ITGB8, HRAS, YWHAG, EIF4B, MCL1, YWHAH, PDGFRA, NTRK2, INSR, YWHAZ, COL1A1, CREB1, CDK6, CDK4, COL6A2, GNB1, BCL2, MDM2, KRAS, ITGA5, RAF1, SOS1, MET, TP53, TLR2	1.85215	0.000656022	3.18308
Chronic myeloid leukemia	17	SMAD3, GADD45A, BRAF, PIK3R1, CRKL, CDK6, CDK4, MYC, AKT2, MDM2, AKT1, MAPK1, KRAS, RAF1, SOS1, HRAS, TP53	3.23332	0.000567024	3.2464
B cell receptor signaling pathway	18	LYN, GSK3B, NFATC3, INPPL1, NFATC1, LILRB1, PIK3R1, FOS, RASGRP3, PPP3R1, AKT2, RAC2, AKT1, MAPK1, KRAS, RAF1, SOS1, HRAS	3.09747	0.000567024	3.2464
Shigellosis	36	ITGB1, BECN1, GSK3B, GSK3A, UBE2D2, UBE2D3, WASL, PIK3R1, TNF, SEPTIN11, HK2, CRKL, AKT2, AKT1, MAPK1, PLCG1, WASF1, MAP3K7, FNBP1, FBXW11, BNIP3, ACTN4, ARPC5, TNIP1, BCL2, MDM2, UBE2V2, CYCS, TAB2, ITGA5, PLCD3, TLN1, DOCK1, TP53, CD44, TECPR1	2.10678	0.000440324	3.35623
Endometrial cancer	15	GSK3B, GADD45A, BRAF, PIK3R1, APC, MYC, AKT2, CTNNA1, AKT1, MAPK1, KRAS, RAF1, SOS1, HRAS, TP53	3.73832	0.000391669	3.40708
Cellular senescence	27	SERPINE1, PIK3R1, ZFP36L2, ZFP36L1, PPP1CC, PPP3R1, MYC, AKT2, AKT1, MAPK1, E2F4, HRAS, SMAD3, GADD45A, FBXW11, NFATC3, NFATC1, HIPK1, HIPK3, HIPK2, CDK6, CDK4, MDM2, KRAS, CALM3, RAF1, TP53	2.5018	0.000313377	3.50393
Renal cell carcinoma	17	CREBBP, PDGFB, SLC2A1, ARNT, BRAF, PIK3R1, CRKL, AKT2, RAPGEF1, AKT1, EP300, MAPK1, KRAS, RAF1, SOS1, HRAS, MET	3.56134	0.000219071	3.65942
HIF-1 signaling pathway	22	CREBBP, CAMK2D, FLT1, TFRC, INSR, SERPINE1, SLC2A1, ARNT, PIK3R1, ENO4, HK2, IGF1R, AKT2, MKNK2, PGK1, BCL2, AKT1, EP300, MAPK1, PLCG1, LTBR, GAPDH	2.91749	0.000219071	3.65942
MAPK signaling pathway	43	FLT1, PDGFB, STK4, TNF, CACNA1G, IGF1R, RASGRP3, CRKL, PPP3R1, MAPK7, ERBB3, MYC, AKT2, PDGFD, MKNK2, RAC2, FLNA, AKT1, MAPK1, FLNC, HRAS, MAP3K7, MAP4K4, MAP2K4, PDGFRA, NTRK2, DAXX, GADD45A, INSR, NFATC3, BRAF, NFATC1, FOS, CDC25B, NFKB2, NF1, KRAS, TAB2, RAF1, SOS1, MET, TP53, HSPA1B	2.06498	0.000144806	3.83921
Non-small cell lung cancer	18	GADD45A, BRAF, PIK3R1, STK4, FHIT, CDK6, CDK4, AKT2, KIF5B, AKT1, MAPK1, KRAS, PLCG1, RAF1, SOS1, HRAS, MET, TP53	3.61371	0.000105702	3.97592
Melanoma	18	PDGFRA, GADD45A, PDGFB, BRAF, PIK3R1, IGF1R, CDK6, CDK4, AKT2, PDGFD, MDM2, AKT1, MAPK1, KRAS, RAF1, HRAS, MET, TP53	3.61371	0.000105702	3.97592
EGFR tyrosine kinase inhibitor resistance	19	PDGFRA, GSK3B, PDGFB, BRAF, PIK3R1, IGF1R, ERBB3, AKT2, PDGFD, BCL2, NF1, AKT1, MAPK1, KRAS, PLCG1, RAF1, SOS1, HRAS, MET	3.47648	0.000105702	3.97592
Colorectal cancer	20	GSK3B, SMAD3, GADD45A, BRAF, PIK3R1, FOS, BBC3, APC, MYC, AKT2, BCL2, RAC2, AKT1, MAPK1, CYCS, KRAS, RAF1, SOS1, HRAS, TP53	3.36159	0.000105702	3.97592
Hepatitis C	29	GSK3B, YWHAB, PPP2R2A, PIK3R1, TNF, PPP2CB, YWHAQ, PPP2R1A, MYC, AKT2, AKT1, MAPK1, HRAS, YWHAG, YWHAH, STAT2, EIF2AK3, BRAF, EIF2AK4, YWHAZ, PIAS1, CDK6, CDK4, OAS3, CYCS, KRAS, RAF1, SOS1, TP53	2.65311	8.47304e-05	4.07196
Cell cycle	29	GSK3B, PRKDC, YWHAB, ORC5, PPP2CB, YWHAQ, PPP2R1A, PPP2R5E, MYC, ORC3, RAD21, EP300, E2F4, FBXO5, YWHAG, YWHAH, ZBTB17, CREBBP, SMAD3, GADD45A, PLK1, YWHAZ, CDC25B, CDK6, CDK4, MCM3, MDM2, MCM4, TP53	2.67	8.37694e-05	4.07691
Prostate cancer	22	PDGFRA, GSK3B, CREBBP, PDGFB, BRAF, PIK3R1, MMP9, IGF1R, CREB1, ZEB1, AKT2, PDGFD, MDM2, BCL2, AKT1, EP300, MAPK1, KRAS, RAF1, SOS1, HRAS, TP53	3.27842	7.20164e-05	4.14257
Thyroid hormone signaling pathway	25	GSK3B, NOTCH3, SLC2A1, ATP1A3, ATP1A1, PIK3R1, MED17, MED14, MED13, MYC, AKT2, AKT1, MAPK1, EP300, PLCG1, HRAS, NCOA1, CREBBP, ATP1B3, NCOR1, MDM2, KRAS, PLCD3, RAF1, TP53	2.98654	7.20164e-05	4.14257
Hepatitis B	30	YWHAB, PIK3R1, TNF, YWHAQ, MYC, AKT2, AKT1, MAPK1, EP300, HRAS, MAP3K7, MAP2K4, CREBBP, SMAD3, STAT2, NFATC3, BRAF, NFATC1, FOS, MMP9, YWHAZ, CREB1, BCL2, CYCS, KRAS, TAB2, RAF1, SOS1, TP53, TLR2	2.67682	7.20164e-05	4.14257
Focal adhesion	35	ITGB1, GSK3B, FLT1, ITGB4, PDGFB, XIAP, PIK3R1, THBS1, IGF1R, CRKL, PPP1CC, RELN, AKT2, PDGFD, RAC2, FLNA, AKT1, MAPK1, ITGB8, FLNC, HRAS, PDGFRA, PPP1R12A, BRAF, ACTN4, COL1A1, COL6A2, RAPGEF1, BCL2, ITGA5, RAF1, TLN1, SOS1, DOCK1, MET	2.49222	6.54385e-05	4.18417
Glioma	20	PDGFRA, CAMK2D, GADD45A, PDGFB, BRAF, PIK3R1, IGF1R, CDK6, CDK4, AKT2, MDM2, AKT1, MAPK1, KRAS, CALM3, PLCG1, RAF1, SOS1, HRAS, TP53	3.85463	4.97326e-05	4.30336
Endocrine resistance	23	NOTCH3, JAG1, MMP2, BRAF, PIK3R1, FOS, MMP9, IGF1R, NCOR1, SP1, CDK4, CARM1, AKT2, MDM2, BCL2, GNAS, AKT1, MAPK1, KRAS, RAF1, SOS1, HRAS, TP53	3.39246	4.97326e-05	4.30336
Proteoglycans in cancer	38	ITGB1, CAMK2D, DDX5, PIK3R1, THBS1, TNF, IGF1R, PPP1CC, ERBB3, MYC, AKT2, FLNA, AKT1, MAPK1, DROSHA, FLNC, PLCG1, HRAS, EIF4B, WNT10B, PPP1R12A, MMP2, FRS2, BRAF, MMP9, COL1A1, TFAP4, MDM2, PDCD4, SDC1, KRAS, ITGA5, RAF1, SOS1, MET, TP53, CD44, TLR2	2.67944	1.20142e-05	4.9203

## Sheet: miR-126-3p
KEGG Pathway	Count	Genes	Fold Enrichment	FDR	-Log FDR
Bacterial invasion of epithelial cells	4	PIK3R2, PIK3R1, CRK, CRKL	5.16137	0.0489757	1.31002
Adipocytokine signaling pathway	4	NFKBIA, IRS1, AKT2, AKT1	5.75979	0.0374644	1.42638
Influenza A	6	NFKBIA, AKT2, AKT1, PIK3R2, PIK3R1, RAF1	3.48619	0.0334699	1.47535
Toxoplasmosis	5	NFKBIA, AKT2, BCL2, AKT1, PIK3CG	4.47551	0.0300363	1.52235
Toll-like receptor signaling pathway	5	NFKBIA, AKT2, AKT1, PIK3R2, PIK3R1	4.59983	0.0277565	1.55664
Protein export	3	SPCS1, SRP72, SRP54	12.9595	0.0270765	1.56741
Parathyroid hormone synthesis, secretion and action	5	ADCY9, BCL2, RAF1, EGFR, LRP6	4.68662	0.0266469	1.57435
Efferocytosis	6	RAB5B, ADAM9, MERTK, SIRT1, CRK, CRKL	3.8214	0.0247971	1.6056
Mitophagy - animal	5	RAB5B, OPA1, E2F1, KRAS, FOXO3	4.82312	0.0247553	1.60633
Cushing syndrome	6	FZD1, CDKN1B, ADCY9, CCNE2, E2F1, EGFR	3.84605	0.0246959	1.60738
Chagas disease	5	NFKBIA, AKT2, AKT1, PIK3R2, PIK3R1	4.87041	0.0244814	1.61116
Oxytocin signaling pathway	6	ADCY9, ROCK1, KRAS, RAF1, EGFR, PIK3CG	3.87103	0.0244814	1.61116
Viral carcinogenesis	7	NFKBIA, CDKN1B, CCNE2, PIK3R2, KRAS, PIK3R1, IL6ST	3.40929	0.0213077	1.67146
Spinocerebellar ataxia	6	OPA1, AKT2, AKT1, PIK3R2, PIK3R1, GRIN2B	4.1688	0.0187871	1.72614
Apelin signaling pathway	6	ADCY9, AKT2, AKT1, KRAS, RAF1, PIK3CG	4.28876	0.0169626	1.77051
Carbohydrate digestion and absorption	4	AKT2, AKT1, PIK3R2, PIK3R1	8.45586	0.0156747	1.8048
cGMP-PKG signaling pathway	7	ADCY9, ROCK1, IRS1, AKT2, AKT1, RAF1, PIK3CG	4.16464	0.00880989	2.05503
Platinum drug resistance	5	AKT2, BCL2, AKT1, PIK3R2, PIK3R1	6.80523	0.00841167	2.07512
Leukocyte transendothelial migration	6	CXCL12, VCAM1, ROCK1, CXCR4, PIK3R2, PIK3R1	5.18381	0.00815046	2.08882
TNF signaling pathway	6	NFKBIA, VCAM1, AKT2, AKT1, PIK3R2, PIK3R1	5.22928	0.00794889	2.09969
Insulin resistance	6	NFKBIA, IRS1, AKT2, AKT1, PIK3R2, PIK3R1	5.5198	0.00639703	2.19402
Platelet activation	7	ADCY9, ROCK1, AKT2, AKT1, PIK3R2, PIK3R1, PIK3CG	5.60882	0.00212665	2.6723
Lipid and atherosclerosis	9	NFKBIA, HSP90AA1, VCAM1, AKT2, BCL2, AKT1, PIK3R2, KRAS, PIK3R1	4.1591	0.00195171	2.70959
Thyroid hormone signaling pathway	7	AKT2, MYC, AKT1, PIK3R2, KRAS, PIK3R1, RAF1	5.74789	0.00192047	2.71659
T cell receptor signaling pathway	7	NFKBIA, AKT2, AKT1, PIK3R2, KRAS, PIK3R1, RAF1	5.74789	0.00192047	2.71659
AMPK signaling pathway	7	IRS1, AKT2, AKT1, PIK3R2, PIK3R1, FOXO3, SIRT1	5.74789	0.00192047	2.71659
Autophagy - animal	8	IRS1, AKT2, BCL2, AKT1, PIK3R2, KRAS, PIK3R1, RAF1	4.81728	0.00192047	2.71659
Salmonella infection	10	NFKBIA, HSP90AA1, RAB5B, AKT2, MYC, CSE1L, BCL2, AKT1, RAF1, PIK3CG	3.99021	0.00126499	2.89791
MAPK signaling pathway	11	AKT2, MYC, AKT1, KRAS, TEK, PTPN7, RAF1, CRK, EGFR, CRKL, VEGFA	3.63096	0.00125109	2.90271
C-type lectin receptor signaling pathway	7	NFKBIA, AKT2, AKT1, PIK3R2, KRAS, PIK3R1, RAF1	6.68744	0.000936571	3.02846
Fc epsilon RI signaling pathway	6	AKT2, AKT1, PIK3R2, KRAS, PIK3R1, RAF1	8.76673	0.000925833	3.03347
Aldosterone-regulated sodium reabsorption	5	IRS1, PIK3R2, KRAS, PIK3R1, KCNJ1	13.4265	0.000797679	3.09817
Axon guidance	9	CXCL12, RGS3, ROCK1, SEMA6D, CXCR4, PIK3R2, KRAS, PIK3R1, RAF1	4.91322	0.000745813	3.12737
Measles	8	NFKBIA, CDKN1B, CCNE2, AKT2, BCL2, AKT1, PIK3R2, PIK3R1	5.75979	0.000745336	3.12765
GnRH secretion	6	AKT2, AKT1, PIK3R2, KRAS, PIK3R1, RAF1	9.31466	0.000738498	3.13165
Choline metabolism in cancer	7	AKT2, AKT1, PIK3R2, KRAS, PIK3R1, RAF1, EGFR	7.09688	0.000738498	3.13165
Yersinia infection	8	NFKBIA, ROCK1, AKT2, AKT1, PIK3R2, PIK3R1, CRK, CRKL	5.80183	0.000738498	3.13165
Human papillomavirus infection	12	FZD1, CDKN1B, CCNE2, AKT2, E2F1, AKT1, PIK3R2, KRAS, PIK3R1, RAF1, EGFR, VEGFA	3.60204	0.000738498	3.13165
Fc gamma R-mediated phagocytosis	7	AKT2, AKT1, PIK3R2, PIK3R1, RAF1, CRK, CRKL	7.17004	0.000732554	3.13516
Alzheimer disease	13	FZD1, IRS1, PIK3R2, PIK3R1, GRIN2B, LRP6, AKT2, SLC39A6, CAPN2, AKT1, KRAS, CAPN1, RAF1	3.36363	0.000732554	3.13516
cAMP signaling pathway	10	HCN4, NFKBIA, ADCY9, ROCK1, AKT2, AKT1, PIK3R2, PIK3R1, RAF1, GRIN2B	4.41584	0.000730306	3.13649
Chemical carcinogenesis - reactive oxygen species	10	NFKBIA, AKT2, AKT1, PIK3R2, KRAS, PIK3R1, FOXO3, RAF1, EGFR, VEGFA	4.45544	0.000694732	3.15818
Regulation of lipolysis in adipocytes	6	ADCY9, IRS1, AKT2, AKT1, PIK3R2, PIK3R1	10.2782	0.000525039	3.27981
JAK-STAT signaling pathway	9	AKT2, MYC, BCL2, AKT1, PIK3R2, PIK3R1, IL6ST, RAF1, EGFR	5.38679	0.000472271	3.32581
B cell receptor signaling pathway	7	NFKBIA, AKT2, AKT1, PIK3R2, KRAS, PIK3R1, RAF1	8.27969	0.000367398	3.43486
Epstein-Barr virus infection	10	NFKBIA, CDKN1B, CCNE2, AKT2, MYC, BCL2, E2F1, AKT1, PIK3R2, PIK3R1	4.91863	0.000354699	3.45014
Cholinergic synapse	8	ADCY9, AKT2, BCL2, AKT1, PIK3R2, KRAS, PIK3R1, PIK3CG	7.03408	0.00026562	3.57574
Ras signaling pathway	11	RAB5B, AKT2, AKT1, PIK3R2, KRAS, TEK, PIK3R1, RAF1, GRIN2B, EGFR, VEGFA	4.63102	0.000237466	3.6244
Phospholipase D signaling pathway	9	ADCY9, AKT2, AKT1, PIK3R2, KRAS, PIK3R1, RAF1, EGFR, PIK3CG	6.04194	0.000232419	3.63373
Prolactin signaling pathway	7	AKT2, AKT1, PIK3R2, KRAS, PIK3R1, FOXO3, RAF1	9.93563	0.000144456	3.84027
Insulin signaling pathway	9	IRS1, AKT2, AKT1, PIK3R2, KRAS, PIK3R1, RAF1, CRK, CRKL	6.52706	0.000139752	3.85464
Bladder cancer	6	MYC, E2F1, KRAS, RAF1, EGFR, VEGFA	14.5399	0.000116846	3.93239
Acute myeloid leukemia	7	AKT2, MYC, AKT1, PIK3R2, KRAS, PIK3R1, RAF1	10.3805	0.000116846	3.93239
PD-L1 expression and PD-1 checkpoint pathway in cancer	8	NFKBIA, AKT2, AKT1, PIK3R2, KRAS, PIK3R1, RAF1, EGFR	8.93091	6.53141e-05	4.18499
Hepatitis C	10	NFKBIA, AKT2, MYC, E2F1, AKT1, PIK3R2, KRAS, PIK3R1, RAF1, EGFR	6.28837	6.21596e-05	4.20649
VEGF signaling pathway	7	AKT2, AKT1, PIK3R2, KRAS, PIK3R1, RAF1, VEGFA	11.788	6.08024e-05	4.21608
mTOR signaling pathway	10	FZD1, SLC7A5, IRS1, AKT2, AKT1, PIK3R2, KRAS, PIK3R1, RAF1, LRP6	6.36899	5.8498e-05	4.23286
Regulation of actin cytoskeleton	12	CXCL12, ROCK1, AKT2, CXCR4, AKT1, PIK3R2, KRAS, PIK3R1, RAF1, CRK, EGFR, CRKL	5.20644	3.9839e-05	4.39969
HIF-1 signaling pathway	9	CDKN1B, AKT2, BCL2, AKT1, PIK3R2, TEK, PIK3R1, EGFR, VEGFA	8.20373	3.12461e-05	4.5052
Human T-cell leukemia virus 1 infection	12	NFKBIA, ADCY9, MMP7, CCNE2, AKT2, MYC, E2F1, AKT1, PIK3R2, KRAS, PIK3R1, RAN	5.37061	3.10469e-05	4.50798
Fluid shear stress and atherosclerosis	10	HSP90AA1, VCAM1, AKT2, BCL2, AKT1, PIK3R2, ARHGEF2, PIK3R1, ACVR2B, VEGFA	7.14794	2.51651e-05	4.5992
Glioma	8	AKT2, E2F1, AKT1, PIK3R2, KRAS, PIK3R1, RAF1, EGFR	10.598	2.49648e-05	4.60267
Human immunodeficiency virus 1 infection	12	DCAF1, NFKBIA, AKT2, BCL2, CXCR4, AKT1, PIK3R2, KRAS, PIK3R1, RAF1, CRK, CRKL	5.62394	2.14574e-05	4.66842
Progesterone-mediated oocyte maturation	9	HSP90AA1, ADCY9, AKT2, AKT1, PIK3R2, KRAS, PGR, PIK3R1, RAF1	8.76673	2.14097e-05	4.66939
Melanoma	8	AKT2, E2F1, AKT1, PIK3R2, KRAS, PIK3R1, RAF1, EGFR	11.0396	2.04031e-05	4.6903
AGE-RAGE signaling pathway in diabetic complications	9	CDKN1B, VCAM1, AKT2, BCL2, AKT1, PIK3R2, KRAS, PIK3R1, VEGFA	8.94207	1.94097e-05	4.71198
Proteoglycans in cancer	12	FZD1, DDX5, ROCK1, AKT2, MYC, AKT1, PIK3R2, KRAS, PIK3R1, RAF1, EGFR, VEGFA	5.81598	1.71859e-05	4.76483
Relaxin signaling pathway	10	NFKBIA, ADCY9, AKT2, AKT1, PIK3R2, KRAS, PIK3R1, RAF1, EGFR, VEGFA	7.70204	1.62247e-05	4.78982
Focal adhesion	12	ROCK1, AKT2, BCL2, CAPN2, AKT1, PIK3R2, PIK3R1, RAF1, CRK, EGFR, CRKL, VEGFA	5.87328	1.62247e-05	4.78982
Hepatitis B	11	NFKBIA, CCNE2, AKT2, MYC, BCL2, E2F1, AKT1, PIK3R2, KRAS, PIK3R1, RAF1	6.74642	1.49256e-05	4.82607
Kaposi sarcoma-associated herpesvirus infection	12	NFKBIA, AKT2, MYC, E2F1, AKT1, PIK3R2, KRAS, PIK3R1, IL6ST, RAF1, PIK3CG, VEGFA	6.14575	1.12632e-05	4.94834
Sphingolipid signaling pathway	10	SPTLC1, ROCK1, AKT2, BCL2, AKT1, PIK3R2, KRAS, PIK3R1, RAF1, SGPP1	8.21127	1.06974e-05	4.97072
Growth hormone synthesis, secretion and action	10	ADCY9, IRS1, AKT2, AKT1, PIK3R2, KRAS, PIK3R1, RAF1, CRK, CRKL	8.27969	1.02939e-05	4.98742
Longevity regulating pathway	9	ADCY9, IRS1, AKT2, AKT1, PIK3R2, KRAS, PIK3R1, FOXO3, SIRT1	10.0473	1.01264e-05	4.99454
Colorectal cancer	9	AKT2, MYC, BCL2, AKT1, PIK3R2, KRAS, PIK3R1, RAF1, EGFR	10.3978	8.05389e-06	5.09399
Rap1 signaling pathway	13	PIK3R2, PIK3R1, GRIN2B, EGFR, CRKL, VEGFA, ADCY9, AKT2, AKT1, KRAS, TEK, RAF1, CRK	6.15063	4.157e-06	5.38122
Estrogen signaling pathway	11	HSP90AA1, ADCY9, AKT2, BCL2, AKT1, PIK3R2, KRAS, PGR, PIK3R1, RAF1, EGFR	7.97751	4.05056e-06	5.39249
Apoptosis	11	NFKBIA, AKT2, BCL2, CAPN2, AKT1, PIK3R2, KRAS, CAPN1, PIK3R1, RAF1, LMNB2	8.03617	3.92551e-06	5.4061
Shigellosis	14	ROCK1, PIK3R2, PIK3R1, FOXO3, EGFR, CRKL, NFKBIA, AKT2, BCL2, CAPN2, AKT1, CAPN1, ARHGEF2, CRK	5.63153	3.92551e-06	5.4061
Pancreatic cancer	9	AKT2, E2F1, AKT1, PIK3R2, KRAS, PIK3R1, RAF1, EGFR, VEGFA	11.7659	3.72274e-06	5.42914
Non-small cell lung cancer	9	AKT2, E2F1, AKT1, PIK3R2, KRAS, PIK3R1, FOXO3, RAF1, EGFR	12.4195	2.54217e-06	5.5948
Central carbon metabolism in cancer	9	SLC7A5, AKT2, MYC, AKT1, PIK3R2, KRAS, PIK3R1, RAF1, EGFR	12.7744	2.12627e-06	5.67238
PI3K-Akt signaling pathway	17	HSP90AA1, CDKN1B, IRS1, PIK3R2, PIK3R1, FOXO3, EGFR, PIK3CG, VEGFA, CCNE2, MYC, AKT2, BCL2, AKT1, KRAS, TEK, RAF1	4.7049	2.12627e-06	5.67238
Renal cell carcinoma	9	AKT2, AKT1, PIK3R2, KRAS, PIK3R1, RAF1, CRK, CRKL, VEGFA	12.9595	2.07931e-06	5.68208
Small cell lung cancer	10	NFKBIA, CDKN1B, CCNE2, AKT2, MYC, BCL2, E2F1, AKT1, PIK3R2, PIK3R1	10.7996	1.71536e-06	5.76565
Breast cancer	12	FZD1, AKT2, MYC, E2F1, AKT1, PIK3R2, KRAS, PGR, PIK3R1, RAF1, EGFR, LRP6	8.11072	1.26569e-06	5.89767
Chemical carcinogenesis - receptor activation	14	HSP90AA1, PIK3R2, PIK3R1, EGFR, VEGFA, ADCY9, MYC, AKT2, E2F1, BCL2, AKT1, KRAS, PGR, RAF1	6.56127	9.95423e-07	6.00199
Longevity regulating pathway - multiple species	9	ADCY9, IRS1, AKT2, AKT1, PIK3R2, KRAS, PIK3R1, FOXO3, SIRT1	14.6591	9.64876e-07	6.01553
Endometrial cancer	9	AKT2, MYC, AKT1, PIK3R2, KRAS, PIK3R1, FOXO3, RAF1, EGFR	15.4174	6.83626e-07	6.16518
Hepatocellular carcinoma	13	FZD1, TXNRD1, PIK3R2, PIK3R1, ARID1B, EGFR, LRP6, MYC, AKT2, E2F1, AKT1, KRAS, RAF1	7.68829	6.83626e-07	6.16518
EGFR tyrosine kinase inhibitor resistance	10	AKT2, BCL2, AKT1, PIK3R2, KRAS, PIK3R1, FOXO3, RAF1, EGFR, VEGFA	12.5767	6.44743e-07	6.19061
FoxO signaling pathway	12	CDKN1B, IRS1, AKT2, PLK2, AKT1, PIK3R2, KRAS, PIK3R1, FOXO3, RAF1, SIRT1, EGFR	9.10134	5.64425e-07	6.24839
Endocrine resistance	11	CDKN1B, ADCY9, AKT2, BCL2, E2F1, AKT1, PIK3R2, KRAS, PIK3R1, RAF1, EGFR	11.1522	3.95359e-07	6.40301
Cellular senescence	13	PIK3R2, PIK3R1, FOXO3, SIRT1, CCNE2, MYC, AKT2, E2F1, CAPN2, AKT1, KRAS, CAPN1, RAF1	8.27969	3.95359e-07	6.40301
Neurotrophin signaling pathway	12	NFKBIA, IRS1, AKT2, BCL2, AKT1, PIK3R2, KRAS, PIK3R1, FOXO3, RAF1, CRK, CRKL	10.0191	2.68524e-07	6.57102
Signaling pathways regulating pluripotency of stem cells	13	FZD1, ZFHX3, PIK3R2, PIK3R1, ACVR2B, SOX2, MEIS1, MYC, AKT2, AKT1, KRAS, RAF1, IL6ST	9.03239	1.95264e-07	6.70938
ErbB signaling pathway	11	CDKN1B, AKT2, MYC, AKT1, PIK3R2, KRAS, PIK3R1, RAF1, CRK, EGFR, CRKL	12.8579	1.47129e-07	6.8323
Chemokine signaling pathway	15	ROCK1, CXCR4, PIK3R2, PIK3R1, FOXO3, PIK3CG, CRKL, NFKBIA, ADCY9, CXCL12, AKT2, AKT1, KRAS, RAF1, CRK	7.76221	8.77017e-08	7.05699
Gastric cancer	14	FZD1, CDKN1B, PIK3R2, PIK3R1, EGFR, LRP6, CCNE2, MYC, AKT2, E2F1, BCL2, AKT1, KRAS, RAF1	9.33549	4.27819e-08	7.36874
MicroRNAs in cancer	19	DNMT1, CDKN1B, SLC45A3, ROCK1, IRS1, PIK3R2, PIK3R1, SIRT1, EGFR, CRKL, VEGFA, CCNE2, MYC, E2F1, BCL2, KRAS, RAF1, CRK, EZH2	6.08958	2.4426e-08	7.61215
Human cytomegalovirus infection	17	ROCK1, CXCR4, PIK3R2, PIK3R1, EGFR, CRKL, VEGFA, NFKBIA, ADCY9, CXCL12, MYC, AKT2, E2F1, AKT1, KRAS, RAF1, CRK	7.50692	1.55361e-08	7.80866
Chronic myeloid leukemia	12	NFKBIA, CDKN1B, AKT2, MYC, E2F1, AKT1, PIK3R2, KRAS, PIK3R1, RAF1, CRK, CRKL	15.6878	7.08934e-09	8.14939
Prostate cancer	13	HSP90AA1, CDKN1B, PIK3R2, PIK3R1, EGFR, NFKBIA, CCNE2, AKT2, E2F1, BCL2, AKT1, KRAS, RAF1	13.3158	7.08934e-09	8.14939
Pathways in cancer	25	CDKN1B, ROCK1, CXCR4, PIK3R2, PIK3R1, EGFR, LRP6, CRKL, MYC, AKT2, E2F1, AKT1, FZD1, HSP90AA1, TXNRD1, VEGFA, NFKBIA, ADCY9, CXCL12, CCNE2, BCL2, KRAS, RAF1, IL6ST, CRK	4.67779	7.08934e-09	8.14939

## Sheet: miR-27-5p
KEGG Pathway	Count	Genes	Fold Enrichment	FDR	-Log FDR
Wnt signaling pathway	17	GSK3B, WNT10A, SMAD4, CTBP2, RYK, CHD8, CSNK2A2, CUL1, CACYBP, FOSL1, SFRP1, CCND2, RAC1, MAP3K7, WNT3, SKP1, PPARD	2.55918	0.0308112	1.51129
Measles	15	HSPA8, GSK3B, EIF2AK1, CSNK2A2, PIK3CD, MSN, FOS, EIF2AK4, EIF2S1, IL1A, CCND2, BAX, AKT1, TAB2, MAP3K7	2.84717	0.029861	1.5249
Non-alcoholic fatty liver disease	16	GSK3B, XBP1, MT-CO1, PIK3CD, IRS2, FOS, ADIPOR1, EIF2S1, ADIPOR2, IL1A, ITCH, RXRA, BAX, AKT1, RAC1, PPARA	2.70389	0.029861	1.5249
Lipid and atherosclerosis	20	VAV3, HSPA8, MAP2K4, GSK3B, XBP1, HSPA4, PIK3CD, FOS, POU2F2, EIF2S1, RXRA, BAX, AKT1, TAB2, RAC1, MAP2K7, MAP3K7, CALM2, LDLR, NFE2L2	2.43665	0.029861	1.5249
Prion disease	23	HSPA8, GSK3B, PSMD12, MT-ND5, PSMD14, MT-CO1, CSNK2A2, PIK3CD, EIF2S1, MT-ND3, MT-ND1, IL1A, STIP1, TUBA1C, TUBA1B, PSMC5, TUBB2A, PSMA4, PSMB3, KIF5B, BAX, RAC1, SLC25A6	2.21493	0.029861	1.5249
Alzheimer disease	30	GSK3B, PSMD12, MT-ND5, PSMD14, MT-CO1, PIK3CD, IRS2, PTGS2, MT-ND3, MT-ND1, TUBA1C, TUBA1B, APH1B, PSMB3, KIF5B, AKT1, MAP2K7, WNT3, XBP1, WNT10A, CSNK2A2, SLC39A13, SLC39A14, EIF2S1, IL1A, PSMC5, TUBB2A, PSMA4, CALM2, SLC25A6	2.0464	0.0271158	1.56678
Adherens junction	13	FARP2, PTPN1, SMAD4, ROCK1, CSNK2A2, PTPRJ, EGFR, TGFBR1, IGF1R, TJP1, RAC1, MAP3K7, VCL	3.66152	0.0255789	1.59212
Parkinson disease	24	XBP1, PSMD12, MT-ND5, PSMD14, MT-CO1, SLC39A13, EIF2S1, MT-ND3, SLC39A14, TXN2, UBE2J1, MT-ND1, TUBA1C, TUBA1B, PSMC5, TUBB2A, PSMA4, PSMB3, KIF5B, UBC, BAX, CALM2, SLC25A6, NFE2L2	2.36336	0.0255789	1.59212

## Sheet: miR-451a
KEGG Pathway	Count	Genes	Fold Enrichment	FDR	-Log FDR
Proteoglycans in cancer	5	MYC, MMP2, MAPK1, AKT1, MMP9	5.27073	0.04683	1.32948
Toll-like receptor signaling pathway	4	IKBKB, IL6, MAPK1, AKT1	8.0037	0.0453826	1.34311
Th17 cell differentiation	4	IKBKB, IL6, MAPK1, IL6R	8.0037	0.0453826	1.34311
C-type lectin receptor signaling pathway	4	IKBKB, IL6, MAPK1, AKT1	8.31154	0.0429829	1.3667
Chagas disease	4	IKBKB, IL6, MAPK1, AKT1	8.47451	0.042729	1.36928
Transcriptional misregulation in cancer	5	CCNA2, IL6, MYC, BMI1, MMP9	5.59845	0.042729	1.36928
Kaposi sarcoma-associated herpesvirus infection	5	IKBKB, IL6, MYC, MAPK1, AKT1	5.56959	0.042729	1.36928
MAPK signaling pathway	6	IKBKB, HSPA8, MAP3K1, MYC, MAPK1, AKT1	4.30764	0.042729	1.36928
IL-17 signaling pathway	4	IKBKB, IL6, MAPK1, MMP9	9.19574	0.0371648	1.42987
Tuberculosis	5	IL6, BCL2, MAPK1, AKT1, RAB5A	6.00278	0.0371648	1.42987
Small cell lung cancer	4	IKBKB, MYC, BCL2, AKT1	9.39565	0.037095	1.43068
Colorectal cancer	4	MYC, BCL2, MAPK1, AKT1	10.0512	0.0317301	1.49853
Autophagy - animal	5	BCL2, MAPK1, AKT1, TSC1, BIRC6	6.54848	0.0311654	1.50633
JAK-STAT signaling pathway	5	IL6, MYC, BCL2, AKT1, IL6R	6.50904	0.0311654	1.50633
Chronic myeloid leukemia	4	IKBKB, MYC, MAPK1, AKT1	11.3737	0.0247306	1.60677
Platinum drug resistance	4	TOP2B, BCL2, MAPK1, AKT1	11.8411	0.02348	1.6293
Gastric cancer	5	ABCB1, MYC, BCL2, MAPK1, AKT1	7.25168	0.02348	1.6293
Signaling pathways regulating pluripotency of stem cells	5	ZFHX3, MYC, MAPK1, AKT1, BMI1	7.55594	0.0217764	1.66201
Measles	5	IKBKB, HSPA8, IL6, BCL2, AKT1	7.82971	0.0204248	1.68984
Fluid shear stress and atherosclerosis	5	IKBKB, MMP2, BCL2, AKT1, MMP9	7.77338	0.0204248	1.68984
FoxO signaling pathway	5	CDKN2D, IKBKB, IL6, MAPK1, AKT1	8.24809	0.0178644	1.74801
MicroRNAs in cancer	7	IKBKB, ABCB1, MYC, BCL2, MAPK1, BMI1, MMP9	4.87968	0.0165079	1.78231
Neurotrophin signaling pathway	5	IKBKB, MAP3K1, BCL2, MAPK1, AKT1	9.07983	0.0141885	1.84806
Epstein-Barr virus infection	6	CCNA2, IKBKB, IL6, MYC, BCL2, AKT1	6.41881	0.0141885	1.84806
TNF signaling pathway	5	IKBKB, IL6, MAPK1, AKT1, MMP9	9.47807	0.0128976	1.88949
Toxoplasmosis	5	IKBKB, HSPA8, BCL2, MAPK1, AKT1	9.73423	0.0123037	1.90997
HIF-1 signaling pathway	5	IL6, BCL2, MAPK1, AKT1, IL6R	9.91284	0.0121421	1.91571
Bladder cancer	4	MYC, MMP2, MAPK1, MMP9	21.0829	0.00932911	2.03016
Prostate cancer	5	IKBKB, BCL2, MAPK1, AKT1, MMP9	11.1392	0.00932911	2.03016
Endocrine resistance	5	MMP2, BCL2, MAPK1, AKT1, MMP9	11.0255	0.00932911	2.03016
AGE-RAGE signaling pathway in diabetic complications	5	IL6, MMP2, BCL2, MAPK1, AKT1	10.805	0.00932911	2.03016
Salmonella infection	7	IKBKB, IL6, MYC, BCL2, MAPK1, AKT1, RAB5A	6.0751	0.00932911	2.03016
PI3K-Akt signaling pathway	8	IKBKB, IL6, MYC, BCL2, MAPK1, AKT1, TSC1, IL6R	4.8156	0.00932911	2.03016
Cellular senescence	6	CCNA2, IL6, MYC, MAPK1, AKT1, TSC1	8.31154	0.00893251	2.04903
mTOR signaling pathway	6	IKBKB, CAB39, MAPK1, AKT1, TSC1, RICTOR	8.31154	0.00893251	2.04903
Acute myeloid leukemia	5	CCNA2, IKBKB, MYC, MAPK1, AKT1	16.1269	0.00801487	2.0961
EGFR tyrosine kinase inhibitor resistance	5	IL6, BCL2, MAPK1, AKT1, IL6R	13.6772	0.00801487	2.0961
AMPK signaling pathway	6	RAB2A, CCNA2, RAB14, CAB39, AKT1, TSC1	10.7157	0.00801487	2.0961
Estrogen signaling pathway	6	HSPA8, MMP2, BCL2, MAPK1, AKT1, MMP9	9.46423	0.00801487	2.0961
Lipid and atherosclerosis	7	IKBKB, HSPA8, IL6, BCL2, MAPK1, AKT1, MMP9	7.03581	0.00801487	2.0961
Human T-cell leukemia virus 1 infection	7	CCNA2, IKBKB, IL6, MAP3K1, MYC, MAPK1, AKT1	6.81396	0.00801487	2.0961
Human cytomegalovirus infection	7	IKBKB, IL6, MYC, MAPK1, AKT1, TSC1, IL6R	6.72311	0.00801487	2.0961
Pathways in cancer	11	CCNA2, IKBKB, IL6, BMP2, MYC, MMP2, BCL2, MAPK1, AKT1, IL6R, MMP9	4.47665	0.00688831	2.16189
Hepatitis B	9	CCNA2, IKBKB, IL6, MAP3K1, MYC, BCL2, MAPK1, AKT1, MMP9	12.0056	7.49809e-05	4.12505

## Sheet: miR-223-3p
KEGG Pathway	Count	Genes	Fold Enrichment	FDR	-Log FDR
Autophagy - animal	14	IRS1, RRAS2, PIK3CB, EIF2S1, HIF1A, IGF1R, PPP2CB, NRAS, DDIT4, LAMP2, BIRC6, VPS39, OPTN, ATG5	2.15715	0.0481683	1.31724
Pathogenic Escherichia coli infection	16	ITGB1, JUN, SEC24B, TMED10, CHUK, TUBB, WASL, FOS, ACTB, IL6, GNA12, BAX, NLRP3, TMBIM6, PTPN6, CYTH1	2.05443	0.0421337	1.37537
p53 signaling pathway	9	SESN3, ZMAT3, CDK2, MDM2, CDK1, BAX, MDM4, ATM, TP53	3.09205	0.0317088	1.49882
AMPK signaling pathway	12	PPP2CB, IRS1, LEPR, PPP2R5D, HMGCR, SLC2A4, PIK3CB, EEF2, FOXO3, FOXO1, CFTR, IGF1R	2.52134	0.0308741	1.51041
Estrogen signaling pathway	13	NCOA1, JUN, HSP90AB1, PIK3CB, FOS, ADCY7, HSP90B1, NRAS, SP1, RARA, GRB2, CALM1, HSPA1B	2.41245	0.0300619	1.52198
Prolactin signaling pathway	9	STAT5A, NRAS, STAT1, STAT3, GRB2, FOS, PIK3CB, FOXO3, SOCS4	3.26874	0.0240134	1.61955
Oocyte meiosis	13	PLK1, PPP2R5D, SMC3, ADCY7, IGF1R, PPP1CB, PPP2CB, CDC27, CDK2, CDK1, CPEB3, CALM1, BTRC	2.52295	0.0219486	1.65859
Acute myeloid leukemia	9	STAT5A, NRAS, CHUK, MYC, STAT3, LEF1, RARA, GRB2, PIK3CB	3.4151	0.0190792	1.71944
EGFR tyrosine kinase inhibitor resistance	10	IL6, NRAS, RPS6, STAT3, PLCG2, BAX, GRB2, PIK3CB, FOXO3, IGF1R	3.21817	0.0157427	1.80292
Adherens junction	11	SMAD4, CREBBP, LEF1, CTNNA1, CTNNB1, PTPN6, WASL, MYL9, MYL12A, ACTB, IGF1R	3.00708	0.0150192	1.82335
Pancreatic cancer	10	SMAD4, RAD51, CHUK, STAT1, STAT3, E2F1, BAX, E2F2, PIK3CB, TP53	3.3452	0.0125775	1.90041
Viral carcinogenesis	18	STAT5A, CREBBP, JUN, DDX3X, STAT3, UBR4, EIF2AK2, PIK3CB, NRAS, TRAF5, CDK2, MDM2, CDK1, BAX, TBPL1, GRB2, IL6ST, TP53	2.24325	0.0124833	1.90367
Focal adhesion	18	ITGB1, JUN, VWF, LAMB2, FLT4, XIAP, LAMB1, PIK3CB, MYL12A, ACTB, ARHGAP35, IGF1R, PPP1CB, ZYX, ITGB8, CTNNB1, GRB2, MYL9	2.2543	0.0121158	1.91665
JAK-STAT signaling pathway	16	IL10, STAT5A, IFNAR2, CREBBP, STAT1, STAT3, LIF, PIK3CB, IL6, MYC, LEPR, GRB2, PTPN6, IL6ST, SOCS4, MCL1	2.45046	0.0105005	1.97879
Lipid and atherosclerosis	19	JUN, POU2F1, HSP90AB1, CHUK, STAT3, PIK3CB, FOS, CXCL2, EIF2S1, HSP90B1, IL6, NRAS, CCL3, BAX, NLRP3, TLR6, CALM1, TP53, HSPA1B	2.24673	0.00952284	2.02123
Human cytomegalovirus infection	20	CCR1, CHUK, STAT3, PIK3CB, ADCY7, IL6, NRAS, SP1, MYC, GNA12, TRAF5, MDM2, CCL3, E2F1, BAX, E2F2, CTNNB1, GRB2, CALM1, TP53	2.25987	0.00664296	2.17764
Hippo signaling pathway	16	SMAD4, LEF1, ITGB2, FZD8, PRKCZ, ACTB, PPP1CB, MOB1A, PPP2CB, FRMD6, LATS2, MYC, CTNNA1, BIRC5, CTNNB1, BTRC	2.59093	0.00644798	2.19058
mTOR signaling pathway	16	ATP6V1A, CHUK, IRS1, RPS6, FZD8, PIK3CB, LRP6, IGF1R, SLC7A5, CLIP1, NRAS, DDIT4, ATP6V1H, GRB2, FNIP1, SGK1	2.60754	0.00618927	2.20836
Proteoglycans in cancer	19	ITGB1, RPS6, STAT3, FZD8, RRAS2, FRS2, PIK3CB, HIF1A, ACTB, IGF1R, PPP1CB, NRAS, MYC, MDM2, PLCG2, CTNNB1, GRB2, PTPN6, TP53	2.35633	0.00610533	2.21429
RNA degradation	11	BTG3, CNOT6, BTG2, PNPT1, CNOT2, DHX36, PARN, TOB1, PATL1, MPHOSPH6, LSM2	3.53999	0.00574023	2.24107
Th17 cell differentiation	13	STAT5A, JUN, SMAD4, HSP90AB1, CHUK, STAT1, STAT3, RORA, FOS, HIF1A, IL6, RARA, IL6ST	3.06024	0.00574023	2.24107
Measles	15	STAT5A, IFNAR2, JUN, CHUK, STAT1, STAT3, EIF2AK2, PIK3CB, FOS, EIF2S1, IL6, CDK2, BAX, TP53, HSPA1B	2.76343	0.00574023	2.24107
Protein processing in endoplasmic reticulum	17	ERO1B, TRAM1, SEC24B, HSP90AB1, SAR1A, YOD1, EIF2S1, PDIA6, UBE2J1, HSP90B1, HSPH1, BAG2, MAN1A2, DNAJA2, BAX, RNF185, HSPA1B	2.54235	0.00574023	2.24107
Thyroid hormone signaling pathway	14	NCOA1, CREBBP, STAT1, PIK3CB, HIF1A, FOXO1, ACTB, MED13L, NRAS, MYC, MDM2, PLCG2, CTNNB1, TP53	2.94157	0.00556264	2.25472
Hepatocellular carcinoma	17	SMARCD1, SMAD4, LEF1, FZD8, PIK3CB, ACTB, LRP6, IGF1R, NRAS, MYC, E2F1, PLCG2, BAX, E2F2, CTNNB1, GRB2, TP53	2.57262	0.00556264	2.25472
C-type lectin receptor signaling pathway	13	IL10, JUN, CHUK, STAT1, RRAS2, PIK3CB, IL6, NRAS, MDM2, PLCG2, NLRP3, CALM1, MAP3K14	3.17794	0.00497804	2.30294
Neurotrophin signaling pathway	14	JUN, IRS1, RIPK2, FRS2, PIK3CB, FOXO3, NRAS, ARHGDIA, ARHGDIB, PLCG2, BAX, GRB2, CALM1, TP53	2.991	0.00497804	2.30294
Gastric cancer	16	SMAD4, ABCB1, LEF1, FZD8, PIK3CB, LRP6, NRAS, MYC, CDK2, E2F1, CTNNA1, BAX, E2F2, CTNNB1, GRB2, TP53	2.73004	0.00497804	2.30294
Mitophagy - animal	13	TOMM70, JUN, RRAS2, FOXO3, EIF2S1, HIF1A, NRAS, SP1, FUNDC1, E2F1, ARIH1, TP53, OPTN	3.20879	0.00487524	2.312
Glioma	11	NRAS, MDM2, PLCG2, E2F1, BAX, E2F2, GRB2, PIK3CB, CALM1, TP53, IGF1R	3.72878	0.00485022	2.31424
Longevity regulating pathway - multiple species	10	NRAS, IRS1, CAT, PIK3CB, FOXO3, ADCY7, FOXO1, HSPA1B, ATG5, IGF1R	4.16779	0.00439169	2.35737
Thyroid cancer	8	RET, NRAS, MYC, TPR, LEF1, BAX, CTNNB1, TP53	5.49698	0.00413383	2.38365
Colorectal cancer	12	SMAD4, JUN, NRAS, MYC, LEF1, BAX, CTNNB1, BIRC5, GRB2, FOS, PIK3CB, TP53	3.54747	0.00413383	2.38365
AGE-RAGE signaling pathway in diabetic complications	13	STAT5A, JUN, SMAD4, STAT1, STAT3, PIK3CB, F3, PRKCZ, FOXO1, IL6, NRAS, PLCG2, BAX	3.30506	0.00413383	2.38365
Endometrial cancer	10	NRAS, MYC, LEF1, CTNNA1, BAX, CTNNB1, GRB2, PIK3CB, FOXO3, TP53	4.38337	0.00348873	2.45733
Apoptosis	16	JUN, PARP1, CHUK, XIAP, PIK3CB, FOS, EIF2S1, ACTB, LMNB1, NRAS, BAX, BIRC5, ATM, TP53, MAP3K14, MCL1	2.991	0.00257382	2.58942
Small cell lung cancer	13	ITGB1, CHUK, LAMB2, XIAP, LAMB1, PIK3CB, MYC, TRAF5, CDK2, E2F1, BAX, E2F2, TP53	3.59246	0.00232066	2.63439
Chronic myeloid leukemia	12	STAT5A, SMAD4, NRAS, CHUK, MYC, MDM2, E2F1, BAX, E2F2, GRB2, PIK3CB, TP53	4.01424	0.00176748	2.75265
Longevity regulating pathway	13	IRS1, EHMT1, PIK3CB, FOXO3, ADCY7, FOXO1, IGF1R, NRAS, SESN3, CAT, BAX, TP53, ATG5	3.71355	0.00176748	2.75265
Hepatitis C	18	IFNAR2, SCARB1, CHUK, STAT1, STAT3, EIF2AK2, PIK3CB, EIF2S1, PPP2CB, NRAS, MYC, CDK2, E2F1, BAX, E2F2, CTNNB1, GRB2, TP53	2.89635	0.00176748	2.75265
PI3K-Akt signaling pathway	30	RET, ITGB1, HSP90AB1, IRS1, FLT4, PIK3CB, FOXO3, HSP90B1, IGF1R, PPP2CB, NRAS, MYC, ITGB8, MCL1, IFNAR2, VWF, CHUK, LAMB2, RPS6, LAMB1, PPP2R5D, IL6, ARTN, DDIT4, CDK2, MDM2, GRB2, SGK3, SGK1, TP53	2.12453	0.00176748	2.75265
Epstein-Barr virus infection	21	IFNAR2, JUN, PSMD12, PSMD11, PSMD14, CHUK, STAT1, STAT3, EIF2AK2, PIK3CB, IL6, MYC, TRAF5, CDK2, MDM2, E2F1, PLCG2, BAX, E2F2, TP53, MAP3K14	2.64304	0.00158948	2.79875
Endocrine resistance	14	JUN, PIK3CB, FOS, ADCY7, IGF1R, NRAS, SP1, CARM1, MDM2, E2F1, BAX, E2F2, GRB2, TP53	3.63193	0.00148139	2.82933
Human papillomavirus infection	29	ATP6V1A, ITGB1, UBR4, PIK3CB, PRKCZ, FOXO1, PPP2CB, NRAS, E2F1, ATP6V1H, ITGB8, IFNAR2, CREBBP, VWF, CHUK, LAMB2, STAT1, FZD8, EIF2AK2, LAMB1, PPP2R5D, CDK2, MDM2, BAX, CTNNB1, TBPL1, GRB2, ATM, TP53	2.22744	0.00141317	2.84981
Breast cancer	18	NCOA1, JUN, FLT4, LEF1, FZD8, PIK3CB, FOS, LRP6, IGF1R, NRAS, SP1, MYC, E2F1, BAX, E2F2, CTNNB1, GRB2, TP53	3.11309	0.000920786	3.03584
Signaling pathways regulating pluripotency of stem cells	18	ZFHX3, SMAD4, RIF1, PCGF5, STAT3, LIF, FZD8, PAX6, PIK3CB, IGF1R, NRAS, MYC, KAT6A, ID4, CTNNB1, GRB2, JARID2, IL6ST	3.20016	0.000695859	3.15748
Cell cycle	19	CREBBP, SMAD4, PLK1, PPP2R5D, SMC3, PPP2CB, NIPBL, MYC, CDC27, CDK2, MDM2, E2F1, CDK1, MCM4, E2F2, ATM, BUB3, E2F5, TP53	3.07673	0.000695859	3.15748
Shigellosis	25	ITGB1, WASL, PIK3CB, FOXO3, MYL12A, FOXO1, ACTB, PLCG2, NLRP3, BTRC, CYTH1, ATG5, JUN, CHUK, CBX3, RIPK2, SEPTIN2, TNIP1, TRAF5, MDM2, BAX, ATM, PFN1, MYL9, TP53	2.57323	0.000695859	3.15748
Salmonella infection	25	HSP90AB1, LEF1, WASL, PIK3CB, MYL12A, ACTB, HSP90B1, MYC, NLRP3, KPNA3, VPS39, CYTH1, JUN, CHUK, RIPK2, TUBB, FOS, RHOB, IL6, BAX, CTNNB1, TLR6, PFN1, MYL9, ARL8B	2.55256	0.000695859	3.15748
Polycomb repressive complex	14	CREBBP, MBD6, USP16, AUTS2, CBX4, CBX3, PCGF5, PHC3, DCAF7, ASXL1, LCOR, BCOR, JARID2, PHF19	4.23725	0.000503227	3.29824
Hepatitis B	20	STAT5A, CREBBP, JUN, SMAD4, DDX3X, CHUK, STAT1, STAT3, PIK3CB, FOS, IL6, NRAS, MYC, CDK2, E2F1, BAX, BIRC5, E2F2, GRB2, TP53	3.13871	0.000486678	3.31276
Human T-cell leukemia virus 1 infection	25	ITGB2, XIAP, PIK3CB, ADCY7, NRAS, ZFP36, MYC, CDC27, E2F1, E2F2, BUB3, STAT5A, JUN, CREBBP, SMAD4, CHUK, FOS, IL6, CDK2, BAX, TBPL1, ATM, TP53, MAP3K14, RAN	2.86301	0.000182804	3.73801
Non-small cell lung cancer	14	STAT5A, RET, STAT3, PIK3CB, FOXO3, STK4, NRAS, RASSF5, E2F1, PLCG2, BAX, E2F2, GRB2, TP53	4.94346	0.000130866	3.88317
Prostate cancer	17	CREBBP, HSP90AB1, CHUK, LEF1, PIK3CB, FOXO1, HSP90B1, IGF1R, NRAS, ZEB1, CDK2, MDM2, E2F1, E2F2, CTNNB1, GRB2, TP53	4.45567	4.21028e-05	4.37569
Cellular senescence	22	HUS1, RRAS2, PIK3CB, FOXO3, FOXO1, ZFP36L2, ZFP36L1, PPP1CB, IL6, NRAS, MYC, RASSF5, CDK2, MDM2, E2F1, CDK1, E2F2, ATM, CALM1, BTRC, E2F5, TP53	3.58537	3.6849e-05	4.43357
Kaposi sarcoma-associated herpesvirus infection	25	LEF1, PIK3CB, HIF1A, CXCL2, NRAS, ZFP36, MYC, E2F1, PLCG2, E2F2, CCR1, IFNAR2, JUN, CREBBP, CHUK, STAT1, STAT3, EIF2AK2, FOS, IL6, BAX, CTNNB1, CALM1, IL6ST, TP53	3.27623	3.6849e-05	4.43357
FoxO signaling pathway	22	IL10, CREBBP, SMAD4, CHUK, IRS1, PLK1, STAT3, PIK3CB, SLC2A4, FOXO3, STK4, FOXO1, IGF1R, IL6, NRAS, CAT, CDK2, MDM2, GRB2, ATM, SGK3, SGK1	4.2696	3.47428e-06	5.45914
Pathways in cancer	50	RET, ITGB1, HSP90AB1, FLT4, PIK3CB, IGF1R, MYC, RASSF5, NCOA1, IFNAR2, CHUK, FOS, TRAF5, RARA, BIRC5, IL6ST, TP53, LEF1, XIAP, STK4, HIF1A, ADCY7, FOXO1, HSP90B1, LRP6, NRAS, TPR, GNA12, E2F1, CTNNA1, PLCG2, E2F2, STAT5A, JUN, CREBBP, SMAD4, LAMB2, STAT1, STAT3, FZD8, LAMB1, IL6, RAD51, SP1, CDK2, MDM2, BAX, CTNNB1, GRB2, CALM1	2.39393	2.75838e-06	5.55935
