# Supplementary material for: Effect of Topical Corticosteroid Treatment on microRNA Expression in Infants with Atopic Dermatitis
Source: JID Innov. 2025 Jun 10;5(5):100388. doi: 10.1016/j.xjidi.2025.100388 (PMC12272118; doi:10.1016/j.xjidi.2025.100388)
Supplement: Supplementary Table S3 — Differential Expression Analysis of miRNAs in Plasma of Infants with AD after TCS Treatment XXX Abbreviations: AD, atopic dermatitis; miRNA, microRNA; TCS, topical corticosteroid. miRNAs identified through HTG EdgeSeq analysis were subjected to differential expression analysis, comparing plasma samples from infants with AD after TCS treatment (n = 10) with those from the same infants before treatment (n = 10). Differential miRNA expression analysis was performed using package DESeq2 in R software. [file mmc3.xlsx]

## Sheet: plasma
miR	baseMean	LFC	Pvalue	FDR
miR-664b-5p	152.553	1.526	1.4119e-06	0.000475809
miR-3687	2980.75	1.60009	4.50716e-05	0.00506304
miR-375	105.592	1.02282	3.02339e-05	0.00506304
miR-122-5p	269.744	1.56622	0.0001241	0.0104554
miR-1291	146.596	1.05112	0.000202821	0.0113918
miR-19b-3p	3127.84	1.37276	0.000181018	0.0113918
miR-6741-5p	6425.38	1.22931	0.000465328	0.0224022
miR-106b-5p	920.474	1.22771	0.000896771	0.0370542
miR-1287-5p	2618.35	-1.11873	0.00101279	0.0370542
miR-345-5p	223.324	0.966827	0.00109953	0.0370542
miR-146a-5p	5145.43	1.16407	0.00128919	0.0394961
miR-19a-3p	1218.85	1.18872	0.00152954	0.0408678
miR-21-5p	2047.95	1.39239	0.0015765	0.0408678
miR-29a-3p	503.804	0.922634	0.0017291	0.0416219
miR-142-5p	561.423	1.34304	0.00260901	0.055319
miR-24-3p	2007.27	1.02223	0.00262642	0.055319
miR-17-3p	299.646	0.89809	0.00312486	0.0597407
miR-22-3p	30305.9	1.01154	0.0031909	0.0597407
miR-1290	188.961	1.8578	0.00400994	0.0675675
miR-27a-3p	2472.01	1.05992	0.00384488	0.0675675
miR-186-5p	298.178	0.959439	0.00494296	0.0793227
let-7g-5p	982.635	0.906901	0.00830099	0.0798614
miR-15b-5p	1447.79	0.994473	0.00924	0.0798614
miR-16-5p	6557.43	0.936708	0.00795078	0.0798614
miR-181a-5p	736.94	0.832447	0.00521478	0.0798614
miR-185-5p	4299.7	0.972605	0.00879687	0.0798614
miR-20a-5p	947.818	0.950017	0.00836436	0.0798614
miR-210-3p	383.687	0.81382	0.00716924	0.0798614
miR-21-3p	141.765	0.690599	0.00641522	0.0798614
miR-222-3p	1065.31	0.854951	0.00753256	0.0798614
miR-26b-5p	510.2	1.27911	0.00668341	0.0798614
miR-29c-3p	209.254	0.85978	0.00842268	0.0798614
miR-339-3p	132.444	0.808186	0.00860376	0.0798614
miR-3652	496.798	-0.973571	0.00658826	0.0798614
miR-378i	174.642	0.674236	0.00924213	0.0798614
miR-425-5p	1239.1	0.892162	0.008587	0.0798614
miR-484	1607.22	0.908231	0.00621219	0.0798614
miR-6723-5p	629.034	0.820591	0.00861641	0.0798614
miR-885-3p	182.834	-0.916065	0.00729677	0.0798614
miR-130b-3p	281.564	0.924311	0.00973488	0.0813021
miR-143-3p	616.504	0.810657	0.0104925	0.0813021
miR-22-5p	131.543	0.782148	0.0108364	0.0813021
miR-25-3p	1216.28	0.930272	0.0110809	0.0813021
miR-33a-5p	230.762	0.867799	0.0107853	0.0813021
miR-342-3p	616.102	0.728636	0.0110976	0.0813021
miR-92a-3p	3581.21	0.844332	0.0108762	0.0813021
let-7b-5p	503.479	0.559798	0.0121163	0.0833304
miR-4271	114427	-0.606124	0.0119555	0.0833304
miR-652-3p	1058.23	0.862848	0.0118204	0.0833304
miR-106b-3p	116.126	0.733731	0.0133419	0.0848344
miR-361-5p	133.625	0.728375	0.0129514	0.0848344
miR-744-5p	218.801	0.78812	0.0132465	0.0848344
miR-93-5p	1943.72	0.884828	0.0128746	0.0848344
miR-134-5p	340.614	0.857649	0.0136886	0.085427
miR-221-3p	2847.68	0.816601	0.0145339	0.0874627
miR-301a-3p	111.462	0.792335	0.014496	0.0874627
miR-4461	4051.22	0.83176	0.0155419	0.0918883
miR-106a-5p	406.098	0.761727	0.0163744	0.0927499
miR-15a-5p	1737.83	0.883796	0.0167886	0.0927499
miR-324-3p	826.596	0.717468	0.0166123	0.0927499
miR-337-5p	156.997	0.717637	0.0165004	0.0927499
miR-148a-3p	195.858	0.790114	0.0179376	0.0940877
miR-150-5p	2782.55	0.707986	0.0178007	0.0940877
miR-27b-3p	477.843	0.75827	0.0181475	0.0940877
miR-3162-5p	738.336	-0.67833	0.0179306	0.0940877
let-7f-5p	1052.11	0.908888	0.0210241	0.0994098
miR-140-5p	101.649	0.735551	0.0205065	0.0994098
miR-145-5p	480.833	0.725419	0.0208288	0.0994098
miR-17-5p	1072.75	0.818198	0.0209357	0.0994098
miR-197-3p	284.071	0.592716	0.0208323	0.0994098
miR-26a-5p	7435.5	0.784246	0.0215339	0.0994098
miR-378g	169.436	0.475758	0.0214094	0.0994098
miR-451a	18649.4	0.947627	0.0196449	0.0994098
miR-139-5p	224.099	0.700495	0.0220056	0.100215
miR-181b-5p	101.1	0.535289	0.0237085	0.106418
miR-199a-3p	1382.41	0.825639	0.0239993	0.106418
let-7a-5p	2810.03	0.688343	0.025363	0.106626
miR-146b-5p	259.847	0.609387	0.0253713	0.106626
miR-181c-5p	133.708	0.465023	0.026261	0.106626
miR-30e-5p	932.408	0.73814	0.0254084	0.106626
miR-363-3p	98.2272	0.627004	0.0259582	0.106626
miR-495-3p	276.324	0.741192	0.0261232	0.106626
miR-93-3p	114.746	0.711782	0.0253741	0.106626
miR-584-5p	219.752	0.689689	0.0267646	0.107377
miR-30d-5p	1540.5	0.678087	0.0272522	0.108047
miR-487b-3p	168.735	0.659173	0.028465	0.110567
miR-6738-5p	534.772	-0.603467	0.0285441	0.110567
miR-148b-3p	359.946	0.742249	0.0297847	0.11168
miR-30b-5p	1147.08	0.782	0.0295003	0.11168
miR-324-5p	154.14	0.705135	0.0300348	0.11168
miR-5739	2127.82	-0.525306	0.0301569	0.11168
miR-335-5p	149.969	0.797521	0.0305327	0.111843
miR-30c-5p	1119.02	0.718192	0.0310688	0.112582
let-7c-5p	402.512	0.491115	0.0328247	0.11768
miR-3197	115100	-0.446122	0.0345032	0.122396
miR-23a-3p	3549.36	0.698802	0.0377393	0.132481
miR-30a-5p	272.91	0.576748	0.0386073	0.13413
miR-4306	438.883	0.831714	0.0404516	0.139104
miR-130a-3p	2224.37	0.72885	0.0416222	0.141684
miR-378a-3p	202.602	0.507802	0.042278	0.142477
miR-28-5p	204.831	0.644501	0.043665	0.143434
miR-29b-3p	189.287	0.639631	0.0447445	0.143434
miR-374b-5p	211.016	0.812237	0.0451157	0.143434
miR-376a-3p	233.464	0.761771	0.0449411	0.143434
miR-4539	574.357	0.628372	0.0450448	0.143434
miR-543	110.623	0.613795	0.0446725	0.143434
miR-23b-3p	1802.53	0.696431	0.0486918	0.153356
miR-18a-5p	324.238	0.641597	0.0504674	0.157477
miR-126-3p	5264.75	0.574601	0.0514457	0.159057
miR-223-3p	14386	0.653661	0.0561201	0.171932
miR-494-3p	170.092	0.58614	0.0570599	0.173042
miR-6821-5p	4198.02	-0.495294	0.0575094	0.173042
let-7d-5p	928.277	0.608449	0.0589748	0.17588
miR-378f	125.462	0.410323	0.0603359	0.176794
miR-658	289.625	-0.492659	0.0613796	0.176794
miR-6802-5p	131.876	0.598313	0.0612997	0.176794
miR-7111-5p	1403.31	-0.534204	0.0612719	0.176794
miR-107	1252.42	0.571701	0.0620509	0.177213
miR-6131	19598.3	0.743217	0.0635052	0.178344
miR-766-5p	101.909	0.517219	0.0633959	0.178344
miR-103a-3p	1704.2	0.580465	0.0642456	0.178932
miR-151a-3p	937.25	0.554261	0.065342	0.180494
miR-199a-5p	957.455	0.641181	0.0665863	0.182436
miR-154-5p	117.707	0.605904	0.0677435	0.183098
miR-381-3p	100.254	0.507278	0.0679147	0.183098
miR-331-3p	295	0.536852	0.070466	0.188469
miR-99b-5p	101.602	0.493948	0.0717156	0.1903
miR-431-5p	184.544	0.600721	0.0733504	0.193118
miR-191-5p	2402.89	0.584948	0.0752934	0.194321
miR-377-3p	177.103	0.62837	0.075115	0.194321
miR-6124	3773.93	-0.494943	0.0755374	0.194321
let-7i-5p	1871.26	0.516127	0.0781163	0.19769
miR-410-3p	106.064	0.584149	0.0783764	0.19769
miR-671-5p	110.758	0.374652	0.0786068	0.19769
miR-339-5p	932.18	0.483524	0.0795003	0.197951
miR-6824-5p	165.437	-0.475323	0.0798853	0.197951
miR-1307-5p	431.558	0.340328	0.0842257	0.207183
miR-376c-3p	687.419	0.595812	0.0888644	0.217009
miR-3937	317.766	0.610082	0.0936691	0.226929
miR-4417	10421.6	0.598424	0.095232	0.226929
miR-7107-5p	2366.15	-0.478244	0.0950083	0.226929
miR-8078	179.897	0.44283	0.0956198	0.226929
miR-486-5p	4045.38	0.556823	0.0972758	0.229244
miR-125a-5p	454.699	0.418726	0.0991645	0.232072
miR-6782-5p	126.911	0.503825	0.101417	0.235706
miR-99a-5p	101.33	0.35967	0.103824	0.239649
let-7e-5p	134.107	0.45221	0.105595	0.242078
miR-6781-5p	2114.6	-0.408463	0.106435	0.242356
miR-6851-5p	150.408	-0.388478	0.110112	0.249046
miR-1307-3p	738.857	0.361456	0.115455	0.259388
miR-874-3p	165.614	0.287428	0.118158	0.263704
miR-2110	148.246	0.35623	0.119906	0.265843
miR-125b-5p	126.075	0.345555	0.122844	0.270341
miR-33b-5p	206.002	0.344993	0.123538	0.270341
miR-92b-3p	249.989	0.509099	0.131697	0.286334
miR-3689a-3p	105.754	0.588779	0.135904	0.293587
let-7d-3p	483.412	0.326035	0.155276	0.3333
miR-20b-5p	164.142	0.465318	0.157312	0.335534
miR-766-3p	197.995	0.330512	0.17432	0.369471
miR-103a-2-5p	100.856	0.325514	0.201555	0.421888
miR-7150	1495.56	0.335213	0.200545	0.421888
miR-3648	5738.45	0.305277	0.206815	0.430227
miR-1915-3p	2581.59	-0.266583	0.210193	0.432756
miR-663b	1181.37	0.397774	0.210599	0.432756
miR-625-5p	291.1	0.379446	0.216942	0.443087
miR-1244	107.001	0.270659	0.218478	0.443536
miR-1237-5p	17984.9	-0.2803	0.220914	0.445796
miR-4291	165.908	0.272745	0.223924	0.449181
miR-197-5p	668.377	-0.307153	0.228616	0.45074
miR-3184-3p	6183	0.250135	0.229685	0.45074
miR-4706	161.356	0.281037	0.226338	0.45074
miR-6875-5p	1534.96	-0.291001	0.230051	0.45074
miR-128-3p	247.048	0.305351	0.239132	0.463146
miR-432-5p	116.287	0.320669	0.238555	0.463146
miR-136-5p	650.851	0.453911	0.249301	0.480083
miR-4534	574.89	-0.342661	0.253111	0.484649
miR-572	99.7224	0.259036	0.259466	0.491235
miR-6727-5p	24138.2	-0.241282	0.258992	0.491235
miR-6892-3p	353.696	-0.249193	0.262096	0.493444
miR-4484	220.692	0.279262	0.266136	0.495964
miR-6726-5p	106.933	0.265971	0.266378	0.495964
miR-5196-5p	876.808	-0.3341	0.268908	0.497924
miR-211-3p	100.436	-0.247708	0.275221	0.506187
miR-4632-5p	11078.8	-0.230997	0.276375	0.506187
miR-6752-5p	26590.2	-0.285396	0.281878	0.513475
miR-7851-3p	252.865	-0.331279	0.29	0.52543
miR-6085	2775.91	-0.249621	0.3048	0.549292
miR-4309	131.988	0.220292	0.310777	0.557084
miR-370-3p	554.809	0.287982	0.318155	0.567293
miR-320a	7258.97	0.223312	0.342235	0.607017
miR-4481	106.367	-0.30329	0.35503	0.626414
miR-29c-5p	130.186	0.214904	0.36619	0.639016
miR-6789-5p	264.211	0.225018	0.367861	0.639016
miR-8089	126.069	0.279875	0.367601	0.639016
miR-4433b-5p	1443.24	0.201564	0.380883	0.658244
miR-1233-3p	137.968	0.225603	0.387544	0.662956
miR-3141	2475.26	-0.248844	0.387259	0.662956
miR-4449	3546.92	-0.192299	0.393497	0.66974
miR-1249	965.695	0.172198	0.395916	0.670471
miR-1247-3p	242.858	0.197633	0.400358	0.674602
miR-1275	477.977	0.28161	0.412694	0.69193
miR-6165	422.69	0.187004	0.417965	0.697299
miR-1269b	137.715	0.284183	0.432312	0.703392
miR-320b	6034.91	0.169941	0.438983	0.703392
miR-3940-5p	1379.95	-0.246791	0.426007	0.703392
miR-4478	447.032	-0.270205	0.43239	0.703392
miR-5001-5p	160.1	-0.194982	0.435892	0.703392
miR-6086	351.098	-0.245068	0.424727	0.703392
miR-6127	690.081	-0.214197	0.440403	0.703392
miR-6780b-5p	7649.16	-0.221823	0.437869	0.703392
miR-7106-5p	108.431	-0.219215	0.430134	0.703392
miR-1228-3p	105.239	0.166864	0.455507	0.720685
miR-769-5p	150.981	0.180405	0.454431	0.720685
miR-1273h-5p	13885.7	0.208414	0.465431	0.723793
miR-2392	106.241	-0.234139	0.46821	0.723793
miR-3175	111.071	0.197125	0.467618	0.723793
miR-425-3p	701.162	0.192625	0.467372	0.723793
miR-640	133.609	0.154255	0.464829	0.723793
miR-654-5p	243.472	0.227895	0.478362	0.73611
miR-4690-5p	327.705	-0.166392	0.483759	0.738906
miR-6870-5p	316.196	-0.200683	0.484565	0.738906
miR-6796-3p	135.181	0.14543	0.491364	0.744068
miR-6829-5p	119.402	-0.21701	0.492595	0.744068
miR-6870-3p	1916.8	0.15869	0.494574	0.744068
miR-6799-5p	3700.5	-0.212656	0.499919	0.748767
miR-320c	4945.4	0.149368	0.50799	0.752222
miR-4486	663.237	-0.193268	0.511154	0.752222
miR-4784	101.605	0.15937	0.505411	0.752222
miR-6803-5p	12471.3	0.138987	0.51083	0.752222
miR-1976	96.8021	-0.157029	0.520528	0.755768
miR-4459	2581	0.159247	0.521	0.755768
miR-4507	391.574	0.193228	0.522534	0.755768
miR-7114-3p	201.448	-0.168754	0.52178	0.755768
miR-4644	110.165	0.215107	0.533607	0.768485
miR-4728-3p	136.219	0.181244	0.548498	0.786569
miR-4430	482.466	-0.205813	0.552533	0.787848
miR-6798-5p	1261.45	-0.140281	0.554065	0.787848
miR-320d	3207.58	0.131387	0.558741	0.787913
miR-6810-3p	126.895	-0.116283	0.558787	0.787913
miR-5694	101.462	0.121636	0.574188	0.806256
miR-1285-5p	3181.55	0.177893	0.584691	0.81128
miR-193a-5p	173.93	0.112099	0.584988	0.81128
miR-4732-3p	122.093	0.147742	0.580196	0.81128
miR-1914-5p	154.175	0.15332	0.600742	0.821848
miR-3180-3p	354.019	0.12619	0.600444	0.821848
miR-4800-3p	113.07	-0.111744	0.602364	0.821848
miR-764	110.253	0.136331	0.600134	0.821848
miR-1343-5p	131.235	-0.134387	0.61885	0.83756
miR-6756-5p	4530.11	-0.125703	0.61864	0.83756
miR-1254	593.921	0.126584	0.623403	0.840348
miR-326	3913.21	0.131906	0.628216	0.843461
miR-6742-5p	154.297	0.09333	0.640874	0.857042
miR-4646-5p	158.568	0.149871	0.646065	0.860569
miR-1273d	8393.39	0.11256	0.648703	0.86068
miR-6809-5p	110.199	0.0868976	0.655375	0.866124
miR-210-5p	137.14	0.0854532	0.685209	0.890605
miR-4728-5p	203.891	0.106494	0.686599	0.890605
miR-6771-5p	191.733	-0.0981274	0.680749	0.890605
miR-6877-5p	489.93	-0.116426	0.687114	0.890605
miR-6894-5p	354.763	0.133643	0.680697	0.890605
miR-1207-5p	3292.43	-0.0991107	0.691708	0.893125
miR-1304-3p	153.287	0.105946	0.702936	0.896049
miR-2861	54320.1	-0.0887286	0.701624	0.896049
miR-409-3p	641.026	0.113364	0.701117	0.896049
miR-6845-5p	287.346	-0.0910708	0.704608	0.896049
miR-1273e	2148.1	0.0927072	0.72331	0.916374
miR-548w	174.742	0.103013	0.727547	0.91829
miR-1225-3p	434.981	0.0783215	0.740348	0.93096
miR-4505	563.435	-0.101365	0.746947	0.932301
miR-4695-5p	185.158	-0.0828421	0.745373	0.932301
miR-5585-3p	4034.06	0.0841517	0.749775	0.932377
miR-1202	150.481	0.0625338	0.816968	0.932765
miR-127-3p	1679.02	0.0854555	0.768113	0.932765
miR-1299	1129.43	0.106397	0.795043	0.932765
miR-1306-5p	231.44	-0.0515116	0.811739	0.932765
miR-149-3p	18536.8	0.064758	0.787837	0.932765
miR-185-3p	206.779	-0.0846028	0.762538	0.932765
miR-1913	225.849	0.065285	0.799336	0.932765
miR-1914-3p	128.887	-0.0651084	0.823055	0.932765
miR-3180	265.739	0.0714799	0.78079	0.932765
miR-320e	785.89	-0.0755384	0.760969	0.932765
miR-4429	2986.71	0.0683422	0.768991	0.932765
miR-4463	1726.38	-0.0726412	0.815831	0.932765
miR-4656	167.552	0.0761935	0.788138	0.932765
miR-4734	254.663	-0.068423	0.756085	0.932765
miR-4758-5p	129.025	-0.0757765	0.796384	0.932765
miR-4800-5p	119.589	-0.0793297	0.809376	0.932765
miR-504-3p	118.724	0.0520122	0.824819	0.932765
miR-548ay-5p	151.604	-0.074389	0.810001	0.932765
miR-6088	673.024	-0.0814183	0.811631	0.932765
miR-6126	192249	-0.0501234	0.819368	0.932765
miR-649	262.076	-0.083841	0.797222	0.932765
miR-6775-3p	104.443	-0.050355	0.824564	0.932765
miR-6778-5p	502.94	-0.0873401	0.783165	0.932765
miR-6797-5p	171.962	0.0974735	0.753299	0.932765
miR-6812-5p	210.417	-0.0766652	0.791807	0.932765
miR-765	126.353	0.0750351	0.805612	0.932765
miR-8069	370.094	-0.0812038	0.769805	0.932765
miR-1273c	382.716	0.048983	0.844463	0.943843
miR-6775-5p	584.969	-0.0590086	0.845818	0.943843
miR-6887-5p	128.149	-0.0609469	0.839434	0.943843
miR-7845-5p	129.157	0.0487464	0.841544	0.943843
miR-1225-5p	189.912	-0.0459499	0.858399	0.951581
miR-4655-5p	207.509	-0.0510371	0.857338	0.951581
miR-6716-5p	121.566	0.0564946	0.86606	0.953884
miR-6769a-5p	118.989	0.0482408	0.868909	0.953884
miR-6819-3p	143.822	0.0312338	0.868968	0.953884
miR-328-3p	1415.57	0.0421576	0.871954	0.954054
miR-6869-5p	343.046	0.0477164	0.876832	0.956286
miR-1255b-2-3p	4022.7	0.0535789	0.886474	0.956681
miR-1273g-5p	269.917	0.0332816	0.889888	0.956681
miR-382-5p	728.308	0.0395511	0.891388	0.956681
miR-4512	117.225	0.0293252	0.880357	0.956681
miR-6880-5p	192.297	-0.0383778	0.890615	0.956681
miR-4270	153.72	0.0344369	0.89483	0.957326
miR-6746-5p	363.945	-0.0396375	0.898945	0.958685
miR-23a-5p	168.995	0.0298233	0.913577	0.970374
miR-4496	237.869	0.0345419	0.915664	0.970374
miR-3674	539.823	0.0345482	0.925085	0.971348
miR-4763-3p	1024.82	0.0265663	0.921614	0.971348
miR-574-5p	6021.48	0.025348	0.92523	0.971348
miR-1303	178.735	0.022039	0.937003	0.977906
miR-548b-5p	140.926	-0.0272095	0.93728	0.977906
miR-1273a	219.975	-0.00170273	0.994557	0.996905
miR-1322	110.712	-0.00891543	0.974429	0.996905
miR-1908-5p	626.504	-0.00606807	0.977786	0.996905
miR-204-3p	137.375	0.00108158	0.996905	0.996905
miR-27a-5p	113.165	-0.0136132	0.965805	0.996905
miR-3135a	176.549	0.00371028	0.987348	0.996905
miR-548d-5p	842.642	-0.00670191	0.984674	0.996905
miR-566	280.496	0.00627275	0.979996	0.996905
miR-574-3p	914.093	0.0134401	0.96164	0.996905
miR-6722-3p	142.898	-0.00766779	0.972948	0.996905
miR-6794-5p	318.653	0.0133015	0.966416	0.996905
miR-6804-3p	235.228	0.0022214	0.992109	0.996905
miR-7108-5p	4217.36	-0.00870787	0.976525	0.996905
miR-8071	302.837	0.00406229	0.989586	0.996905
let-7a-2-3p	37.3411	-0.226654	0.33856	NA
let-7e-3p	32.5377	0.0803456	0.779413	NA
let-7g-3p	63.4017	0.394219	0.0610127	NA
miR-100-5p	66.527	0.0479341	0.827115	NA
miR-101-3p	71.3304	1.16418	0.0256024	NA
miR-101-5p	15.7603	0.111572	0.693714	NA
miR-10a-5p	29.5861	0.42516	0.0690035	NA
miR-10b-5p	43.3002	0.443244	0.088708	NA
miR-1180-3p	42.9275	-0.230408	0.425423	NA
miR-1182	27.171	0.209294	0.518135	NA
miR-1183	38.5397	0.0501058	0.889041	NA
miR-1185-1-3p	25.1217	0.266083	0.421667	NA
miR-1185-5p	17.2464	0.125549	0.724138	NA
miR-1200	35.5255	-0.103343	0.745823	NA
miR-1224-5p	69.2344	-0.157001	0.606378	NA
miR-1227-3p	77.7603	0.0136514	0.956146	NA
miR-1229-3p	54.0745	0.100669	0.652466	NA
miR-1229-5p	70.5995	-0.252171	0.467242	NA
miR-1231	15.0284	-0.221536	0.429944	NA
miR-1234-3p	89.4892	0.191783	0.381684	NA
miR-1236-5p	19.4584	-0.10201	0.735824	NA
miR-1237-3p	18.6542	0.00433174	0.986761	NA
miR-1238-3p	20.0134	0.409507	0.143323	NA
miR-124-3p	25.6742	-0.524001	0.395734	NA
miR-1247-5p	22.7764	-0.233059	0.420332	NA
miR-1250-5p	23.5208	-0.00784381	0.97762	NA
miR-1251-3p	19.3607	0.11972	0.736924	NA
miR-1256	59.7665	-0.358819	0.21129	NA
miR-125b-1-3p	14.879	0.0683481	0.828429	NA
miR-126-5p	62.729	0.318631	0.354943	NA
miR-1267	17.2883	-0.372512	0.250144	NA
miR-1269a	19.6388	-0.102476	0.711207	NA
miR-1270	35.8119	0.270116	0.373859	NA
miR-1271-5p	44.7616	-0.0667326	0.788936	NA
miR-127-5p	59.6389	0.560519	0.0836971	NA
miR-128-1-5p	30.7099	-0.194648	0.455452	NA
miR-1287-3p	16.1463	0.62301	0.124929	NA
miR-1289	57.6906	-0.145727	0.577772	NA
miR-129-5p	16.4455	0.0670659	0.823897	NA
miR-1296-3p	18.9126	0.193252	0.461949	NA
miR-1301-3p	49.9125	0.382499	0.228044	NA
miR-1301-5p	68.8675	0.181763	0.476764	NA
miR-1304-5p	22.6858	-0.220641	0.425495	NA
miR-1306-3p	23.9154	0.238878	0.376145	NA
miR-130b-5p	57.9086	0.17719	0.530179	NA
miR-1324	37.3367	0.583062	0.0669694	NA
miR-133a-3p	20.0753	0.341106	0.286702	NA
miR-133a-5p	18.1862	0.16003	0.574305	NA
miR-133b	18.6273	0.10424	0.709005	NA
miR-136-3p	18.9555	0.590764	0.07731	NA
miR-138-5p	23.0037	0.465867	0.154759	NA
miR-139-3p	56.6919	0.34957	0.19252	NA
miR-141-3p	33.0437	0.289565	0.296424	NA
miR-143-5p	37.8377	0.234354	0.251687	NA
miR-144-3p	18.6809	0.830279	0.197747	NA
miR-144-5p	28.3485	0.38321	0.275825	NA
miR-1468-5p	21.9632	-0.00778977	0.978926	NA
miR-146a-3p	18.0781	-0.0363531	0.895536	NA
miR-146b-3p	49.9508	-0.114315	0.666662	NA
miR-1471	18.9974	0.279452	0.319201	NA
miR-147b	19.9851	0.483633	0.0652001	NA
miR-150-3p	40.8988	0.240286	0.374622	NA
miR-152-3p	58.2419	0.651854	0.0327003	NA
miR-1537-3p	16.1216	0.0760841	0.795506	NA
miR-1538	52.3033	0.299161	0.225156	NA
miR-1539	42.6203	0.00504574	0.983723	NA
miR-154-3p	23.9769	0.795156	0.015502	NA
miR-155-5p	42.0822	0.431548	0.122961	NA
miR-1587	78.4669	0.263378	0.368628	NA
miR-15a-3p	20.9504	-0.00557581	0.984551	NA
miR-15b-3p	25.4379	-0.288266	0.294904	NA
miR-16-1-3p	27.4713	0.565303	0.0267866	NA
miR-181a-2-3p	20.8293	0.664248	0.029993	NA
miR-181a-3p	20.0158	0.448364	0.158265	NA
miR-181c-3p	18.8943	0.438329	0.260058	NA
miR-181d-5p	43.3948	0.391525	0.133125	NA
miR-182-5p	18.1186	0.440545	0.138118	NA
miR-186-3p	61.2236	0.461353	0.0853223	NA
miR-187-3p	75.2519	0.0850381	0.696877	NA
miR-187-5p	49.7731	0.280204	0.198186	NA
miR-188-5p	16.6202	0.42758	0.193625	NA
miR-18a-3p	34.4897	0.188216	0.41247	NA
miR-18b-5p	87.8145	0.662944	0.065309	NA
miR-1909-3p	26.9039	0.317485	0.185373	NA
miR-1909-5p	69.3857	0.193898	0.310743	NA
miR-1910-3p	56.2259	-0.186503	0.4182	NA
miR-1910-5p	29.7403	0.0750337	0.790248	NA
miR-1911-3p	18.3933	-0.13778	0.657259	NA
miR-1911-5p	13.3947	0.00632625	0.985025	NA
miR-191-3p	20.4962	0.203498	0.482405	NA
miR-192-5p	41.2302	0.809431	0.00444738	NA
miR-193a-3p	20.1264	0.630311	0.0641378	NA
miR-193b-3p	49.6835	1.12486	8.00732e-05	NA
miR-193b-5p	22.783	0.518313	0.0447569	NA
miR-194-5p	43.3413	0.955876	0.00147696	NA
miR-195-5p	26.642	0.115994	0.711253	NA
miR-196b-3p	28.4771	0.136796	0.557396	NA
miR-198	65.5687	0.0461991	0.870423	NA
miR-19b-1-5p	16.4612	0.33463	0.272987	NA
miR-200c-3p	20.6202	0.24117	0.375443	NA
miR-205-5p	32.3409	0.869416	0.0292554	NA
miR-20a-3p	26.2469	0.466606	0.106631	NA
miR-2115-3p	54.0829	-0.033604	0.88298	NA
miR-2115-5p	56.4291	0.0728575	0.736601	NA
miR-211-5p	17.9964	0.15217	0.595084	NA
miR-2116-3p	44.7523	0.349582	0.131274	NA
miR-2116-5p	26.8915	-0.203993	0.403658	NA
miR-212-3p	35.1153	-0.0800585	0.75297	NA
miR-217	48.5877	0.350082	0.139019	NA
miR-221-5p	18.8421	0.0207587	0.950319	NA
miR-223-5p	41.007	0.559009	0.0228243	NA
miR-224-5p	90.2511	0.47647	0.103597	NA
miR-2278	25.5087	0.0920281	0.785131	NA
miR-2355-3p	43.1254	-0.0440037	0.862172	NA
miR-2355-5p	24.8318	-0.0305508	0.912763	NA
miR-23c	23.6046	-0.0522302	0.831021	NA
miR-24-2-5p	41.085	0.763302	0.00781382	NA
miR-2467-3p	48.4278	0.100125	0.668607	NA
miR-25-5p	15.0989	0.714553	0.0182847	NA
miR-26b-3p	25.1017	0.408892	0.206466	NA
miR-2909	20.8618	-0.038422	0.903298	NA
miR-296-3p	72.5863	0.0298174	0.92848	NA
miR-296-5p	60.2984	0.396152	0.115667	NA
miR-297	32.8819	-0.319126	0.255527	NA
miR-299-3p	23.68	0.417018	0.169011	NA
miR-299-5p	31.8579	0.329417	0.260949	NA
miR-29a-5p	12.1708	-0.10305	0.752799	NA
miR-29b-1-5p	22.4537	-0.0108242	0.968078	NA
miR-29b-2-5p	27.0983	0.177209	0.536437	NA
miR-302c-3p	11.819	-0.724593	0.0608355	NA
miR-302c-5p	16.7607	-0.538873	0.0877023	NA
miR-3064-5p	61.5529	0.050736	0.8875	NA
miR-30b-3p	21.416	0.129993	0.634159	NA
miR-30c-1-3p	26.7462	0.0539397	0.848054	NA
miR-30c-2-3p	15.6766	-0.434934	0.12356	NA
miR-30d-3p	19.0859	0.0330021	0.897716	NA
miR-30e-3p	93.3134	0.435987	0.0833447	NA
miR-3124-3p	37.0378	0.187754	0.460372	NA
miR-3127-3p	78.3147	0.186027	0.464313	NA
miR-3130-3p	16.3651	0.482263	0.125258	NA
miR-3131	32.0165	0.186917	0.571494	NA
miR-3132	32.0675	-0.140054	0.62811	NA
miR-3140-3p	35.6989	0.0750849	0.725941	NA
miR-3140-5p	35.778	-0.0349096	0.882057	NA
miR-3147	50.2899	0.00531302	0.984725	NA
miR-3152-3p	18.0325	-0.245145	0.367608	NA
miR-3154	49.5971	-0.112915	0.688118	NA
miR-3155b	71.3735	0.134087	0.50937	NA
miR-3157-3p	23.8513	-0.0698047	0.771111	NA
miR-3157-5p	62.0513	0.196144	0.424446	NA
miR-3158-5p	18.8701	0.108569	0.730069	NA
miR-3185	29.7546	-0.0924052	0.74267	NA
miR-3187-5p	29.2824	-0.172462	0.580996	NA
miR-3192-3p	27.669	0.0169669	0.948439	NA
miR-3192-5p	22.2494	-0.302486	0.334271	NA
miR-3198	29.3606	-0.155082	0.667064	NA
miR-323a-3p	30.8899	0.237251	0.400557	NA
miR-323b-3p	55.4225	0.341266	0.214806	NA
miR-329-3p	95.5952	0.428586	0.158995	NA
miR-329-5p	21.6699	0.213231	0.480649	NA
miR-330-3p	21.5846	0.392128	0.173787	NA
miR-330-5p	32.0269	0.0237677	0.935491	NA
miR-338-3p	68.6327	0.525777	0.123061	NA
miR-340-5p	23.4723	0.387464	0.254919	NA
miR-342-5p	54.0835	0.55375	0.0344942	NA
miR-346	24.8014	-0.121469	0.709714	NA
miR-34a-3p	30.6619	-0.0875917	0.745033	NA
miR-34a-5p	29.3218	0.726884	0.0194533	NA
miR-34b-3p	70.782	-0.0295021	0.891121	NA
miR-34c-5p	18.1601	0.00830053	0.977269	NA
miR-3607-5p	24.1621	-0.265218	0.408604	NA
miR-3609	20.1539	0.359767	0.170743	NA
miR-3613-3p	17.7968	0.311731	0.241643	NA
miR-3613-5p	20.5644	0.114367	0.661518	NA
miR-361-3p	73.7945	0.869323	0.00102063	NA
miR-3617-3p	28.2272	0.136664	0.700266	NA
miR-3617-5p	14.5525	-0.25062	0.420676	NA
miR-3619-3p	15.8953	-0.13115	0.669027	NA
miR-3620-3p	45.3685	0.0568767	0.789552	NA
miR-362-5p	42.6168	0.439078	0.0977408	NA
miR-3653	15.5115	0.0944249	0.783532	NA
miR-3654	35.8743	0.28325	0.272718	NA
miR-365b-5p	22.7626	0.293044	0.238798	NA
miR-3661	20.6989	-0.315447	0.201828	NA
miR-3662	40.7683	-0.134283	0.702773	NA
miR-3663-5p	38.2221	0.0351644	0.907803	NA
miR-3666	16.1532	0.107739	0.750788	NA
miR-3667-3p	18.3015	0.332947	0.218546	NA
miR-3667-5p	24.7104	0.21709	0.360268	NA
miR-3670	22.2295	0.456555	0.14843	NA
miR-3675-3p	15.9099	-0.389124	0.275827	NA
miR-3677-5p	19.9352	-0.00790739	0.975698	NA
miR-3679-5p	32.5014	0.239536	0.411323	NA
miR-3689b-3p	24.6637	0.61376	0.0912292	NA
miR-3689d	46.8334	0.260256	0.290807	NA
miR-3690	49.4698	0.487801	0.125108	NA
miR-369-5p	24.7046	0.386338	0.232968	NA
miR-3714	32.9178	0.31709	0.219286	NA
miR-374b-3p	19.994	0.0125636	0.961442	NA
miR-374c-5p	15.4319	-0.175199	0.527117	NA
miR-376b-3p	92.9555	0.434663	0.204279	NA
miR-377-5p	66.937	0.0612826	0.831853	NA
miR-378b	12.5797	0.436448	0.212253	NA
miR-378c	24.8428	0.707168	0.00629125	NA
miR-378d	92.0722	0.572515	0.0216832	NA
miR-378e	83.2227	0.19869	0.350838	NA
miR-378h	20.6523	0.155774	0.672515	NA
miR-379-5p	67.4819	0.22189	0.500526	NA
miR-381-5p	15.9305	0.487681	0.161217	NA
miR-382-3p	20.4567	0.125252	0.747512	NA
miR-383-5p	18.5969	-0.226639	0.467588	NA
miR-3907	54.9815	-0.00480873	0.981819	NA
miR-3912-3p	77.5227	0.0469954	0.856707	NA
miR-3912-5p	48.7687	0.0563689	0.837671	NA
miR-3916	44.6121	0.121855	0.679441	NA
miR-3928-3p	22.9053	0.150613	0.558637	NA
miR-3929	20.2767	-0.0409393	0.886119	NA
miR-3934-5p	70.2389	0.0307555	0.900937	NA
miR-3943	35.6115	-0.120249	0.670993	NA
miR-3973	19.8181	-0.0192591	0.945701	NA
miR-3977	20.6761	-0.12217	0.7332	NA
miR-409-5p	41.8501	0.501305	0.0674023	NA
miR-411-5p	45.1463	0.377027	0.224345	NA
miR-421	27.1066	0.126746	0.625314	NA
miR-422a	83.8827	0.505607	0.0263992	NA
miR-424-3p	72.0619	0.305779	0.186023	NA
miR-4252	30.6214	0.238981	0.457903	NA
miR-4253	49.5057	0.142497	0.582917	NA
miR-4257	62.0181	0.495364	0.0598864	NA
miR-4265	23.7866	-0.174302	0.50976	NA
miR-4268	22.0334	-0.159754	0.626652	NA
miR-4269	30.242	0.17197	0.506849	NA
miR-4274	52.7207	0.0463436	0.832828	NA
miR-4279	65.2751	0.244998	0.261273	NA
miR-4280	17.8577	0.176134	0.64288	NA
miR-4292	53.2045	0.237205	0.332642	NA
miR-4296	17.0217	0.177389	0.542939	NA
miR-431-3p	22.1806	0.505402	0.180492	NA
miR-4319	20.4253	-0.175106	0.514224	NA
miR-4322	20.3294	0.219668	0.391313	NA
miR-432-3p	17.6325	0.714267	0.0234572	NA
miR-4327	38.524	0.0794842	0.782486	NA
miR-433-3p	43.7911	0.55049	0.108034	NA
miR-4419a	76.6468	-0.322495	0.317039	NA
miR-4419b	90.8693	-0.314207	0.337271	NA
miR-4421	59.6724	0.231217	0.471081	NA
miR-4428	22.5703	0.0134244	0.964676	NA
miR-4436a	16.6562	-0.107503	0.70915	NA
miR-4436b-3p	28.027	0.370843	0.167404	NA
miR-4440	33.0183	0.653529	0.06458	NA
miR-4442	87.5087	0.0314472	0.91661	NA
miR-4444	70.92	0.16399	0.574079	NA
miR-4446-3p	55.3581	0.0833425	0.723159	NA
miR-4446-5p	25.7947	0.0538375	0.847882	NA
miR-4447	76.2106	-1.07249	0.00121835	NA
miR-4450	15.4652	-0.00731798	0.981215	NA
miR-4452	17.1449	-0.220298	0.419525	NA
miR-4487	59.6623	-0.204199	0.452013	NA
miR-4498	28.2212	0.0244301	0.923426	NA
miR-4499	56.799	-0.00493303	0.988776	NA
miR-449b-3p	20.8671	-0.0305952	0.911332	NA
miR-4502	62.9126	-0.0599447	0.812406	NA
miR-4518	15.5343	-0.170987	0.549677	NA
miR-4521	13.7257	0.276548	0.398603	NA
miR-4522	18.5377	-0.0213645	0.948091	NA
miR-4525	68.4108	-0.076595	0.734197	NA
miR-452-5p	28.8879	0.455829	0.18661	NA
miR-4530	82.3117	0.377722	0.0437364	NA
miR-4533	24.105	0.156258	0.582427	NA
miR-4535	72.1288	-0.117172	0.651856	NA
miR-4537	40.3738	0.222728	0.338365	NA
miR-4538	42.3061	0.463396	0.145172	NA
miR-454-3p	66.3334	0.590688	0.059632	NA
miR-4640-3p	37.3127	-0.159927	0.480725	NA
miR-4649-3p	20.8473	-0.189522	0.509216	NA
miR-4649-5p	30.666	-0.493968	0.136004	NA
miR-4654	17.4228	0.164937	0.564915	NA
miR-4655-3p	92.666	0.00574187	0.978943	NA
miR-4660	18.0299	0.212593	0.521219	NA
miR-4664-3p	19.7884	-0.0410537	0.872411	NA
miR-4665-5p	66.3582	-0.130349	0.567809	NA
miR-4667-3p	19.2279	0.216937	0.439338	NA
miR-4667-5p	71.492	0.030698	0.911849	NA
miR-4669	23.2356	-0.362724	0.207291	NA
miR-4676-3p	21.5266	0.15041	0.567535	NA
miR-4680-5p	16.1284	-0.0561199	0.856761	NA
miR-4685-3p	26.7353	-0.0304808	0.909259	NA
miR-4685-5p	24.6212	0.0302246	0.918256	NA
miR-4687-3p	74.6399	0.0987169	0.746272	NA
miR-4688	58.5552	0.532072	0.0481544	NA
miR-4689	34.1011	0.252097	0.330866	NA
miR-4690-3p	32.6857	0.174041	0.512179	NA
miR-4691-5p	19.6878	-0.23577	0.491199	NA
miR-4697-5p	13.9461	-0.107561	0.728733	NA
miR-4701-3p	27.5948	0.147563	0.664479	NA
miR-4707-3p	58.9117	-0.143746	0.506524	NA
miR-4709-3p	18.5665	0.024051	0.937697	NA
miR-4709-5p	22.8282	-0.341751	0.255915	NA
miR-4713-3p	49.639	0.175211	0.462689	NA
miR-4713-5p	16.0115	-0.225765	0.410117	NA
miR-4721	29.0199	-0.146649	0.536381	NA
miR-4722-3p	53.1059	0.0661911	0.806976	NA
miR-4722-5p	25.7508	0.0926079	0.734334	NA
miR-4723-3p	29.4495	0.198646	0.385937	NA
miR-4725-3p	61.552	-0.175624	0.425175	NA
miR-4725-5p	20.9298	-0.194359	0.472315	NA
miR-4726-3p	38.6563	-0.0786205	0.741109	NA
miR-4726-5p	95.8722	0.151153	0.592895	NA
miR-4738-3p	17.8779	0.448617	0.195833	NA
miR-4743-5p	38.9534	0.0724241	0.810203	NA
miR-4745-3p	46.4246	-0.172024	0.526727	NA
miR-4746-5p	32.9885	0.237868	0.325814	NA
miR-4753-5p	25.8432	0.00538323	0.983735	NA
miR-4769-3p	40.2656	0.0032921	0.989418	NA
miR-4769-5p	52.2276	-0.290537	0.29251	NA
miR-4786-3p	17.9021	0.0527629	0.8605	NA
miR-4788	17.2684	-0.358219	0.284318	NA
miR-4790-3p	15.5649	-0.344935	0.220675	NA
miR-4793-5p	60.6182	0.202779	0.377459	NA
miR-4795-3p	21.0916	-0.171401	0.539551	NA
miR-4795-5p	18.162	-0.130337	0.656567	NA
miR-4798-5p	16.4011	0.303867	0.283138	NA
miR-485-3p	89.565	0.513698	0.09418	NA
miR-485-5p	56.2264	0.169928	0.604234	NA
miR-487a-3p	29.7542	0.520161	0.13615	NA
miR-487a-5p	25.4451	0.392764	0.213694	NA
miR-489-3p	33.8866	0.171338	0.590694	NA
miR-489-5p	27.7827	0.0572702	0.846974	NA
miR-491-5p	65.5875	0.313409	0.258056	NA
miR-493-3p	68.7668	0.0872911	0.756044	NA
miR-493-5p	46.2921	0.675385	0.0440327	NA
miR-496	25.3248	0.0635643	0.853206	NA
miR-497-3p	94.695	0.440564	0.0440278	NA
miR-5002-3p	32.7105	-0.0854923	0.795598	NA
miR-5002-5p	23.591	0.144426	0.670032	NA
miR-5006-5p	37.1633	-0.0546664	0.806467	NA
miR-500a-3p	19.0341	0.749139	0.00973597	NA
miR-500a-5p	18.3017	0.45645	0.0962005	NA
miR-500b-3p	20.2597	0.395527	0.114498	NA
miR-500b-5p	23.7066	-0.156376	0.55378	NA
miR-5010-5p	88.1544	0.0150602	0.94844	NA
miR-501-3p	26.9981	1.11705	0.000816647	NA
miR-501-5p	47.633	-0.0229128	0.925044	NA
miR-502-3p	29.2857	0.639906	0.0814176	NA
miR-503-5p	45.7695	0.710068	0.0148407	NA
miR-5047	24.2974	-0.187902	0.478642	NA
miR-505-3p	50.6206	0.541796	0.0889322	NA
miR-505-5p	21.9095	-0.0917847	0.74896	NA
miR-5088-3p	25.1204	0.22934	0.379103	NA
miR-5088-5p	24.0777	0.415377	0.212446	NA
miR-5093	16.4059	0.478145	0.137137	NA
miR-517-5p	20.4789	0.250899	0.491034	NA
miR-517a-3p	13.6021	-0.2125	0.579911	NA
miR-5187-5p	16.6725	-0.16785	0.523057	NA
miR-5189-5p	15.6697	0.273491	0.333934	NA
miR-5190	17.6732	0.22546	0.444063	NA
miR-5193	16.3002	0.340639	0.224252	NA
miR-5194	23.9313	0.315815	0.377822	NA
miR-5196-3p	18.4935	0.40987	0.0982455	NA
miR-5197-3p	18.3047	0.106807	0.725811	NA
miR-5197-5p	31.1634	-0.269074	0.355075	NA
miR-525-5p	19.0489	-0.0901384	0.758779	NA
miR-532-3p	60.4918	0.0680348	0.747791	NA
miR-532-5p	68.2767	0.459508	0.071581	NA
miR-539-5p	74.4262	0.323336	0.260714	NA
miR-541-3p	56.9058	0.166908	0.445562	NA
miR-545-3p	17.9149	-0.124217	0.677259	NA
miR-548ae	28.3562	-0.110254	0.640608	NA
miR-548ak	46.9439	0.0910906	0.710636	NA
miR-548ax	26.3356	-0.29008	0.236477	NA
miR-548ay-3p	19.3683	0.00738202	0.977371	NA
miR-548az-5p	89.4629	0.115368	0.723005	NA
miR-548e-5p	88.3252	0.156958	0.568695	NA
miR-548h-5p	27.7319	-0.213314	0.433018	NA
miR-548j-3p	40.4022	-0.268646	0.228657	NA
miR-550a-3-5p	21.5187	0.0110155	0.966655	NA
miR-550a-5p	29.035	0.0623667	0.837451	NA
miR-551a	17.1977	0.217766	0.412961	NA
miR-551b-3p	52.1745	0.38081	0.198127	NA
miR-557	20.7463	-0.143187	0.671907	NA
miR-5581-3p	21.1336	-0.416939	0.199284	NA
miR-5581-5p	17.6856	-0.382798	0.210023	NA
miR-5587-3p	57.5139	-0.0916818	0.713786	NA
miR-5589-5p	33.9465	-0.0273062	0.930098	NA
miR-561-3p	51.3945	-0.113736	0.672234	NA
miR-561-5p	29.0041	0.0773314	0.766588	NA
miR-564	16.0946	0.225465	0.422397	NA
miR-5684	58.3678	-0.113002	0.597098	NA
miR-5689	13.4584	-0.355887	0.243065	NA
miR-5698	50.9899	0.0346309	0.908715	NA
miR-5703	91.5157	-0.284309	0.345382	NA
miR-573	24.6456	0.169599	0.610058	NA
miR-575	24.8421	-0.469658	0.104833	NA
miR-576-3p	51.5237	0.261162	0.277216	NA
miR-590-5p	82.3942	0.645575	0.032353	NA
miR-597-3p	14.4153	-0.428042	0.220488	NA
miR-598-3p	23.1283	0.0599463	0.84792	NA
miR-6069	30.9264	0.311498	0.198012	NA
miR-6076	27.6528	0.505974	0.0524114	NA
miR-6078	21.5878	-0.0995516	0.752985	NA
miR-6079	13.3253	0.159739	0.593221	NA
miR-608	18.7761	0.190246	0.463004	NA
miR-612	37.2405	-0.110703	0.760463	NA
miR-6132	33.2431	0.328972	0.262227	NA
miR-6133	61.4316	-0.0340046	0.906053	NA
miR-615-3p	15.9954	0.427206	0.159103	NA
miR-616-3p	77.3512	-0.0942217	0.721806	NA
miR-616-5p	32.4788	-0.1924	0.516783	NA
miR-629-5p	71.684	0.618856	0.00929776	NA
miR-631	25.2673	-0.0940792	0.696254	NA
miR-634	18.7252	0.328456	0.289905	NA
miR-648	51.1807	0.139977	0.586329	NA
miR-650	32.436	0.770975	0.00205908	NA
miR-6500-3p	68.6643	0.254274	0.457994	NA
miR-6501-3p	20.7002	0.210741	0.528142	NA
miR-6501-5p	22.9048	0.225695	0.364648	NA
miR-6511a-3p	42.356	0.107282	0.618648	NA
miR-6511a-5p	69.0457	0.00487835	0.984223	NA
miR-6511b-3p	92.2238	-0.194472	0.407891	NA
miR-6514-3p	22.6451	-0.0171755	0.949035	NA
miR-6516-5p	15.5759	0.683054	0.0461431	NA
miR-654-3p	63.9652	0.68662	0.0332495	NA
miR-660-3p	17.0419	0.28106	0.312258	NA
miR-660-5p	51.0687	0.230033	0.343895	NA
miR-662	18.717	0.0956128	0.720503	NA
miR-664a-3p	53.1463	0.20242	0.500815	NA
miR-664a-5p	44.0805	0.524535	0.0614711	NA
miR-664b-3p	42.3238	0.788679	0.00153112	NA
miR-668-3p	25.7002	0.543584	0.086058	NA
miR-670-3p	94.6935	-0.0622837	0.753238	NA
miR-671-3p	39.0133	0.429766	0.0716078	NA
miR-6715b-3p	42.5857	0.127528	0.597274	NA
miR-6716-3p	18.6872	-0.0583512	0.822822	NA
miR-6717-5p	13.5222	-0.000490939	0.998687	NA
miR-6726-3p	21.3101	0.0719321	0.768452	NA
miR-6728-3p	35.465	0.145642	0.599136	NA
miR-6729-3p	80.464	0.0851033	0.694949	NA
miR-6731-3p	19.7773	-0.204407	0.473248	NA
miR-6734-3p	33.2412	-0.105947	0.668503	NA
miR-6734-5p	40.0399	0.327424	0.167564	NA
miR-6735-3p	15.9341	-0.294676	0.306979	NA
miR-6735-5p	45.1992	-0.0765153	0.798727	NA
miR-6736-3p	24.318	-0.237618	0.333459	NA
miR-6736-5p	16.7947	0.183069	0.542801	NA
miR-6740-5p	21.0835	0.218812	0.503557	NA
miR-6741-3p	29.8142	0.25332	0.32466	NA
miR-6747-3p	35.3482	0.11121	0.679406	NA
miR-6747-5p	41.6942	0.317058	0.2273	NA
miR-6748-5p	28.2234	0.220942	0.526252	NA
miR-6750-3p	18.681	-0.112532	0.693113	NA
miR-6750-5p	27.543	0.429336	0.0695883	NA
miR-6753-3p	15.5818	-0.473904	0.106913	NA
miR-6754-5p	50.3985	0.136254	0.673359	NA
miR-6757-5p	41.8763	-0.0920511	0.763188	NA
miR-6760-3p	28.79	0.230412	0.314316	NA
miR-6760-5p	66.9975	0.0746064	0.789218	NA
miR-6761-3p	20.7973	0.157924	0.641708	NA
miR-6761-5p	17.3401	0.0290443	0.924993	NA
miR-6762-3p	19.8865	-0.0445739	0.862737	NA
miR-6764-5p	31.0613	-0.237284	0.395287	NA
miR-6765-5p	79.3828	0.105494	0.662983	NA
miR-6767-3p	19.3612	0.128575	0.667476	NA
miR-6768-5p	17.9491	0.398173	0.137517	NA
miR-6769a-3p	26.4599	0.0502108	0.849006	NA
miR-6769b-3p	52.131	-0.0402009	0.880794	NA
miR-6771-3p	35.9443	0.00158292	0.994377	NA
miR-6772-5p	29.0297	-0.0893297	0.770526	NA
miR-6774-3p	16.4769	-0.156182	0.60162	NA
miR-6776-3p	22.357	-0.0931658	0.723029	NA
miR-6776-5p	59.0254	-0.177567	0.573344	NA
miR-6779-5p	89.0077	0.132862	0.676889	NA
miR-6780a-5p	52.4323	0.387543	0.15958	NA
miR-6784-5p	73.2094	-0.0638201	0.844832	NA
miR-6785-3p	59.6138	0.254382	0.246334	NA
miR-6787-3p	24.403	-0.355965	0.218454	NA
miR-6787-5p	39.2006	0.173734	0.55235	NA
miR-6788-3p	31.6201	-0.0753684	0.763711	NA
miR-6789-3p	26.9241	0.100429	0.682625	NA
miR-6791-3p	18.4862	0.222462	0.405669	NA
miR-6791-5p	87.6673	0.316166	0.285693	NA
miR-6792-3p	37.073	0.0562376	0.811252	NA
miR-6794-3p	36.2189	-0.226156	0.312965	NA
miR-6795-3p	65.4375	-0.0788234	0.730866	NA
miR-6796-5p	18.6684	-0.143543	0.599294	NA
miR-6799-3p	18.3627	0.108104	0.676084	NA
miR-6800-3p	32.3296	-0.116777	0.648798	NA
miR-6800-5p	83.94	-0.486482	0.0128199	NA
miR-6801-3p	35.3362	-0.0664656	0.781133	NA
miR-6801-5p	19.7302	0.396039	0.222435	NA
miR-6803-3p	59.7989	0.111577	0.652237	NA
miR-6806-5p	15.5702	-0.199157	0.485322	NA
miR-6807-3p	23.9382	-0.0693571	0.789894	NA
miR-6807-5p	20.8839	-0.101832	0.721099	NA
miR-6808-5p	71.4267	0.0319695	0.905336	NA
miR-6809-3p	18.174	-0.102731	0.679458	NA
miR-6811-3p	36.8439	0.218914	0.396123	NA
miR-6813-3p	47.0175	0.0749778	0.719217	NA
miR-6816-3p	18.8236	-0.340741	0.21245	NA
miR-6817-5p	25.7007	0.131272	0.728626	NA
miR-6819-5p	68.7423	0.367486	0.156638	NA
miR-6821-3p	18.465	0.110324	0.72157	NA
miR-6825-3p	32.4613	0.0179884	0.950268	NA
miR-6825-5p	32.2681	-0.0199269	0.93169	NA
miR-6827-3p	25.4793	0.113332	0.656213	NA
miR-6827-5p	32.7566	-0.159982	0.568548	NA
miR-6830-5p	31.1145	-0.223389	0.378974	NA
miR-6831-5p	17.8835	0.18441	0.563769	NA
miR-6833-5p	47.6752	0.0436738	0.884557	NA
miR-6834-5p	18.6903	0.260491	0.450977	NA
miR-6835-5p	20.6435	0.400503	0.261161	NA
miR-6836-5p	59.48	0.116023	0.621692	NA
miR-6837-5p	18.2669	0.536058	0.0470749	NA
miR-6840-5p	15.672	0.026251	0.925259	NA
miR-6841-3p	22.1985	-0.0295166	0.917649	NA
miR-6846-3p	16.5551	0.0133997	0.962964	NA
miR-6846-5p	68.3238	-0.147902	0.628068	NA
miR-6848-5p	65.3507	-0.118403	0.705437	NA
miR-6849-3p	19.4523	0.319639	0.269224	NA
miR-6852-3p	53.5284	0.0181443	0.952119	NA
miR-6852-5p	66.8661	0.320921	0.172149	NA
miR-6854-3p	18.5112	0.284823	0.444002	NA
miR-6854-5p	20.3411	0.0784498	0.82603	NA
miR-6856-5p	38.0949	0.0410477	0.85405	NA
miR-6859-5p	35.6744	0.406859	0.161738	NA
miR-6861-3p	22.2369	-0.162655	0.48869	NA
miR-6862-3p	67.472	-0.0837793	0.731469	NA
miR-6862-5p	42.3037	0.222549	0.324133	NA
miR-6865-5p	30.9167	0.00793223	0.979503	NA
miR-6871-5p	15.0439	0.281821	0.35449	NA
miR-6872-3p	17.7887	-0.190286	0.459277	NA
miR-6873-3p	92.5787	-0.0623806	0.831132	NA
miR-6874-3p	24.3449	0.157527	0.626573	NA
miR-6877-3p	81.6135	0.143772	0.536371	NA
miR-6878-3p	12.6405	-0.294292	0.403378	NA
miR-6881-5p	34.0448	-0.398731	0.170812	NA
miR-6882-3p	50.654	-0.210834	0.434996	NA
miR-6884-3p	38.4978	0.182784	0.480557	NA
miR-6884-5p	21.9268	0.230544	0.499786	NA
miR-6885-5p	19.5019	0.293327	0.278898	NA
miR-6886-3p	33.35	0.189735	0.456681	NA
miR-6889-5p	18.7127	0.0440099	0.883156	NA
miR-6890-3p	43.786	0.18074	0.508159	NA
miR-6891-3p	22.6495	0.063369	0.817762	NA
miR-6893-3p	54.6372	0.188375	0.491696	NA
miR-6893-5p	33.4832	0.137298	0.60976	NA
miR-6895-5p	72.7507	0.0405908	0.884698	NA
miR-708-5p	16.6076	-0.0728606	0.791441	NA
miR-7106-3p	21.9586	-0.390624	0.174015	NA
miR-7109-3p	19.6616	-0.00560711	0.983857	NA
miR-7109-5p	62.9037	-0.0671516	0.829126	NA
miR-711	37.705	-0.00319301	0.991088	NA
miR-7111-3p	27.0424	0.0394899	0.893692	NA
miR-7-1-3p	25.7549	0.389668	0.146524	NA
miR-7151-3p	13.2674	-0.408799	0.210911	NA
miR-7156-3p	44.183	0.396591	0.240634	NA
miR-7156-5p	21.4929	0.0604126	0.842772	NA
miR-7157-3p	16.4687	-0.246526	0.384028	NA
miR-7157-5p	28.0469	0.162544	0.606195	NA
miR-7515	26.9357	0.0891773	0.788728	NA
miR-758-3p	64.7672	0.608663	0.0480633	NA
miR-7-5p	44.0372	0.355881	0.216434	NA
miR-760	60.3262	0.329412	0.195876	NA
miR-761	48.8886	-0.0360675	0.910866	NA
miR-769-3p	17.6239	0.383476	0.163875	NA
miR-7703	22.4979	0.107911	0.678698	NA
miR-7846-3p	53.9461	-0.00321424	0.992279	NA
miR-7848-3p	20.06	-0.209923	0.564494	NA
miR-7976	28.375	-0.0161278	0.951864	NA
miR-8053	23.2806	-0.00314108	0.993086	NA
miR-8054	32.3181	-0.232579	0.436812	NA
miR-8057	19.8831	-0.105526	0.765581	NA
miR-8060	45.4835	-0.0415762	0.906883	NA
miR-8063	33.4815	-0.0662457	0.835574	NA
miR-8065	19.4211	-0.0160407	0.962297	NA
miR-8070	17.3426	-0.0935247	0.791131	NA
miR-8074	17.8712	0.271107	0.4234	NA
miR-8081	40.1501	-0.0779073	0.835458	NA
miR-8082	24.5004	-0.127699	0.693364	NA
miR-8085	86.705	-0.0278621	0.932302	NA
miR-8086	18.2381	-0.416665	0.217279	NA
miR-8088	14.2774	-0.260646	0.412199	NA
miR-873-3p	21.2563	-0.110045	0.755819	NA
miR-873-5p	15.8994	0.48279	0.0775572	NA
miR-877-3p	96.2598	0.0702261	0.76901	NA
miR-877-5p	28.5888	0.389553	0.136996	NA
miR-885-5p	27.9183	-0.192213	0.494362	NA
miR-892c-3p	12.2618	-0.53283	0.15804	NA
miR-920	87.2483	-0.156188	0.533056	NA
miR-921	24.648	-0.0165657	0.959916	NA
miR-92a-1-5p	17.9419	-0.00757504	0.978595	NA
miR-92b-5p	66.4183	-0.0535725	0.828297	NA
miR-935	21.9395	-0.108339	0.704592	NA
miR-937-3p	40.9796	0.101137	0.66818	NA
miR-937-5p	85.7832	0.0935117	0.737207	NA
miR-939-5p	92.9282	0.0623692	0.847834	NA
miR-941	18.3838	0.268311	0.320704	NA
miR-99b-3p	17.7687	0.105538	0.699371	NA
