# Supplementary material for: Effect of Topical Corticosteroid Treatment on microRNA Expression in Infants with Atopic Dermatitis
Source: JID Innov. 2025 Jun 10;5(5):100388. doi: 10.1016/j.xjidi.2025.100388 (PMC12272118; doi:10.1016/j.xjidi.2025.100388)
Supplement: Supplementary Data 1 [file mmc4.xlsx]

## Sheet: countdatabeforeafterplasma
	Patient 1_BT	Patient 1_AT	Patient 2_BT	Patient 2_AT	Patient 3_BT	Patient 3_AT	Patient 4_BT	Patient 4_AT	Patient 5_BT	Patient 5_AT	Patient 6_BT	Patient 6_AT	Patient 7_BT	Patient 7_AT	Patient 8_BT	Patient 8_AT	Patient 9_BT	Patient 9_AT	Patient 10_BT	Patient 10_AT
let-7a-2-3p	32	16	83	52	38	30	15	13	47	26	70	75	126	58	44	21	13	31	13	20
let-7a-3p	3	0	7	2	6	0	18	7	19	9	19	3	22	19	14	2	2	1	0	6
let-7a-5p	1344	2159	600	936	1064	4978	1288	1663	4370	1182	1015	1053	321	1314	3674	4355	2081	2041	5546	10708
let-7b-5p	375	531	203	292	226	484	319	440	937	426	188	215	180	298	808	999	346	510	670	1160
let-7c-3p	5	2	2	2	2	7	10	6	1	6	18	9	14	16	17	5	5	5	3	2
let-7c-5p	289	410	122	181	171	419	267	315	675	289	159	176	153	254	617	745	301	380	703	992
let-7d-3p	531	548	128	145	568	763	198	220	526	171	169	243	97	169	368	462	494	656	833	1118
let-7d-5p	471	603	200	242	317	1772	413	540	1274	364	322	289	98	453	959	1289	722	631	2224	3648
let-7e-3p	66	55	2	4	69	40	13	7	12	7	18	13	5	16	6	11	35	58	50	36
let-7e-5p	63	75	30	36	47	215	94	109	310	88	88	68	42	80	246	277	102	104	180	396
let-7f-1-3p	5	2	5	0	2	7	14	12	11	6	17	7	12	18	18	6	2	6	1	3
let-7f-2-3p	0	1	4	0	0	0	5	3	8	5	24	6	20	20	7	3	1	2	1	0
let-7f-5p	160	707	93	200	140	1630	499	769	1320	151	214	255	86	326	1182	1420	724	803	3681	4519
let-7g-3p	95	104	22	25	84	90	33	30	35	24	41	43	33	47	49	41	46	118	50	92
let-7g-5p	322	799	110	269	274	1641	503	782	1312	276	253	301	70	385	1114	1380	761	906	2585	3672
let-7i-5p	880	1228	632	666	798	3478	1137	1156	2847	937	975	900	264	854	2301	2984	1407	1256	3691	6446
miR-1	5	1	0	1	0	1	12	3	10	1	14	6	12	34	9	7	4	5	3	6
miR-100-3p	0	1	5	4	0	1	9	4	4	3	21	6	15	21	6	0	2	3	1	1
miR-100-5p	45	29	86	64	54	51	76	47	87	57	67	118	162	82	86	72	42	69	38	86
miR-101-3p	7	72	3	17	9	61	19	77	55	4	20	23	30	37	50	97	30	68	309	275
miR-101-5p	8	6	4	4	11	11	16	18	32	9	16	15	24	22	20	25	9	25	26	27
miR-103a-2-5p	41	44	47	70	56	158	51	50	143	35	78	121	71	71	172	177	60	49	167	339
miR-103a-3p	808	1027	411	479	592	3345	712	893	2361	642	538	601	204	780	1940	2315	1194	990	4150	7019
miR-105-3p	1	3	2	1	5	2	12	2	7	2	12	5	24	12	4	2	1	2	3	2
miR-105-5p	6	1	4	3	0	1	7	1	11	13	21	15	14	17	9	2	3	0	0	3
miR-106a-3p	11	5	5	14	9	5	20	17	21	14	23	9	22	31	16	14	7	10	4	5
miR-106a-5p	129	334	75	119	108	581	220	290	650	187	169	171	58	220	628	848	262	272	931	1405
miR-106b-3p	49	82	43	59	35	220	90	104	202	47	48	126	24	54	234	255	57	62	166	322
miR-106b-5p	228	856	81	254	189	1458	468	752	1121	146	178	487	59	292	1242	1522	577	788	1923	4113
miR-107	518	762	334	379	410	2269	558	611	1780	505	478	441	181	580	1328	1792	831	849	3166	5120
miR-10a-3p	6	1	13	1	3	4	14	8	15	5	19	21	17	27	22	6	4	3	6	3
miR-10a-5p	20	34	16	18	13	29	37	28	46	26	18	28	22	23	52	52	10	20	39	53
miR-10b-3p	4	3	2	1	2	5	9	10	4	3	14	8	20	17	6	1	0	3	1	0
miR-10b-5p	26	47	22	48	18	28	70	63	93	32	40	40	27	61	70	72	22	49	32	26
miR-1178-3p	0	2	2	4	1	1	7	2	5	5	21	15	12	23	2	4	1	1	1	1
miR-1178-5p	4	4	10	4	5	4	14	8	13	11	29	25	33	22	11	14	7	5	2	7
miR-1179	0	0	1	5	3	4	14	3	15	1	30	4	21	19	10	5	3	6	0	5
miR-1180-3p	12	50	36	24	15	26	77	41	52	23	82	74	44	35	175	66	44	33	22	10
miR-1180-5p	6	5	11	4	11	7	15	10	6	28	14	13	17	16	15	13	17	14	7	8
miR-1182	6	9	34	38	12	7	25	19	19	65	30	73	37	36	31	25	59	13	19	22
miR-1183	19	4	79	64	37	21	20	12	44	49	64	124	136	31	54	56	14	22	1	38
miR-1184	6	1	10	23	7	7	5	4	7	3	42	40	26	12	12	3	5	3	0	7
miR-1185-1-3p	17	11	4	11	12	45	19	7	23	8	28	22	6	30	22	9	15	21	65	94
miR-1185-2-3p	9	9	10	4	2	35	17	17	26	8	20	26	18	27	25	17	18	11	40	71
miR-1185-5p	9	10	2	3	16	29	22	1	32	12	13	18	12	22	11	17	12	5	25	64
miR-1193	2	2	3	3	4	3	9	10	15	7	12	12	11	21	9	5	7	6	1	4
miR-1197	2	13	7	7	6	26	14	6	16	3	26	9	14	30	24	2	2	5	15	38
miR-1199-3p	10	13	10	7	14	8	14	14	14	5	22	13	15	15	14	9	9	25	10	6
miR-1200	32	5	72	53	43	30	17	13	34	21	66	95	105	36	33	40	20	22	4	40
miR-1202	105	34	290	237	169	89	107	104	111	161	205	471	347	135	199	168	78	119	50	113
miR-1204	7	1	28	29	12	9	11	2	28	8	27	45	41	12	16	3	4	5	1	1
miR-1205	7	3	16	23	9	10	12	4	15	5	22	32	26	30	38	4	0	4	0	6
miR-1206	2	1	2	3	0	0	8	1	7	3	14	8	17	30	5	0	4	1	0	0
miR-1207-3p	18	11	9	11	7	7	20	8	18	8	16	16	20	23	8	9	5	14	5	4
miR-1207-5p	1226	991	3463	3799	2848	2339	5232	4078	4253	7451	2275	2328	2118	1671	2760	2557	8072	3153	2313	1389
miR-1208	6	3	4	12	8	9	12	2	9	7	26	15	36	28	11	4	0	7	1	0
miR-1224-5p	28	18	36	31	54	32	142	98	48	214	80	49	69	46	65	69	182	56	35	40
miR-1225-3p	327	157	888	713	494	300	194	246	576	412	567	982	916	503	561	563	211	331	145	276
miR-1225-5p	90	67	101	83	214	117	243	296	203	409	166	146	171	174	219	219	392	162	166	139
miR-122-5p	25	57	14	104	42	344	107	169	185	51	55	448	27	36	416	240	101	2326	135	271
miR-1226-3p	5	5	11	7	5	22	11	1	30	10	18	20	21	26	26	20	7	8	16	29
miR-1227-3p	45	20	191	111	83	49	29	32	102	62	121	223	196	109	99	105	36	44	19	62
miR-1228-3p	65	56	190	157	107	58	50	94	119	86	149	247	182	118	177	173	49	92	47	52
miR-1229-3p	28	21	100	67	47	63	34	25	60	34	73	113	108	59	57	71	34	34	34	80
miR-1229-5p	46	7	60	27	44	30	83	82	44	278	77	93	78	43	61	70	182	53	38	43
miR-1231	5	13	29	24	11	8	25	11	24	14	22	22	36	18	19	15	7	4	8	8
miR-1233-3p	106	159	113	107	113	64	180	117	233	138	145	300	80	151	163	237	62	119	160	74
miR-1234-3p	69	58	110	120	72	49	84	88	120	75	77	216	134	111	119	137	50	80	70	51
miR-1236-3p	8	2	14	19	13	11	11	16	13	16	20	36	31	37	15	19	6	3	0	16
miR-1236-5p	9	4	15	18	10	11	18	24	22	35	30	25	23	34	25	18	33	11	32	11
miR-1237-3p	10	9	18	25	13	8	18	19	29	19	37	16	33	29	27	29	12	18	15	16
miR-1237-5p	10676	12446	27724	16522	16145	10365	27196	21155	22242	20322	20223	16900	25911	19452	17708	16013	18711	14879	21231	7201
miR-1238-3p	19	22	9	32	23	14	12	13	22	22	19	45	30	28	23	14	9	20	16	12
miR-1238-5p	4	1	8	11	6	4	10	7	11	6	14	28	35	23	17	6	10	6	3	5
miR-1243	3	2	8	3	2	8	14	3	13	5	28	15	28	17	7	3	1	4	1	1
miR-124-3p	3	4	5	22	54	4	8	5	32	2	28	20	177	26	27	22	5	68	38	25
miR-1244	74	30	172	208	88	89	63	86	127	112	164	386	128	87	168	138	47	70	37	68
miR-1245b-3p	0	1	4	2	3	1	4	0	9	2	15	3	17	17	3	0	1	3	1	0
miR-124-5p	2	4	10	7	3	5	7	3	10	8	19	20	17	15	15	5	3	3	1	1
miR-1247-3p	248	253	301	182	186	116	321	294	386	279	220	370	141	275	268	392	147	220	166	122
miR-1247-5p	17	20	23	14	15	14	30	25	36	24	23	23	32	28	27	18	16	27	42	5
miR-1249	1731	1558	167	137	1561	1370	299	217	690	500	239	271	135	162	452	593	882	1733	1538	1492
miR-1250-3p	5	4	3	9	7	3	11	8	17	1	14	14	9	30	10	2	4	8	5	7
miR-1250-5p	22	17	21	7	9	34	21	15	42	35	61	36	39	41	26	26	22	13	8	13
miR-1251-3p	31	2	20	20	16	17	4	9	18	14	57	61	67	33	25	21	7	13	0	14
miR-1252-3p	5	0	1	2	1	1	4	1	11	5	16	12	10	14	8	2	4	2	0	2
miR-1252-5p	2	0	1	0	0	0	12	1	13	2	7	7	12	18	8	0	0	0	0	1
miR-1253	6	2	17	14	9	2	4	8	23	16	35	15	42	26	7	5	5	1	0	8
miR-1254	577	212	1108	831	637	434	296	476	601	741	762	1265	1106	602	790	758	401	471	158	350
miR-1255b-2-3p	3304	795	8904	6372	4670	3270	1209	1484	3520	4028	7383	11123	11946	4047	5940	4115	2214	2373	125	2688
miR-1256	48	7	148	55	57	53	27	19	77	56	154	132	210	64	72	78	33	38	8	30
miR-1257	1	0	3	1	0	0	12	0	9	2	12	7	13	18	6	1	0	1	0	2
miR-1258	0	0	2	4	0	1	10	2	10	3	20	1	9	19	7	1	1	2	0	1
miR-125a-3p	3	0	3	3	3	2	7	4	2	8	13	20	28	10	9	0	5	2	2	9
miR-125a-5p	250	200	174	226	204	619	324	358	1216	468	325	320	142	246	974	1278	291	285	463	992
miR-125b-1-3p	19	4	15	16	9	8	14	4	14	13	37	45	40	38	29	18	2	11	2	11
miR-125b-2-3p	10	4	10	7	10	10	15	9	22	11	33	9	12	12	11	11	6	3	3	1
miR-125b-5p	61	72	66	92	108	121	133	158	203	79	80	121	183	109	209	276	62	132	118	205
miR-1261	3	0	8	0	0	1	8	1	5	1	10	11	17	16	14	3	0	1	2	0
miR-1262	3	0	1	6	3	5	7	8	7	8	14	6	26	24	4	2	1	10	3	4
miR-1263	0	2	7	4	0	3	8	2	19	7	15	21	11	18	9	4	3	4	3	0
miR-126-3p	3085	3390	1730	2526	1912	6996	3371	3993	9803	3315	2724	2528	696	3496	7204	8639	3477	3609	10960	16636
miR-1264	10	1	17	8	8	14	20	6	13	6	34	28	30	42	16	14	6	11	3	11
miR-1265	2	3	3	3	0	0	10	2	7	1	15	13	15	20	8	4	3	7	0	0
miR-126-5p	14	54	16	9	14	36	25	29	33	3	24	12	21	31	38	32	19	75	289	312
miR-1267	25	3	20	13	15	21	10	8	12	13	45	37	57	36	34	8	15	8	1	10
miR-1269a	17	11	35	28	29	22	11	5	23	27	39	29	50	29	22	10	6	10	2	12
miR-1269b	101	29	300	228	150	108	40	53	137	129	223	480	382	152	198	141	36	86	4	123
miR-1270	33	11	31	30	46	41	18	19	38	40	74	87	118	55	44	33	9	34	3	34
miR-1271-5p	25	16	112	70	36	29	15	13	57	31	76	125	142	83	66	40	18	15	10	40
miR-1272	2	4	5	74	4	1	13	2	16	7	17	79	16	31	47	8	5	3	0	3
miR-1273a	176	70	434	357	232	147	101	106	257	215	279	622	404	213	401	292	149	132	55	148
miR-1273c	293	116	661	614	398	276	223	239	361	512	522	837	747	424	567	429	332	267	109	256
miR-1273d	7049	2789	14080	12442	9234	6228	5008	7137	8791	10835	10996	16865	14822	8144	11770	9915	6437	6583	2270	5848
miR-1273e	1685	671	3622	2616	2143	1454	1546	2009	2401	3990	2802	3959	4031	2290	2970	2667	1727	1476	483	1300
miR-1273g-5p	192	79	369	320	210	174	248	303	238	434	332	437	392	271	295	301	400	237	157	191
miR-1273h-5p	12883	4550	25889	23108	16838	11857	5569	7521	13956	14980	18811	33903	27829	14249	19982	16033	7525	9807	1741	9861
miR-127-3p	2738	1408	524	334	915	4057	1075	720	1805	951	1720	1081	308	493	1031	955	954	650	2415	5664
miR-1275	184	96	220	205	187	272	523	657	297	1796	384	446	306	308	305	541	1445	326	436	460
miR-127-5p	60	70	12	23	19	127	32	44	71	7	35	42	23	40	35	35	27	33	108	215
miR-1276	0	1	8	1	1	2	2	8	8	5	15	7	17	10	6	7	1	3	1	2
miR-1277-5p	0	0	0	3	1	0	8	3	9	2	21	2	16	20	5	0	1	4	2	0
miR-1278	0	2	6	2	0	2	9	2	6	2	15	12	13	23	9	0	3	0	0	0
miR-1279	3	0	7	9	1	3	11	7	2	3	10	11	30	20	11	3	1	3	0	0
miR-128-1-5p	24	13	54	37	24	18	22	15	38	25	44	95	97	34	50	30	21	15	10	25
miR-1282	1	2	10	6	2	2	5	2	6	4	15	19	13	21	11	11	4	2	2	2
miR-128-2-5p	10	4	16	13	7	9	3	7	14	12	13	32	33	36	15	4	5	2	2	11
miR-1283	0	1	3	2	0	1	14	2	13	2	15	13	14	22	9	1	0	3	3	1
miR-128-3p	101	102	128	117	120	401	130	107	310	92	108	136	201	150	266	374	139	181	486	1035
miR-1285-5p	2638	910	7026	5200	3494	2377	1177	1689	3432	3333	5136	7947	7929	3635	4872	3711	1402	2041	183	1860
miR-1287-3p	1	6	40	44	3	9	10	3	18	3	22	82	38	46	23	10	3	6	0	17
miR-1287-5p	2408	1064	11457	991	2610	627	3052	1535	2894	5633	3892	1503	9103	2748	1848	1673	1229	770	1004	281
miR-1288-3p	12	5	11	4	12	1	14	3	13	18	15	17	24	26	15	16	4	9	5	3
miR-1289	38	10	117	84	52	36	23	21	62	54	130	189	145	77	94	48	47	40	8	38
miR-1290	7	81	2	202	10	172	118	500	86	8	22	122	21	32	147	241	241	577	486	338
miR-1291	43	27	28	85	24	91	202	420	86	241	60	153	47	43	131	303	302	187	98	293
miR-129-1-3p	8	3	6	6	3	2	9	7	20	6	20	17	22	31	9	9	1	6	1	5
miR-129-2-3p	4	3	5	5	9	6	12	9	12	2	17	9	15	13	6	9	3	12	4	2
miR-1292-5p	2	1	4	1	3	1	8	7	9	16	13	8	11	9	3	5	13	2	4	8
miR-1293	3	3	9	5	4	2	13	3	9	7	12	10	10	26	5	1	7	1	3	4
miR-1294	4	4	5	1	3	4	15	8	8	8	18	15	12	29	6	3	6	7	9	13
miR-1295b-3p	2	1	3	1	2	0	6	1	8	1	14	4	15	14	4	0	2	0	5	0
miR-129-5p	12	11	12	15	21	6	22	22	37	10	22	27	22	44	23	21	6	12	6	7
miR-1296-3p	24	22	9	5	16	15	21	11	26	18	11	28	19	21	18	28	22	19	14	22
miR-1296-5p	6	2	18	6	5	31	13	8	32	3	16	24	28	27	27	28	2	13	10	43
miR-1297	0	2	3	0	1	2	9	5	5	3	19	12	15	25	7	0	2	2	0	2
miR-1298-3p	1	2	2	4	6	4	7	6	11	13	21	8	20	29	15	2	2	1	4	1
miR-1298-5p	2	1	3	2	8	4	11	2	20	3	14	12	27	26	17	4	3	3	1	2
miR-1299	1166	224	2055	1171	1393	902	626	953	854	1990	2097	1638	2513	1117	1243	1263	1011	998	21	666
miR-1301-3p	30	22	19	29	19	97	15	15	76	13	34	49	19	36	91	96	25	12	77	201
miR-1301-5p	114	111	19	14	134	73	44	24	37	28	24	34	16	44	44	28	56	141	75	94
miR-1302	1	1	3	2	3	3	6	9	16	0	9	12	21	23	1	0	4	0	0	2
miR-1303	162	42	357	257	214	135	88	92	209	190	290	446	392	207	210	215	120	128	22	109
miR-1304-3p	105	41	341	223	177	83	70	94	161	162	262	372	363	178	219	200	71	134	22	97
miR-1304-5p	22	5	30	26	16	13	12	18	44	32	41	52	58	50	28	7	23	13	6	13
miR-1305	0	0	7	1	0	0	8	5	11	0	12	7	13	23	2	0	1	0	0	0
miR-1306-3p	8	13	17	5	9	18	25	23	30	49	47	35	20	23	47	36	15	14	27	47
miR-1306-5p	417	380	72	57	401	325	86	63	119	50	69	104	87	54	98	120	232	367	394	286
miR-1307-3p	736	568	664	446	382	815	694	674	1162	832	728	703	332	605	996	1179	393	457	662	1546
miR-1307-5p	473	397	318	280	291	544	406	393	588	371	401	457	227	335	520	646	237	321	452	703
miR-130a-3p	861	1262	318	491	518	3874	843	966	2659	492	471	511	105	710	1883	2437	1195	1074	6539	12149
miR-130a-5p	0	0	3	1	1	2	10	4	11	0	22	16	13	28	6	8	2	0	1	0
miR-130b-3p	135	244	61	148	59	558	185	222	399	49	117	225	29	101	287	396	163	175	489	1122
miR-130b-5p	40	44	38	17	29	104	40	20	104	26	46	59	34	49	57	92	33	32	101	155
miR-1321	3	1	6	3	4	1	14	4	28	10	21	19	18	10	14	5	17	2	11	2
miR-1322	95	28	213	173	127	88	51	57	105	126	201	262	343	142	160	100	52	58	12	65
miR-1323	0	2	4	0	0	2	15	2	13	1	14	9	23	20	10	4	0	3	0	0
miR-132-3p	4	3	1	1	3	17	17	9	22	0	20	11	14	26	22	19	14	11	20	36
miR-1324	23	14	78	126	37	35	4	11	17	9	47	180	47	47	69	46	6	5	1	24
miR-132-5p	9	1	3	2	1	6	10	0	8	7	15	9	9	25	16	8	5	5	8	10
miR-133a-3p	13	13	22	13	14	21	18	20	31	5	23	16	21	30	29	56	9	15	7	40
miR-133a-5p	21	17	23	15	6	16	23	17	33	17	25	13	34	41	16	33	6	14	8	6
miR-133b	14	6	21	19	13	13	15	11	33	10	21	30	31	26	44	43	10	17	6	26
miR-1343-5p	77	42	96	75	139	80	155	154	116	308	134	116	173	174	102	114	259	122	132	67
miR-134-3p	1	1	4	11	1	8	6	5	18	3	16	22	19	17	9	5	0	7	2	4
miR-134-5p	264	379	89	213	121	931	271	218	395	83	230	330	30	170	210	266	136	146	446	1164
miR-135a-3p	2	0	4	4	2	0	2	3	11	1	11	10	13	23	11	6	1	5	2	0
miR-135a-5p	1	2	6	3	0	0	4	3	4	2	10	9	20	21	2	10	1	1	0	5
miR-135b-3p	4	4	3	4	2	1	14	4	5	1	10	19	14	17	10	4	1	5	2	1
miR-135b-5p	2	0	1	6	0	0	4	2	5	0	14	8	12	27	3	0	1	2	1	3
miR-136-3p	10	16	7	4	3	35	15	10	13	5	15	21	11	31	6	4	8	13	50	73
miR-136-5p	272	489	86	80	121	1377	555	532	803	102	397	324	28	156	522	509	408	318	1950	2586
miR-137	2	0	0	2	3	1	8	3	14	6	24	2	15	21	7	2	1	2	1	0
miR-138-1-3p	1	2	5	3	7	2	2	2	12	7	16	8	22	10	12	3	0	2	0	0
miR-138-2-3p	3	0	7	5	3	1	5	1	11	1	10	10	15	20	5	1	3	2	0	0
miR-138-5p	5	18	6	21	14	13	21	54	22	2	27	26	23	20	67	77	12	14	17	29
miR-139-3p	43	34	57	28	18	84	32	34	102	82	75	53	22	31	84	58	21	34	63	166
miR-139-5p	102	145	51	104	72	351	147	185	285	88	93	99	26	138	240	248	157	172	567	831
miR-140-5p	33	42	15	34	31	158	36	92	145	24	35	40	16	50	135	140	57	73	278	449
miR-141-3p	19	17	27	8	16	35	35	32	44	17	26	24	23	61	47	61	11	22	56	86
miR-141-5p	4	3	4	5	3	5	21	10	15	8	16	16	17	23	13	8	3	7	5	0
miR-142-5p	54	347	12	78	44	562	167	527	317	20	61	55	27	118	400	543	313	727	2636	2644
miR-143-3p	252	305	139	204	159	745	263	558	877	176	211	326	55	189	1331	1845	231	266	1110	2745
miR-143-5p	35	37	21	20	21	23	40	31	48	39	36	34	31	36	51	63	29	35	47	68
miR-144-3p	0	36	2	3	0	6	19	26	15	2	20	12	24	31	8	21	11	25	57	33
miR-144-5p	5	52	3	5	6	10	43	37	30	6	19	18	14	35	39	44	36	30	55	47
miR-145-3p	10	7	7	10	7	16	15	13	18	11	27	14	7	17	32	34	4	5	12	9
miR-145-5p	215	195	120	170	108	581	152	388	699	159	147	199	53	131	906	1340	187	200	1035	2246
miR-1468-3p	6	9	7	8	1	3	9	12	11	7	16	16	21	25	14	9	0	5	5	1
miR-1468-5p	20	4	28	17	20	29	15	7	18	22	39	75	37	24	50	31	11	8	7	28
miR-146a-3p	9	13	15	8	20	6	31	30	20	7	35	48	34	34	22	22	8	11	11	14
miR-146a-5p	1866	3093	594	2231	872	7664	2772	3553	8872	1482	1145	2618	249	1596	7703	11511	2504	2765	9139	24873
miR-146b-3p	42	13	123	66	53	36	23	27	48	42	98	132	142	55	66	45	21	28	10	38
miR-146b-5p	105	149	72	125	138	408	205	243	413	106	119	150	50	147	406	443	155	245	506	768
miR-1471	8	10	42	18	22	13	15	21	23	19	30	45	34	28	20	27	8	21	2	6
miR-147a	3	0	9	10	8	1	4	3	7	1	24	20	23	16	14	6	3	5	0	4
miR-147b	15	17	11	19	13	21	22	13	19	33	23	35	35	28	16	27	19	13	10	22
miR-148a-3p	80	146	25	47	46	366	89	108	173	40	72	69	12	63	145	221	106	127	637	867
miR-148b-3p	121	221	36	67	90	668	124	127	378	71	74	81	39	144	316	487	236	227	1020	1856
miR-149-3p	13543	11432	11437	9031	10276	10389	26070	30197	22941	44580	18108	14157	10848	14913	17826	17436	32378	19169	18509	11059
miR-149-5p	6	4	9	16	11	10	14	9	19	11	29	20	35	28	35	9	9	8	4	3
miR-150-3p	16	15	23	23	19	19	55	56	50	96	48	75	33	38	33	47	106	32	27	30
miR-150-5p	1144	2283	780	2602	2399	2095	2683	5058	5980	2235	1214	1825	398	1830	4388	4213	3036	4479	2405	2967
miR-151a-3p	486	458	316	399	349	1911	618	549	1553	466	477	639	122	363	1327	1814	529	479	1665	3321
miR-152-3p	34	36	8	21	11	63	32	39	102	20	32	25	24	57	71	105	29	46	124	238
miR-153-3p	4	4	3	2	6	13	14	4	7	1	13	13	17	17	16	9	4	10	10	16
miR-153-5p	5	5	13	11	16	9	4	3	11	6	21	27	29	34	12	3	7	4	2	4
miR-1537-3p	13	12	5	7	2	11	20	9	13	3	18	16	28	29	31	21	10	10	27	47
miR-1537-5p	1	2	1	1	1	0	7	1	6	0	16	4	5	9	5	0	3	5	2	2
miR-1538	37	20	86	99	46	27	30	37	55	52	70	172	103	51	74	85	15	30	19	44
miR-1539	53	48	42	31	52	44	29	36	38	25	35	80	78	31	47	23	26	55	33	27
miR-154-3p	8	17	3	17	8	49	6	14	28	10	26	14	15	19	16	31	29	37	41	60
miR-154-5p	82	86	39	46	46	340	88	104	143	24	76	104	15	55	70	102	63	44	184	416
miR-155-3p	1	0	0	0	4	0	7	3	12	4	18	11	17	16	15	0	1	5	1	1
miR-155-5p	24	29	9	20	21	42	37	65	71	24	40	28	16	41	64	72	41	24	54	106
miR-1587	26	16	95	61	38	35	69	97	66	264	92	180	112	68	100	87	118	55	31	73
miR-15a-3p	10	11	9	9	22	22	21	10	27	4	27	34	38	21	30	30	8	15	26	60
miR-15a-5p	631	1341	225	444	421	3088	746	988	2236	368	437	435	78	640	1830	2612	1157	1291	4546	7623
miR-15b-3p	6	14	40	32	21	24	22	4	35	18	50	54	82	30	24	11	21	20	20	27
miR-15b-5p	464	1120	126	342	327	2589	485	737	1832	288	318	359	50	492	1587	2052	955	1057	4125	6502
miR-16-1-3p	19	15	13	19	12	39	38	22	26	21	35	53	24	30	51	48	11	19	17	61
miR-16-5p	2458	7177	970	2053	2146	11110	3027	4231	8537	1781	1768	2042	327	2877	7419	9175	4946	5599	14759	24609
miR-17-3p	109	256	44	89	102	501	206	256	390	85	103	227	40	98	467	674	181	220	487	1104
miR-17-5p	453	838	149	247	310	1782	449	611	1542	279	296	295	55	405	1373	1801	723	797	2351	4753
miR-181a-2-3p	8	11	7	13	11	29	27	30	36	6	14	20	13	30	40	38	4	15	22	52
miR-181a-3p	8	7	2	10	5	19	23	27	33	7	15	18	12	26	36	39	18	10	32	61
miR-181a-5p	196	360	137	294	258	809	468	814	946	204	196	284	97	309	891	1270	508	710	1668	3270
miR-181b-3p	10	1	5	2	5	6	14	4	16	11	24	19	20	21	11	3	3	12	2	6
miR-181b-5p	36	46	51	52	60	147	80	143	145	49	52	88	77	65	121	170	60	100	144	286
miR-181c-3p	7	15	2	5	3	26	19	8	41	4	26	11	17	25	23	38	10	12	22	69
miR-181c-5p	135	166	52	42	149	170	76	125	134	81	57	61	56	69	107	136	76	172	176	335
miR-181d-3p	4	6	4	3	1	3	10	8	7	4	15	6	11	15	13	3	3	7	5	3
miR-181d-5p	15	31	17	23	27	45	31	53	60	14	29	30	21	31	63	64	29	31	85	133
miR-182-3p	0	0	3	1	1	2	14	2	8	4	19	10	14	20	10	0	0	2	0	0
miR-182-5p	5	16	6	7	11	22	17	7	16	5	16	23	19	28	25	25	8	9	28	66
miR-183-3p	1	3	3	4	1	0	5	0	6	0	24	1	9	9	5	0	1	4	2	1
miR-183-5p	3	11	2	1	4	1	13	8	5	5	19	5	19	16	9	9	2	1	4	3
miR-184	2	2	5	24	3	2	9	0	7	1	21	36	16	26	28	6	2	3	2	0
miR-185-3p	242	152	104	38	105	407	121	94	313	217	222	162	115	52	297	261	150	102	247	543
miR-185-5p	1824	3994	475	1894	1022	8947	3357	2962	5788	1057	1769	4078	229	1222	11340	7430	2439	2673	6226	13594
miR-186-3p	44	34	23	20	29	97	39	28	101	38	45	49	26	45	65	126	41	45	70	221
miR-186-5p	73	189	39	79	58	394	93	293	308	81	89	58	26	102	302	390	144	253	999	1362
miR-187-3p	92	53	78	73	61	62	104	88	150	64	61	71	47	75	82	124	48	78	55	38
miR-187-5p	38	54	55	58	32	31	62	74	78	50	45	51	51	56	68	78	23	53	30	18
miR-188-3p	5	10	7	11	4	6	10	7	14	1	22	30	17	32	14	10	6	11	2	8
miR-188-5p	7	9	5	17	11	20	27	15	33	6	19	31	14	30	40	19	3	12	14	26
miR-18a-3p	28	15	23	30	38	43	13	21	45	30	30	51	64	33	54	45	25	32	31	55
miR-18a-5p	116	227	68	86	106	620	188	173	495	80	118	176	45	123	457	561	163	172	671	1385
miR-18b-3p	19	8	15	17	17	8	9	14	23	20	26	32	35	21	25	14	5	6	1	14
miR-18b-5p	15	57	17	23	19	143	50	41	173	23	31	53	16	62	117	167	59	45	268	291
miR-1908-5p	479	583	1014	565	524	558	524	490	712	537	704	818	600	701	652	602	542	482	798	468
miR-1909-3p	13	19	21	33	22	15	21	29	32	33	35	70	40	35	45	33	19	26	20	15
miR-1909-5p	97	97	53	40	66	68	66	46	47	48	47	74	47	58	57	45	74	110	62	64
miR-190a-3p	0	0	4	0	0	1	11	3	6	4	19	14	13	15	3	5	0	2	0	5
miR-190a-5p	1	4	6	2	1	0	16	4	9	3	11	7	14	23	9	4	0	5	0	1
miR-190b	0	1	1	1	5	1	6	1	9	3	11	18	11	16	4	1	0	4	1	1
miR-1910-3p	48	11	91	58	53	47	43	47	46	56	62	80	82	47	64	65	85	68	50	38
miR-1910-5p	22	11	52	73	23	20	26	7	34	21	34	98	59	44	46	26	14	17	6	22
miR-1911-3p	21	3	24	26	14	5	6	5	18	17	27	59	41	21	53	30	8	8	9	24
miR-1911-5p	8	2	20	20	9	4	3	4	18	7	26	33	41	23	35	31	2	3	3	24
miR-1912	5	3	7	1	2	7	14	2	9	7	18	23	16	31	17	2	0	3	1	3
miR-1913	147	58	434	393	203	145	78	107	196	263	309	764	515	196	338	235	99	144	156	188
miR-191-3p	17	14	16	15	9	32	17	14	35	24	23	14	15	20	19	22	12	3	25	54
miR-1914-3p	97	34	82	75	76	59	160	184	95	397	125	104	162	90	98	121	255	141	122	93
miR-1914-5p	100	45	305	295	185	97	66	80	159	125	211	457	389	174	273	216	59	72	15	109
miR-1915-3p	1228	1261	8992	6103	2569	1629	1746	1501	2071	1584	3512	1911	7248	3923	1618	1570	1977	1895	725	505
miR-1915-5p	6	2	14	21	3	10	15	3	14	7	17	36	21	15	14	10	7	4	3	4
miR-191-5p	1076	1333	560	626	787	4321	998	1095	3649	871	813	847	180	937	2866	3541	1578	1370	5753	10808
miR-192-3p	10	5	13	13	6	7	17	8	24	10	21	14	20	29	12	14	8	8	12	3
miR-192-5p	12	23	4	37	21	57	43	41	65	33	35	42	17	31	102	92	19	65	46	59
miR-193a-3p	14	27	3	20	7	17	21	33	43	4	24	27	15	29	28	35	12	22	14	14
miR-193a-5p	145	117	193	175	153	120	156	165	206	191	229	209	229	155	286	305	107	256	102	88
miR-193b-3p	18	33	10	50	10	47	52	94	45	16	22	60	26	26	72	137	29	127	47	64
miR-193b-5p	9	20	6	21	13	12	33	31	29	20	38	38	16	29	24	30	27	36	15	20
miR-194-3p	3	5	4	3	1	3	11	4	3	2	25	10	17	21	7	5	1	3	4	3
miR-194-5p	10	80	7	15	17	53	15	34	36	13	21	31	24	42	56	65	35	64	70	100
miR-195-3p	7	4	1	11	4	1	9	11	3	4	21	16	12	23	14	11	1	3	8	7
miR-195-5p	5	11	9	16	9	17	21	28	43	4	24	19	41	29	46	24	21	46	58	69
miR-196a-3p	6	2	16	18	7	6	15	4	6	5	27	28	36	36	17	10	2	12	2	3
miR-196a-5p	4	2	5	0	3	1	15	2	21	1	17	13	15	22	7	8	1	7	2	3
miR-196b-3p	30	28	29	25	27	15	29	19	27	24	33	44	40	39	33	41	13	31	27	23
miR-196b-5p	7	12	4	2	2	22	17	1	8	8	19	8	27	31	30	22	5	9	15	26
miR-197-3p	142	154	146	181	132	486	161	244	418	136	112	210	142	134	349	488	126	182	452	1013
miR-197-5p	424	361	1695	1136	657	383	504	488	414	585	780	603	1547	1087	546	386	778	586	507	156
miR-1976	75	34	142	156	93	47	69	37	114	84	173	239	201	90	193	118	67	73	30	92
miR-198	26	7	96	57	49	46	33	51	44	111	94	146	210	81	67	78	84	50	42	70
miR-199a-3p	520	785	154	275	360	2657	433	673	1291	249	267	270	49	427	1129	1581	894	823	4205	7147
miR-199a-5p	404	457	193	194	254	1891	316	376	1068	259	247	237	43	273	919	1323	550	502	2601	4982
miR-199b-5p	10	7	8	4	6	14	12	9	28	13	22	28	15	23	30	26	6	14	22	44
miR-19a-3p	336	971	164	522	231	2167	629	977	1489	219	243	634	67	447	1978	2216	628	775	2749	5025
miR-19a-5p	4	5	10	8	3	0	16	8	6	8	18	5	12	16	15	5	5	5	4	1
miR-19b-1-5p	3	14	15	18	8	23	19	8	18	9	18	22	15	15	36	21	9	8	16	39
miR-19b-2-5p	5	6	0	5	1	0	11	9	9	5	18	11	12	11	11	6	0	4	1	4
miR-19b-3p	774	2668	346	1379	537	4992	1425	2816	3472	544	611	1594	135	840	4746	5495	1436	2488	6694	14134
miR-200a-3p	6	8	3	5	4	12	8	7	14	5	20	7	19	23	15	7	2	9	12	20
miR-200a-5p	14	10	14	9	13	5	28	5	24	11	26	20	16	30	13	20	3	12	10	5
miR-200b-3p	1	6	5	0	1	9	9	8	7	6	20	10	20	24	7	6	8	6	14	16
miR-200b-5p	1	3	2	0	1	3	17	1	7	1	16	13	16	10	1	8	0	3	0	0
miR-200c-3p	9	14	14	10	6	23	15	9	27	15	22	16	28	36	23	21	7	9	46	63
miR-200c-5p	5	2	6	2	2	4	8	5	5	7	20	12	9	16	3	10	2	4	5	1
miR-202-3p	5	1	0	0	1	1	20	1	6	10	23	7	13	27	5	0	4	0	1	3
miR-202-5p	2	1	3	4	0	1	3	2	10	0	17	9	9	22	4	0	0	4	1	0
miR-203b-3p	1	2	1	3	0	1	14	1	10	4	10	9	20	15	8	0	0	1	0	2
miR-203b-5p	1	2	6	3	2	2	7	9	13	1	11	3	13	14	5	0	4	0	2	0
miR-204-3p	79	39	109	82	97	75	180	188	102	414	142	164	131	80	134	147	264	140	105	93
miR-204-5p	6	10	11	8	17	2	18	10	21	2	14	7	41	30	18	16	3	19	4	11
miR-2052	0	0	3	0	0	1	13	3	5	1	17	13	16	14	9	1	0	2	0	0
miR-2053	0	3	0	0	2	0	10	3	8	0	13	4	10	18	3	1	1	0	0	0
miR-205-3p	0	0	7	22	0	2	7	1	10	6	16	27	19	17	14	9	1	2	1	2
miR-2054	2	1	0	3	0	0	12	4	5	4	19	6	15	33	9	0	1	1	2	4
miR-205-5p	9	27	8	57	11	10	52	48	66	5	19	104	21	20	135	100	2	12	7	26
miR-206	2	3	3	17	5	3	18	4	8	0	19	31	23	22	16	5	4	3	1	3
miR-208a-3p	10	18	6	4	4	7	11	1	24	6	8	19	6	18	6	9	6	11	9	4
miR-208a-5p	1	3	2	2	1	1	8	2	9	1	16	5	10	15	5	2	0	1	3	1
miR-208b-3p	2	3	3	3	0	3	13	2	11	1	10	10	10	23	4	1	0	5	0	0
miR-208b-5p	1	1	9	4	2	1	11	5	13	1	15	9	11	16	9	5	0	4	4	6
miR-20a-3p	10	18	3	6	6	30	25	19	33	11	23	25	19	39	41	30	16	20	57	88
miR-20a-5p	351	741	130	256	268	1648	377	585	1314	229	231	303	47	400	1176	1568	628	726	2170	4062
miR-20b-3p	2	6	11	5	6	2	10	8	13	2	29	14	33	25	8	8	4	5	2	3
miR-20b-5p	46	136	32	42	48	189	104	157	239	43	72	64	29	86	215	268	155	125	567	420
miR-210-3p	136	351	94	206	104	532	341	362	483	123	238	470	61	128	838	731	200	308	591	1164
miR-210-5p	109	62	230	203	131	78	104	95	150	147	200	346	271	181	185	166	55	115	69	75
miR-2110	110	111	82	81	54	194	122	102	200	196	180	149	73	85	233	204	128	112	165	337
miR-2113	0	1	3	0	1	3	11	2	3	0	17	8	14	23	10	0	1	4	1	2
miR-211-3p	32	29	125	147	132	78	121	93	108	102	90	120	119	63	122	83	214	87	79	57
miR-2114-3p	4	0	0	4	0	2	13	3	9	5	12	9	21	29	7	9	1	2	4	3
miR-2114-5p	6	0	6	2	2	2	12	3	10	6	16	16	20	15	13	9	3	3	0	2
miR-2115-3p	60	54	52	42	47	24	83	79	70	52	54	50	42	60	79	77	38	60	39	16
miR-2115-5p	42	38	37	38	63	47	92	96	80	44	54	51	39	70	111	66	39	67	37	32
miR-211-5p	14	7	37	25	13	13	8	7	16	9	38	54	48	28	25	22	4	12	4	21
miR-2116-3p	27	24	51	88	25	24	47	51	58	38	45	143	66	44	77	68	20	33	22	25
miR-2116-5p	15	19	40	24	20	9	36	33	62	24	43	47	26	22	43	35	17	25	21	12
miR-2117	3	6	6	3	6	3	14	2	4	6	9	9	30	20	8	1	1	3	1	2
miR-212-3p	30	20	47	21	26	14	73	48	69	40	35	53	36	58	51	57	12	26	25	12
miR-212-5p	4	0	3	3	3	3	12	2	13	3	15	5	12	16	6	1	0	3	4	4
miR-21-3p	60	75	28	68	46	174	102	100	138	50	75	119	33	56	202	197	83	132	268	659
miR-214-5p	10	6	5	12	4	3	9	16	14	4	8	15	20	23	8	15	2	4	8	1
miR-215-3p	0	4	4	0	0	2	10	4	12	1	12	11	14	18	6	0	0	3	0	1
miR-215-5p	2	2	3	3	4	5	7	7	18	7	19	10	20	20	15	10	4	2	3	6
miR-21-5p	198	1001	90	397	147	2743	664	1701	1718	141	221	351	41	365	1665	2564	1032	1559	9943	9255
miR-216a-3p	1	3	7	14	7	4	6	3	9	6	23	13	20	34	9	4	4	5	0	2
miR-216a-5p	11	11	5	10	9	3	12	3	8	2	31	25	23	21	13	11	5	14	4	10
miR-216b-3p	9	0	3	5	3	2	11	1	5	1	14	17	19	10	6	3	5	5	2	4
miR-216b-5p	3	4	8	1	2	3	11	2	13	4	25	9	14	20	15	2	0	4	0	1
miR-217	67	81	16	33	44	46	23	26	44	25	30	20	36	39	31	43	34	88	69	62
miR-218-1-3p	3	1	4	6	0	5	2	1	11	2	18	9	9	26	6	2	3	1	4	0
miR-218-2-3p	6	2	5	7	3	2	3	3	14	5	12	20	22	28	10	4	5	9	2	2
miR-218-5p	1	2	5	1	1	2	12	4	8	4	12	9	17	26	11	5	2	2	4	1
miR-219a-1-3p	1	2	2	1	1	4	15	3	5	5	17	7	9	14	3	8	2	2	2	5
miR-219a-2-3p	5	1	1	0	2	1	13	3	5	2	9	6	16	9	5	0	2	3	2	4
miR-219b-3p	0	0	4	3	0	0	5	2	6	1	22	12	22	18	5	2	0	0	0	0
miR-221-3p	1441	1763	684	1505	864	6164	1602	1632	5089	1067	867	1353	215	902	3494	5399	1350	1255	4991	11353
miR-221-5p	21	8	6	3	6	24	14	7	39	14	22	7	20	31	18	37	11	10	28	55
miR-222-3p	462	499	207	484	293	2004	522	804	1668	436	265	473	78	305	1217	1683	631	632	2455	4505
miR-222-5p	10	8	4	7	11	11	21	9	22	11	29	14	16	26	19	11	10	10	8	13
miR-223-3p	6067	8260	2801	4048	4234	27051	6036	7316	21424	4093	4601	4503	1024	6359	19169	24388	9393	8379	35948	59586
miR-223-5p	16	17	14	14	16	60	25	45	41	20	29	29	22	34	57	81	22	34	93	126
miR-22-3p	14885	27713	5319	18762	7538	55464	20134	22214	41298	9831	17038	27538	1452	11362	56255	47454	18557	24868	46272	97640
miR-224-3p	5	1	9	0	0	1	10	6	16	1	24	13	6	13	11	2	1	4	7	10
miR-224-5p	41	44	13	35	17	94	58	85	89	23	70	56	21	41	95	96	70	65	286	371
miR-22-5p	52	75	22	39	35	225	55	62	202	50	53	78	19	74	146	255	75	78	324	542
miR-2276-3p	14	6	8	14	11	5	24	9	24	14	17	25	14	28	24	21	5	12	5	11
miR-2276-5p	6	9	7	13	8	5	17	10	13	5	29	17	15	35	11	19	4	8	4	3
miR-2278	17	7	42	49	24	11	21	13	25	19	26	104	45	39	60	23	13	9	2	28
miR-2355-3p	42	24	39	18	25	64	31	21	85	64	54	34	51	33	50	43	25	20	41	100
miR-2355-5p	16	7	15	14	16	30	16	12	38	19	33	16	51	36	14	26	19	11	36	79
miR-2392	49	20	95	33	47	52	129	124	99	390	130	98	121	59	62	110	269	76	103	80
miR-23a-3p	1819	2144	742	1143	1167	7060	1819	2045	5366	1326	1216	1232	269	1755	4551	5916	2293	2216	7213	14204
miR-23a-5p	205	65	101	75	118	132	167	129	174	522	190	158	202	112	160	234	178	128	134	215
miR-23b-3p	773	1071	351	543	572	3501	1002	1184	2665	535	598	596	113	886	2262	3070	1156	1127	4443	6758
miR-23b-5p	3	3	1	4	3	13	10	4	6	12	17	9	12	24	13	4	2	4	3	3
miR-23c	25	13	34	23	14	21	17	23	25	12	32	26	48	28	48	34	8	17	21	27
miR-24-2-5p	11	18	16	30	7	56	19	31	63	20	26	34	18	24	43	76	15	25	108	152
miR-24-3p	789	1188	303	912	518	3735	787	1363	2858	585	490	746	140	749	2349	3690	1092	1320	4597	8603
miR-2467-3p	20	20	45	48	48	28	48	63	40	60	64	77	74	52	50	62	73	43	43	40
miR-2467-5p	2	0	2	5	0	1	6	2	3	0	17	8	19	9	1	1	0	3	0	1
miR-25-3p	443	1353	208	786	382	2081	1204	1041	1803	299	586	1253	90	483	2922	2231	828	886	1573	2991
miR-25-5p	2	7	4	23	5	17	31	23	17	16	17	20	14	18	27	17	11	19	9	18
miR-2681-3p	1	1	2	2	0	0	7	1	7	8	15	8	16	14	9	1	0	4	2	0
miR-2681-5p	1	2	5	6	0	6	4	0	6	2	22	17	15	25	4	0	0	5	0	0
miR-2682-3p	21	11	13	11	22	11	8	9	11	12	17	41	29	25	6	5	12	12	11	4
miR-2682-5p	1	3	8	3	1	3	9	3	2	2	13	8	9	21	7	4	0	1	0	4
miR-26a-1-3p	1	5	4	4	1	11	10	3	10	7	27	14	14	19	16	10	4	4	9	24
miR-26a-2-3p	1	1	0	2	2	4	8	3	10	4	15	6	11	13	6	5	1	2	7	0
miR-26a-5p	2862	4163	1063	1925	2091	13259	2800	3877	10160	1985	1886	2049	432	2698	8501	10568	5050	5313	18761	35104
miR-26b-3p	17	11	3	12	10	37	31	11	55	10	21	29	18	37	32	41	11	18	38	70
miR-26b-5p	22	320	14	65	23	561	155	411	332	19	39	48	40	85	410	574	268	532	2545	2347
miR-27a-3p	871	1576	270	699	579	4396	860	1628	3032	497	522	677	104	920	2841	3680	1483	1957	5910	12011
miR-27a-5p	133	39	33	142	134	36	128	90	148	177	187	144	83	75	84	158	139	225	78	42
miR-27b-3p	204	312	72	141	177	1016	240	300	649	144	114	125	65	238	575	776	263	306	1018	1975
miR-27b-5p	1	2	7	3	3	12	5	2	19	9	19	7	16	13	18	11	0	4	3	12
miR-28-5p	69	107	35	66	49	380	114	98	295	76	102	91	34	101	234	315	125	124	484	905
miR-2861	29004	20815	42766	37946	36588	33811	90711	73660	57901	122249	50830	51837	39438	33239	51360	42572	108744	49828	62120	37769
miR-2909	11	0	32	40	21	20	9	9	24	22	46	77	67	20	35	22	11	15	0	6
miR-296-3p	41	21	40	35	44	36	91	106	34	247	118	87	99	55	42	89	138	51	65	47
miR-296-5p	43	58	20	24	33	106	55	28	57	23	57	94	29	29	146	109	15	28	77	161
miR-297	27	5	81	39	32	29	17	15	43	42	69	58	115	48	34	35	26	13	1	10
miR-298	6	1	8	3	2	1	7	9	7	7	24	17	21	24	8	6	4	4	1	1
miR-299-3p	22	18	9	17	16	49	24	11	32	6	32	33	14	28	17	24	8	12	25	63
miR-299-5p	23	23	19	9	11	61	22	27	36	19	45	24	17	29	24	16	14	28	58	96
miR-29a-3p	177	308	132	315	197	825	282	496	677	151	175	340	120	301	623	931	269	460	966	1741
miR-29a-5p	7	1	20	25	5	7	4	4	27	8	37	36	43	17	14	17	3	4	3	10
miR-29b-1-5p	24	5	36	41	18	11	15	8	14	23	45	57	49	38	35	23	11	17	9	17
miR-29b-2-5p	17	11	27	38	22	21	23	28	42	5	26	52	34	25	44	44	13	18	21	55
miR-29b-3p	57	114	55	67	63	297	73	151	230	30	49	111	111	104	178	272	113	188	575	656
miR-29c-3p	51	122	23	84	43	328	103	173	301	62	52	76	48	88	287	345	139	190	607	757
miR-29c-5p	110	70	69	59	78	186	102	104	213	244	149	122	61	73	247	193	128	71	99	233
miR-300	2	1	2	8	0	3	14	0	16	0	22	16	26	30	10	1	1	4	0	0
miR-301a-3p	28	59	24	27	23	202	30	48	139	23	23	47	29	58	98	147	57	76	341	539
miR-301a-5p	4	1	17	11	14	7	9	0	13	10	31	23	27	21	14	6	5	13	1	2
miR-301b	5	10	4	10	0	31	21	11	13	3	20	14	16	24	20	27	11	16	44	87
miR-302a-3p	10	2	12	6	14	2	9	4	21	7	26	19	41	28	15	10	2	1	2	3
miR-302a-5p	14	4	10	13	6	6	6	5	7	6	35	26	38	32	17	5	7	10	5	6
miR-302b-3p	4	0	3	1	0	1	8	6	7	4	21	7	14	16	9	1	5	1	4	1
miR-302b-5p	2	1	1	1	0	0	12	0	8	0	19	10	11	27	8	4	0	0	1	1
miR-302c-3p	4	2	21	0	15	4	17	4	11	8	30	39	47	50	23	8	4	4	1	4
miR-302c-5p	19	1	28	11	20	21	14	5	23	12	34	47	54	23	16	12	17	10	1	8
miR-302d-3p	1	4	4	4	2	1	4	4	13	1	18	11	18	14	3	0	1	5	2	1
miR-302d-5p	1	2	2	5	2	6	9	2	11	2	15	16	17	17	13	7	3	2	0	0
miR-302e	3	2	0	1	1	2	8	3	8	3	10	7	17	17	6	0	0	6	3	1
miR-302f	8	2	1	0	4	0	12	7	13	1	17	10	15	32	8	4	2	2	3	2
miR-3064-3p	4	1	19	16	11	11	16	5	18	19	34	24	30	21	13	6	6	8	6	5
miR-3064-5p	26	6	34	48	34	41	54	54	31	255	84	69	76	24	56	79	133	40	42	70
miR-30a-3p	7	8	14	7	18	8	4	10	27	8	22	14	17	27	30	25	10	13	31	38
miR-30a-5p	98	176	82	142	101	337	222	312	461	139	115	130	68	183	442	469	168	241	708	637
miR-30b-3p	15	3	14	10	12	31	13	21	35	29	31	25	17	21	45	34	16	12	23	41
miR-30b-5p	421	701	177	307	337	2082	539	691	1876	336	345	368	64	523	1512	1771	787	849	2686	4754
miR-30c-1-3p	24	12	23	25	8	33	20	8	42	19	32	56	35	21	54	35	17	13	26	60
miR-30c-2-3p	20	5	9	4	14	16	13	8	19	18	40	38	37	25	27	10	17	7	8	13
miR-30c-5p	426	661	218	313	302	1955	497	662	1489	353	363	403	90	461	1448	1637	754	746	2738	4958
miR-30d-3p	8	8	18	26	14	12	16	16	27	10	32	28	48	29	32	27	6	12	20	28
miR-30d-5p	739	878	444	722	611	2875	813	886	2910	791	602	743	201	852	2180	2808	1005	977	2615	5537
miR-30e-3p	42	63	40	35	38	112	64	81	124	46	42	40	27	72	132	152	63	71	231	286
miR-30e-5p	408	572	182	404	292	1805	564	626	1445	276	341	464	116	421	1340	1628	611	628	1804	3503
miR-3115	1	0	3	2	0	0	11	1	13	3	18	6	12	24	9	5	1	2	1	3
miR-3116	3	1	10	12	4	7	15	6	7	1	33	21	33	33	2	2	3	4	3	2
miR-3117-5p	1	1	3	0	1	1	7	4	5	4	21	9	13	21	4	2	0	1	0	1
miR-3118	3	0	11	6	5	3	2	2	18	4	18	7	27	18	7	4	2	1	1	2
miR-3119	0	1	4	1	1	1	7	2	8	4	21	5	18	25	7	3	0	2	0	1
miR-3121-5p	2	1	2	4	1	1	8	1	9	4	21	6	12	24	1	0	0	4	0	2
miR-3122	3	0	1	1	0	2	8	2	10	4	18	4	16	7	7	1	4	4	0	1
miR-3123	0	1	2	1	0	1	16	4	2	8	18	3	19	16	1	0	0	0	0	0
miR-3124-3p	61	61	21	15	46	30	31	26	44	23	25	31	34	23	11	24	23	73	28	33
miR-3124-5p	2	10	9	8	5	3	16	11	8	10	23	17	11	29	10	12	5	4	6	10
miR-3125	2	7	6	7	6	6	23	14	15	36	25	23	18	24	13	7	20	5	3	4
miR-3126-3p	5	4	13	8	5	1	13	8	12	5	29	19	27	27	11	3	7	4	3	8
miR-3126-5p	5	7	3	6	1	0	18	13	18	5	23	17	19	30	16	7	13	7	11	10
miR-3127-3p	45	27	180	145	80	62	29	33	95	62	133	188	231	117	88	96	24	37	10	59
miR-3127-5p	2	0	6	1	1	3	6	1	13	3	24	7	15	23	3	6	1	2	2	1
miR-3128	5	2	1	5	1	0	6	1	16	2	13	5	12	23	9	4	0	2	1	1
miR-3129-3p	2	1	1	4	0	1	5	1	11	0	14	7	15	15	7	2	0	1	3	1
miR-3130-3p	4	4	8	25	6	7	37	25	9	19	34	18	28	45	17	13	11	10	8	29
miR-3131	15	8	23	12	6	16	32	58	28	133	39	28	21	25	31	30	63	25	32	23
miR-3132	29	5	59	41	23	8	24	27	28	50	47	95	71	35	35	30	27	20	20	29
miR-3133	2	0	1	1	0	0	8	8	18	3	16	19	26	21	5	1	1	6	0	1
miR-3134	2	0	1	7	1	3	11	2	15	3	15	13	18	17	10	3	2	3	0	2
miR-3135a	172	56	291	242	178	145	103	167	182	218	232	315	335	211	200	170	175	129	68	105
miR-3136-5p	4	0	2	4	1	1	18	17	12	25	13	11	11	29	5	10	16	4	6	16
miR-3137	8	5	9	11	3	3	25	5	27	14	27	28	47	32	12	9	13	10	4	5
miR-3138	5	3	7	12	3	5	22	13	18	43	17	19	20	34	11	11	12	9	7	10
miR-3140-3p	18	21	27	24	27	22	41	56	55	34	51	52	50	39	46	52	43	43	24	22
miR-3140-5p	28	25	35	33	32	19	36	55	87	42	52	35	35	49	61	40	21	28	20	18
miR-3141	1925	767	2469	1688	2078	1461	3004	2939	1739	5732	2575	2219	3271	1828	2221	2140	5122	2196	2299	1530
miR-3142	0	1	0	1	2	1	5	6	6	4	9	2	10	25	6	0	0	2	0	0
miR-3143	1	0	3	1	0	0	4	4	9	0	18	12	9	13	5	0	1	0	0	2
miR-3144-3p	4	5	1	1	1	1	12	9	11	5	16	9	9	11	8	2	4	5	5	0
miR-3144-5p	3	0	2	0	0	0	6	4	4	2	10	6	10	25	8	3	0	3	1	1
miR-3145-3p	0	0	2	2	3	1	19	2	12	7	14	3	8	16	8	8	1	1	0	1
miR-3145-5p	4	2	7	0	4	3	12	7	4	5	20	13	17	21	17	6	3	8	1	2
miR-3146	3	1	1	0	0	2	6	4	7	10	12	16	29	27	4	3	3	5	0	2
miR-3147	30	10	57	40	30	23	50	51	48	131	51	88	92	64	45	37	105	45	23	36
miR-3148	5	1	1	4	3	0	5	1	5	5	17	14	13	27	13	2	1	5	1	1
miR-3149	11	3	5	1	2	2	11	2	4	0	15	7	18	25	5	2	1	3	3	3
miR-3150b-5p	3	4	13	2	4	4	15	6	12	4	27	18	18	17	10	2	1	7	4	7
miR-3152-3p	9	11	20	10	15	13	31	17	31	21	36	19	25	27	28	30	13	18	12	3
miR-3152-5p	16	18	19	12	10	5	25	14	22	18	22	15	20	28	18	35	7	13	12	5
miR-3153	2	11	28	13	9	4	16	17	22	11	33	17	31	26	19	18	16	16	6	11
miR-3154	22	10	54	41	20	16	63	64	54	123	54	72	70	38	36	54	116	41	48	28
miR-3155a	8	5	10	17	14	5	19	17	16	15	29	16	33	31	11	16	9	12	11	9
miR-3155b	108	110	30	29	89	67	57	51	74	41	53	46	44	57	42	43	65	119	69	77
miR-3156-5p	11	2	6	4	5	1	18	6	13	43	19	18	27	19	9	6	10	4	9	6
miR-3157-3p	16	16	22	16	19	14	41	37	40	22	44	33	33	42	31	21	14	25	14	9
miR-3157-5p	54	100	50	39	43	34	89	67	108	49	66	69	34	58	61	61	32	87	55	41
miR-3158-5p	7	16	24	9	7	8	14	19	17	36	38	19	21	27	26	30	32	14	15	13
miR-3159	4	5	1	19	2	4	1	8	17	8	19	38	22	23	18	5	0	4	2	3
miR-31-5p	2	9	4	8	8	4	12	11	27	6	23	13	19	26	17	15	5	9	5	5
miR-3161	2	2	9	2	3	5	10	0	19	1	9	3	22	13	1	3	1	1	1	3
miR-3162-5p	597	487	379	264	1487	535	459	235	634	446	1421	895	2510	1969	1216	612	592	600	625	81
miR-3163	2	2	1	1	0	0	3	4	3	2	11	9	14	14	5	3	1	1	1	0
miR-3164	5	3	8	12	5	6	18	1	10	48	31	27	19	16	17	10	43	5	16	10
miR-3165	1	6	9	3	6	5	19	1	5	9	24	4	12	25	6	2	6	3	0	3
miR-3166	6	2	3	7	0	2	17	3	9	5	18	6	15	21	13	3	1	3	3	3
miR-3167	0	0	0	1	0	2	6	4	10	3	12	9	14	20	5	1	1	3	0	1
miR-3169	32	32	1	8	11	9	9	4	20	5	24	20	19	15	20	16	11	22	19	13
miR-3170	5	2	8	10	3	3	14	6	21	4	16	9	19	29	11	8	5	4	2	1
miR-3171	0	1	2	0	0	2	7	0	4	1	8	9	18	19	6	0	0	2	1	1
miR-3174	5	0	8	5	2	2	19	1	8	5	17	13	23	43	9	5	1	3	3	4
miR-3175	36	36	80	60	73	112	100	126	114	167	158	224	88	175	93	108	182	94	196	65
miR-3176	17	10	17	3	6	6	20	6	9	15	20	19	18	32	17	11	19	8	10	20
miR-3177-3p	11	8	4	8	7	7	8	10	14	10	19	17	13	27	15	7	10	13	2	20
miR-3177-5p	4	3	9	4	2	1	7	5	5	7	24	14	18	18	7	5	0	4	3	2
miR-3179	2	2	5	0	1	4	12	3	10	4	17	12	18	14	10	2	4	6	3	1
miR-3180	221	253	153	168	216	151	352	450	340	252	211	193	134	228	361	265	249	413	380	125
miR-3180-3p	300	320	254	234	247	199	435	541	420	423	288	303	211	331	436	425	360	451	505	195
miR-3182	3	1	2	2	3	1	10	0	15	1	13	12	25	28	9	1	2	1	3	2
miR-3184-3p	6043	4262	6258	6965	5286	3396	8759	9924	10959	7886	5197	6510	3956	5927	10500	10918	2382	5217	2967	3329
miR-3185	18	6	29	38	28	18	31	22	32	72	36	29	62	64	24	31	42	18	19	12
miR-3186-3p	1	0	6	2	1	0	7	1	11	3	13	5	18	29	5	4	0	0	2	1
miR-3186-5p	7	3	8	7	1	9	9	2	9	6	27	8	18	27	5	5	3	4	4	0
miR-3187-3p	8	5	13	10	10	22	14	23	21	14	17	12	15	17	27	14	5	7	16	20
miR-3187-5p	32	6	25	33	33	16	11	15	16	48	87	70	117	43	27	17	28	24	6	10
miR-3188	2	0	6	3	0	1	9	4	3	16	12	9	21	20	10	1	11	1	2	4
miR-3189-3p	10	1	15	15	5	3	9	1	12	10	20	35	17	12	17	4	5	1	3	4
miR-3189-5p	5	2	7	11	7	1	4	2	6	8	14	21	15	8	9	2	2	2	0	1
miR-3191-3p	7	5	3	9	0	8	22	5	8	7	18	11	11	18	14	3	11	6	13	5
miR-3191-5p	3	2	17	5	4	2	5	3	14	4	11	14	8	11	11	2	1	2	0	3
miR-3192-3p	15	13	67	46	30	12	16	13	33	35	61	87	66	40	20	11	8	16	7	18
miR-3192-5p	19	7	50	32	27	16	12	2	31	13	43	74	40	36	30	7	12	21	3	16
miR-3193	1	2	9	7	1	1	7	4	14	3	25	6	15	19	6	4	4	0	1	2
miR-3197	119180	100604	182935	143135	180041	81819	93723	55491	105930	70309	206147	116323	209033	171059	60371	49734	103774	109569	93212	29676
miR-3198	14	3	22	23	15	13	35	22	17	154	25	42	44	33	17	8	48	18	33	20
miR-3199	1	1	5	4	1	0	7	2	6	2	12	11	11	13	9	4	5	1	1	3
miR-3200-5p	2	0	6	1	0	2	16	6	8	2	17	10	22	36	14	0	1	3	1	1
miR-3201	2	0	3	3	3	1	12	1	17	0	25	7	14	31	14	0	0	4	0	0
miR-3202	6	2	8	14	3	4	23	8	15	13	31	11	29	34	9	10	5	10	3	4
miR-320a	6546	5606	6936	4540	4135	11294	5527	4988	6785	5879	8401	6913	4118	5018	13339	9683	4618	3870	6998	16463
miR-320b	5368	4496	5671	3881	3702	8851	4756	4225	5699	4895	6831	5615	3302	4142	10621	7972	4069	3305	7241	12788
miR-320c	4541	3825	4698	3133	2904	7218	3882	3478	4474	3907	5635	4427	2787	3518	8434	6684	3589	2577	6182	10073
miR-320d	2851	2261	3060	1992	1849	4611	2604	2425	3033	2593	3670	3058	1874	2324	5594	4227	2320	1686	4200	6430
miR-320e	639	512	936	500	371	956	860	765	691	661	1017	633	553	609	1358	1014	614	377	1413	1038
miR-323a-3p	15	8	12	11	17	65	17	16	36	9	31	29	24	21	20	30	14	20	71	121
miR-323a-5p	11	5	4	3	6	26	15	5	38	10	18	15	13	13	11	6	6	3	15	21
miR-323b-3p	30	26	28	41	27	78	43	27	46	10	32	69	36	70	42	24	44	46	106	222
miR-323b-5p	5	2	5	16	0	1	8	1	8	2	15	44	13	16	8	5	2	1	2	8
miR-32-3p	0	1	3	0	2	3	11	0	6	1	22	9	13	21	6	2	1	1	3	2
miR-324-3p	429	674	162	364	235	1384	714	706	1276	414	545	874	125	276	1672	1349	623	681	1021	2466
miR-324-5p	59	87	34	69	50	308	90	90	252	35	73	104	31	61	211	353	75	74	241	641
miR-325	9	1	15	7	5	4	20	6	12	11	24	19	37	19	21	15	5	2	0	7
miR-32-5p	4	8	2	2	0	3	12	14	13	1	20	5	15	13	21	3	5	7	25	34
miR-326	5075	2241	2938	1633	2403	7382	2273	1612	6629	4649	3291	2454	1174	1800	5267	6074	1779	1289	4096	10779
miR-328-3p	1650	718	889	538	830	2667	805	532	2232	1583	1426	1118	575	614	1959	2002	807	569	1832	3916
miR-329-3p	55	61	30	38	44	270	76	51	87	35	78	77	22	81	68	73	69	37	186	308
miR-329-5p	11	7	38	53	19	12	8	10	21	13	32	110	40	24	36	19	8	6	5	21
miR-330-3p	11	9	24	6	14	22	10	23	24	10	32	42	20	28	28	39	7	16	27	57
miR-330-5p	19	6	11	6	8	34	31	16	45	27	26	19	16	11	42	72	21	16	69	134
miR-331-3p	146	160	83	116	112	578	148	144	513	137	177	167	47	117	429	593	165	166	517	1100
miR-331-5p	4	7	1	3	4	8	10	7	12	6	8	9	13	18	15	12	7	9	5	11
miR-335-3p	10	6	13	14	6	2	17	9	10	8	16	8	20	24	11	7	3	2	1	5
miR-335-5p	46	109	35	38	28	208	49	96	139	14	31	44	11	73	150	166	90	99	497	732
miR-337-3p	7	8	4	7	6	19	18	5	20	2	21	15	21	25	25	10	4	8	21	26
miR-337-5p	87	124	33	53	79	403	76	79	144	40	67	83	19	81	84	121	99	94	320	663
miR-338-3p	24	51	12	20	11	132	34	17	108	19	34	48	30	63	112	111	44	59	180	203
miR-339-3p	65	212	99	53	39	121	125	118	280	87	73	320	43	104	152	285	43	98	155	180
miR-339-5p	586	675	364	415	316	1528	538	504	1686	533	539	792	243	305	1537	1738	453	493	1388	3303
miR-33a-3p	9	7	3	7	2	9	21	17	13	12	15	16	16	21	10	4	3	8	14	29
miR-33a-5p	68	119	47	80	40	352	138	175	444	61	73	124	30	96	352	503	98	144	489	988
miR-33b-3p	9	8	21	17	12	13	19	18	18	10	27	52	23	34	28	19	6	16	4	11
miR-33b-5p	253	285	117	89	195	233	158	136	245	100	127	169	63	130	184	241	178	274	195	366
miR-340-3p	7	3	23	6	8	5	12	7	22	9	25	18	23	26	22	7	7	12	39	33
miR-340-5p	4	17	2	5	3	18	20	13	22	4	15	15	15	22	35	24	8	19	104	79
miR-342-3p	229	400	125	310	289	662	477	709	948	278	251	333	81	311	832	878	634	807	1114	1905
miR-342-5p	16	14	28	31	25	76	65	85	111	55	45	56	18	40	80	96	69	50	29	111
miR-345-3p	3	8	8	11	7	3	8	10	15	11	27	23	32	29	23	11	9	5	13	8
miR-345-5p	110	201	67	197	88	346	132	207	334	74	131	230	38	102	417	416	88	169	229	725
miR-346	29	3	49	37	31	16	14	10	29	16	41	67	76	39	23	18	11	23	1	17
miR-34a-3p	55	52	7	5	48	30	17	7	11	5	17	25	17	28	10	5	40	68	42	28
miR-34a-5p	16	10	10	28	14	32	32	20	40	8	30	82	28	32	27	61	8	42	31	67
miR-34b-3p	60	62	59	38	56	32	133	99	92	66	69	75	78	87	114	91	36	79	72	46
miR-34b-5p	7	5	5	1	9	1	16	4	21	5	25	11	20	23	9	6	3	3	2	3
miR-34c-3p	4	2	22	19	9	6	17	4	10	14	26	36	37	21	23	6	5	3	4	5
miR-34c-5p	20	18	18	8	17	14	15	24	34	17	22	17	12	39	27	21	14	15	11	6
miR-3605-3p	4	2	20	24	14	7	15	4	9	4	9	35	20	15	25	5	5	7	5	15
miR-3605-5p	5	2	12	30	7	7	10	5	19	7	19	48	17	31	21	14	8	6	2	9
miR-3606-3p	0	1	0	4	0	2	6	6	6	4	18	3	16	18	10	2	0	3	1	1
miR-3606-5p	0	1	0	2	3	1	6	1	6	4	6	8	30	22	5	0	1	2	2	0
miR-3607-3p	3	0	10	4	2	6	27	9	16	6	18	12	18	24	6	5	10	7	2	16
miR-3607-5p	16	4	41	24	20	13	35	16	25	6	52	59	82	38	35	32	7	13	4	35
miR-3609	5	1	35	46	11	12	17	17	18	11	32	45	48	55	19	26	13	13	6	23
miR-3611	1	0	0	0	1	3	7	3	13	2	18	4	23	21	7	2	0	4	0	1
miR-3612	2	0	5	3	0	3	23	5	6	4	14	20	16	23	13	6	3	3	0	3
miR-3613-3p	8	13	11	12	15	30	16	16	27	16	17	20	10	21	29	17	8	8	27	31
miR-3613-5p	17	12	29	20	16	9	29	38	34	25	28	20	22	32	41	33	4	13	7	10
miR-361-3p	32	36	13	27	28	114	56	86	119	41	23	71	14	35	124	154	44	58	106	254
miR-3614-3p	0	0	4	1	3	2	6	5	8	1	19	12	14	20	6	6	1	3	1	1
miR-3614-5p	4	5	11	12	3	4	12	19	19	22	20	20	20	16	15	10	16	20	8	6
miR-361-5p	62	76	33	61	43	231	59	100	200	55	46	51	26	89	161	219	84	91	298	502
miR-3616-3p	2	2	7	2	5	2	13	0	4	7	15	5	16	20	2	2	2	5	0	1
miR-3616-5p	19	24	8	3	10	9	19	7	18	14	18	20	24	28	17	26	6	17	10	5
miR-3617-3p	18	4	54	57	27	22	17	8	35	23	45	75	109	39	35	24	3	23	1	25
miR-3617-5p	7	2	29	9	18	14	10	7	15	16	35	24	58	34	19	13	2	3	4	17
miR-3618	1	1	1	0	0	1	14	2	12	3	26	7	23	31	20	0	1	2	2	0
miR-3619-3p	14	6	20	34	19	7	14	6	12	14	23	41	47	26	28	15	6	3	5	13
miR-3619-5p	14	5	11	10	9	6	23	2	11	28	21	22	16	24	26	16	9	11	6	9
miR-3620-3p	38	33	55	72	25	35	41	21	65	44	51	70	77	48	59	34	15	25	56	67
miR-362-3p	2	8	3	11	2	23	15	8	39	9	17	16	18	25	26	17	10	16	27	46
miR-362-5p	18	31	12	20	13	46	44	56	68	24	39	54	16	31	109	65	32	30	65	91
miR-363-3p	34	133	24	43	48	132	76	79	133	38	51	61	27	59	128	160	82	108	185	214
miR-363-5p	8	5	6	5	8	8	10	3	17	11	19	15	24	33	19	9	1	9	3	4
miR-3646	3	1	7	4	1	2	16	2	5	3	15	15	26	24	12	2	0	2	1	1
miR-3648	2613	2160	8549	10946	5929	7254	4024	4029	3964	6231	7799	10682	6438	6470	9188	3835	7101	6048	1164	3377
miR-3649	4	1	3	1	2	0	12	1	7	3	17	5	12	19	6	1	2	1	1	1
miR-3650	0	0	6	5	1	0	9	3	10	4	18	10	7	15	10	1	0	1	1	0
miR-3652	367	182	681	256	763	201	296	230	158	736	812	340	1415	314	212	135	1320	518	708	147
miR-3653	2	5	3	8	2	6	23	44	15	2	25	28	18	29	19	9	26	15	31	16
miR-3654	14	15	42	34	43	19	34	43	28	40	29	70	58	44	66	58	35	30	15	41
miR-3655	3	2	9	17	5	6	9	4	11	20	19	19	20	15	10	3	6	7	1	5
miR-3657	5	1	6	1	2	1	5	3	6	0	13	12	16	18	14	2	2	3	2	0
miR-3658	1	0	6	3	3	0	7	4	11	4	22	8	20	18	18	0	1	3	2	2
miR-3659	0	4	3	3	0	1	15	2	4	3	14	10	8	16	8	1	2	3	0	1
miR-365a-3p	1	4	1	0	2	0	1	8	8	7	16	7	24	17	7	3	4	9	4	2
miR-365a-5p	4	2	16	26	4	7	10	15	22	22	23	40	26	16	18	17	14	8	6	8
miR-365b-5p	7	5	23	26	12	20	18	31	27	31	30	44	29	24	31	31	36	21	15	20
miR-3660	3	0	5	1	1	1	17	7	10	6	23	16	22	36	9	1	1	5	6	1
miR-3661	10	5	35	19	18	8	13	13	24	16	53	37	44	36	27	17	11	11	26	32
miR-3662	31	5	56	42	45	33	13	8	44	65	103	95	125	40	45	52	46	28	1	36
miR-3663-5p	19	7	62	73	40	24	22	23	38	58	66	112	118	44	66	32	18	12	4	30
miR-3664-5p	0	1	3	3	0	0	10	3	8	5	13	8	12	24	2	4	1	0	2	1
miR-3666	22	4	14	8	13	21	9	10	8	27	41	48	45	19	24	15	11	11	1	10
miR-3667-3p	18	12	18	15	11	14	17	23	28	14	22	15	16	24	27	36	5	21	15	23
miR-3667-5p	23	20	16	24	28	35	24	27	28	27	33	18	17	19	27	26	14	23	24	23
miR-3668	3	0	2	1	0	0	12	2	14	4	13	11	11	43	8	0	0	1	0	0
miR-3670	5	3	31	99	9	5	10	11	28	21	26	104	31	36	39	30	6	3	6	10
miR-3671	1	3	11	10	0	3	10	3	13	5	34	10	17	21	18	1	2	6	1	1
miR-3672	1	0	1	2	0	0	4	5	7	2	13	6	23	17	5	3	0	1	0	0
miR-367-3p	5	1	17	7	9	5	13	1	10	3	20	24	30	29	9	5	1	5	0	3
miR-3674	401	114	1437	812	596	405	158	204	466	507	1049	1520	1804	648	815	453	204	290	17	307
miR-3675-3p	15	4	26	27	16	5	8	6	23	3	32	43	49	33	36	7	5	16	2	11
miR-3675-5p	3	1	14	4	5	4	18	3	8	6	17	20	10	21	14	4	0	4	1	0
miR-367-5p	3	1	1	3	1	0	17	3	10	3	12	9	20	16	1	6	0	0	0	1
miR-3677-5p	23	15	19	18	12	10	27	12	26	9	26	40	41	42	26	38	16	15	7	11
miR-3678-3p	2	3	11	3	4	2	11	0	10	1	11	16	9	23	12	10	3	7	0	2
miR-3679-3p	11	1	7	8	6	4	1	5	14	8	21	25	32	33	7	5	2	5	2	7
miR-3679-5p	13	5	13	31	15	16	37	38	33	117	45	44	41	29	33	32	53	29	25	31
miR-3680-3p	1	5	5	4	4	3	18	7	9	43	20	18	12	23	12	8	19	3	6	1
miR-3680-5p	8	0	10	11	8	5	14	23	12	30	12	23	17	20	19	19	23	4	13	10
miR-3681-5p	1	0	1	2	1	1	27	3	15	2	7	10	10	26	7	1	1	3	3	0
miR-3682-3p	1	1	3	4	2	0	18	12	21	12	17	10	18	32	15	7	6	4	1	9
miR-3682-5p	0	0	1	0	0	1	14	1	19	0	22	12	9	12	3	0	4	2	0	0
miR-3683	6	0	8	3	11	4	13	2	14	7	25	14	21	23	11	0	2	6	2	2
miR-3684	1	0	1	7	0	1	16	4	8	3	11	6	13	17	7	1	4	0	1	1
miR-3685	0	0	2	1	2	4	11	3	3	7	18	6	9	22	5	0	2	2	0	1
miR-3686	0	1	2	0	0	0	7	4	3	1	12	8	16	34	21	2	1	2	2	0
miR-3687	381	297	97	1115	375	1181	2936	4968	1367	14039	1155	2207	79	465	1926	6479	9008	2805	1785	5264
miR-3688-5p	1	0	3	2	0	0	12	3	5	0	15	7	19	20	1	1	0	1	2	1
miR-3689a-3p	16	8	143	573	24	22	26	28	61	50	41	741	103	125	354	93	42	25	4	29
miR-3689a-5p	0	4	10	17	3	3	16	4	11	7	21	30	15	21	27	5	1	2	2	3
miR-3689b-3p	13	3	17	82	7	4	10	33	10	36	34	112	31	43	46	20	21	12	10	13
miR-3689d	53	81	30	44	65	58	32	11	32	26	21	61	29	19	42	37	39	61	42	49
miR-3689f	6	6	15	24	8	8	6	5	13	9	25	62	13	43	14	7	5	1	0	0
miR-3690	24	10	72	158	37	39	13	23	32	33	70	307	76	57	123	35	13	18	2	15
miR-3691-3p	1	3	2	4	1	4	9	1	8	7	10	9	9	17	8	3	3	2	0	4
miR-3691-5p	2	2	3	2	1	5	7	1	12	6	21	13	16	29	13	6	3	4	2	2
miR-3692-3p	1	1	4	7	5	4	8	1	4	4	22	20	15	17	2	5	2	0	3	3
miR-3692-5p	2	7	16	8	0	2	19	7	18	11	20	27	16	34	7	6	2	8	0	0
miR-369-3p	3	1	2	2	1	4	10	1	9	2	28	6	13	16	7	3	1	3	10	5
miR-369-5p	10	22	12	16	7	53	23	11	23	6	23	23	19	23	12	17	18	11	48	82
miR-370-3p	712	280	205	168	239	1109	281	238	611	572	765	596	124	146	434	491	428	343	665	1971
miR-370-5p	1	1	3	8	2	0	6	2	5	1	15	25	11	14	10	4	1	4	2	2
miR-3713	2	1	7	3	3	0	5	0	10	3	9	5	9	15	8	4	0	0	2	1
miR-3714	39	53	19	13	32	29	42	25	40	25	32	32	12	36	28	32	19	54	25	27
miR-371b-3p	4	4	6	5	2	1	5	7	7	9	8	18	14	13	9	7	1	6	4	1
miR-371b-5p	4	1	7	17	5	2	13	6	9	6	20	14	11	16	8	3	2	4	2	2
miR-372-3p	13	14	11	7	8	12	18	15	16	17	29	26	23	27	13	8	14	20	11	5
miR-372-5p	3	0	8	10	4	0	10	6	8	3	18	6	15	21	7	6	0	4	0	0
miR-373-3p	6	3	13	8	7	1	8	5	4	3	18	13	34	26	5	1	3	1	3	1
miR-373-5p	2	1	4	8	5	3	10	8	16	5	19	20	20	17	15	3	3	3	4	2
miR-374a-3p	0	1	0	1	0	0	12	1	10	3	11	10	20	29	6	0	2	4	0	0
miR-374b-3p	15	13	13	18	23	13	27	26	42	18	28	25	22	33	26	18	10	21	15	11
miR-374b-5p	25	139	34	45	23	380	93	147	229	21	43	45	24	73	283	303	120	146	715	912
miR-374c-5p	12	11	18	7	3	7	30	10	30	20	20	16	24	29	13	11	15	17	17	14
miR-375	22	51	27	85	61	115	52	64	158	137	134	163	19	75	377	361	78	222	23	67
miR-376a-2-5p	6	1	6	2	0	1	9	5	3	6	21	7	16	19	7	6	4	3	2	2
miR-376a-3p	67	168	27	49	62	571	96	151	170	17	60	79	19	96	132	129	155	135	790	1029
miR-376a-5p	0	4	2	0	0	17	13	6	12	2	12	12	16	14	6	11	2	4	24	11
miR-376b-3p	34	56	19	15	19	223	47	40	94	15	44	37	21	46	46	58	57	67	290	409
miR-376b-5p	1	3	7	6	3	4	17	2	13	4	16	9	25	18	13	4	2	7	0	3
miR-376c-3p	394	531	93	173	274	1789	355	278	584	120	271	267	51	276	371	415	472	409	1731	2996
miR-376c-5p	3	2	7	1	5	6	11	8	11	6	13	9	11	21	9	5	3	4	3	3
miR-377-3p	72	139	34	45	57	396	88	92	154	16	55	78	20	82	82	102	136	121	516	775
miR-377-5p	100	53	35	24	34	177	39	31	78	51	99	65	21	22	47	35	33	15	78	192
miR-378a-3p	93	149	83	198	98	238	204	142	292	125	182	296	75	157	409	333	222	229	214	328
miR-378b	5	5	6	8	3	7	13	14	22	21	31	9	12	29	14	18	22	13	2	17
miR-378c	6	18	13	26	11	28	17	16	19	15	31	49	9	21	55	35	22	34	28	50
miR-378d	34	88	41	73	47	122	99	90	120	51	82	125	38	78	182	118	93	128	83	130
miR-378e	43	56	47	54	56	83	77	89	106	61	122	87	58	90	161	98	91	139	84	82
miR-378f	78	105	92	138	61	143	108	110	168	75	118	228	90	83	242	167	99	165	111	151
miR-378g	95	129	116	209	80	187	149	126	187	105	177	287	136	121	299	284	136	224	149	232
miR-378h	8	6	60	38	14	8	7	7	28	11	19	102	50	52	39	10	7	8	0	14
miR-378i	96	132	47	146	76	234	178	162	264	111	141	242	45	121	347	274	165	223	178	289
miR-378j	4	3	17	11	7	2	11	3	7	1	24	15	51	23	15	1	2	7	1	0
miR-379-3p	5	3	7	1	2	11	15	6	1	6	24	10	15	26	9	7	6	1	24	18
miR-379-5p	56	40	34	34	27	182	36	35	66	6	51	49	26	48	35	39	37	27	142	246
miR-380-3p	1	2	1	1	1	1	7	4	6	2	11	3	14	19	4	0	3	7	0	8
miR-380-5p	1	1	3	4	1	4	1	3	1	0	15	18	17	21	6	4	3	4	1	4
miR-381-3p	88	111	14	18	63	217	63	42	81	18	44	46	15	35	54	79	48	87	215	385
miR-381-5p	10	12	8	8	3	29	20	13	37	11	29	17	11	14	6	22	4	6	20	40
miR-382-3p	14	17	3	5	4	41	16	5	21	1	19	18	6	19	36	14	11	12	54	68
miR-382-5p	830	618	669	417	539	1923	652	365	868	406	816	572	295	331	542	566	389	202	633	1783
miR-383-3p	11	6	22	13	7	5	14	8	11	16	29	30	38	30	8	3	3	6	3	9
miR-383-5p	18	6	23	22	20	12	20	7	19	18	49	31	68	25	31	25	5	9	1	15
miR-384	1	1	3	0	0	0	11	0	11	1	18	9	16	38	8	0	0	3	0	2
miR-3907	60	52	75	36	60	47	54	46	54	60	54	79	77	44	46	45	53	56	35	44
miR-3908	2	0	10	10	1	4	12	1	13	3	22	30	20	19	15	0	0	1	2	2
miR-3909	4	2	8	20	7	2	12	2	7	9	16	15	18	15	10	10	9	1	2	2
miR-3910	2	1	1	2	0	5	10	1	11	1	23	10	10	19	6	0	0	1	4	1
miR-3912-3p	73	70	102	45	66	38	82	91	141	68	93	77	60	101	85	150	39	94	63	38
miR-3912-5p	43	40	38	28	49	15	49	67	109	67	63	68	34	63	67	91	23	49	40	15
miR-3913-5p	4	5	4	1	1	4	7	4	5	5	18	7	23	22	26	6	3	1	3	4
miR-3914	2	0	5	2	3	4	10	4	7	1	17	5	13	30	4	2	0	2	1	2
miR-3915	1	0	1	0	0	1	6	1	8	1	23	2	18	25	3	1	1	4	1	2
miR-3916	29	4	42	53	30	33	34	29	34	107	77	96	58	45	73	43	64	45	16	43
miR-3917	4	4	10	3	6	5	10	14	23	12	21	20	30	27	1	14	8	5	5	5
miR-3919	1	1	5	1	3	1	6	3	16	2	16	9	32	16	9	4	2	7	2	0
miR-3920	0	0	1	1	0	2	8	7	6	2	12	12	15	23	4	1	1	3	1	3
miR-3921	0	0	6	6	0	2	5	5	7	3	16	1	15	16	7	1	2	2	2	1
miR-3922-3p	12	2	19	7	12	3	13	4	14	31	23	12	47	29	10	0	11	11	0	3
miR-3922-5p	16	6	15	11	8	4	20	10	23	17	24	33	29	22	19	13	14	19	9	8
miR-3923	0	1	4	2	0	1	7	3	8	5	9	7	18	22	10	5	0	2	0	2
miR-3924	1	3	1	1	1	0	8	0	4	4	16	2	9	9	4	0	0	3	1	2
miR-3925-5p	17	0	7	6	6	7	17	12	7	24	32	18	29	20	15	17	24	4	2	4
miR-3926	13	3	32	16	4	16	9	8	22	13	27	36	35	27	18	5	8	9	2	8
miR-3927-5p	2	1	3	0	0	3	5	1	7	5	8	3	5	18	6	1	1	1	2	0
miR-3928-3p	15	8	25	13	20	26	17	15	38	49	18	30	20	22	23	33	27	14	22	29
miR-3928-5p	2	0	0	1	0	3	18	8	10	0	17	9	15	33	6	5	0	2	2	4
miR-3929	10	6	25	32	12	11	23	33	17	29	28	22	30	33	23	17	35	17	14	4
miR-3934-3p	3	2	8	12	1	3	9	3	14	4	21	29	20	31	10	6	3	6	2	2
miR-3934-5p	48	21	173	93	64	43	34	39	74	72	114	209	218	89	79	82	33	55	13	28
miR-3935	2	1	17	8	9	5	7	8	9	6	29	37	23	19	9	4	2	4	1	5
miR-3936	1	0	3	3	0	2	9	0	10	1	20	15	22	24	4	4	0	5	1	4
miR-3937	143	271	52	413	241	292	741	694	646	147	228	247	33	211	598	578	154	308	233	150
miR-3938	2	0	2	0	0	0	11	6	8	0	15	2	13	15	8	0	0	1	0	0
miR-3939	2	9	7	3	3	2	17	11	23	4	25	8	16	21	9	10	7	5	12	1
miR-3940-5p	402	468	4080	1408	803	581	1114	1215	1118	3001	1600	884	2633	2007	747	839	2343	901	1398	659
miR-3941	1	3	2	0	2	0	7	3	2	0	17	10	16	20	8	2	2	1	3	0
miR-3942-5p	0	0	4	1	0	0	7	1	8	2	25	3	26	13	6	0	0	3	1	1
miR-3943	34	51	23	14	37	19	47	32	64	25	23	47	29	25	39	45	27	49	46	12
miR-3944-5p	2	3	2	3	1	1	6	1	14	3	15	6	22	19	17	4	4	3	1	2
miR-3945	7	1	30	13	7	3	11	4	14	13	27	43	30	23	19	5	8	15	1	5
miR-3973	15	9	46	28	25	11	9	7	14	12	36	40	66	46	25	18	7	15	1	11
miR-3974	4	1	9	11	9	5	15	4	11	4	22	13	29	18	5	3	7	3	1	7
miR-3975	8	7	35	10	10	6	16	8	23	12	41	52	67	21	11	13	5	4	2	5
miR-3976	4	1	4	10	5	1	2	4	10	3	19	14	27	23	7	6	3	3	0	2
miR-3977	19	2	35	19	21	16	11	14	13	19	66	43	86	34	23	27	9	6	0	18
miR-3978	10	2	25	11	13	3	19	6	21	12	28	43	44	16	19	17	3	14	0	10
miR-409-3p	948	624	263	168	402	1922	414	251	523	328	597	439	161	236	323	297	475	245	776	1810
miR-409-5p	30	30	11	14	16	103	36	24	45	21	27	41	21	26	35	46	19	18	74	141
miR-410-3p	46	62	21	27	44	285	61	59	93	15	45	42	14	65	67	78	73	71	227	476
miR-410-5p	7	3	28	22	11	11	15	10	19	5	21	37	51	23	16	13	6	10	0	6
miR-411-3p	5	8	9	3	5	43	10	17	9	2	14	19	25	26	12	7	6	21	34	51
miR-411-5p	24	29	17	18	11	139	24	16	25	14	31	32	24	30	33	25	27	20	106	165
miR-412-3p	1	0	0	15	0	1	4	7	7	7	24	37	11	14	18	1	5	1	0	1
miR-412-5p	10	5	2	16	0	28	13	2	20	2	14	34	13	19	15	7	7	8	3	3
miR-421	16	13	19	10	10	22	15	15	29	9	33	34	40	36	54	39	14	23	40	90
miR-422a	56	66	29	80	33	89	64	72	103	54	80	103	42	69	166	123	94	115	95	129
miR-424-3p	49	48	44	31	21	76	52	63	93	78	100	77	52	63	102	113	57	43	109	172
miR-424-5p	1	3	4	2	6	10	10	15	12	1	16	5	25	29	8	12	7	9	93	74
miR-4251	4	4	3	11	3	3	16	7	15	12	20	17	14	17	7	7	4	2	5	0
miR-4252	9	1	72	45	26	21	12	12	27	33	53	98	117	51	36	33	11	26	2	29
miR-4253	26	22	12	28	32	35	63	69	37	84	58	42	49	49	60	48	105	69	60	34
miR-425-3p	709	447	306	215	383	1358	401	334	1109	713	649	508	204	233	954	1024	427	302	860	2193
miR-4254	2	1	6	19	6	5	13	6	4	3	17	17	18	9	11	5	3	7	1	1
miR-4255	3	3	5	4	3	1	9	0	18	1	17	6	14	22	16	2	4	2	1	3
miR-425-5p	477	722	222	511	304	2239	682	732	1932	406	340	731	86	407	1928	2426	729	691	2491	5209
miR-4256	1	2	2	0	3	1	17	6	13	3	30	11	11	20	6	5	1	3	2	4
miR-4257	32	31	22	23	18	34	93	103	64	184	40	105	37	41	64	83	95	48	72	65
miR-4259	7	1	4	6	2	4	13	2	8	8	18	14	12	24	10	0	2	0	3	1
miR-4261	4	5	5	7	10	5	13	13	23	3	24	22	10	32	16	18	9	14	10	11
miR-4262	0	2	0	0	1	0	4	2	5	4	12	6	10	16	3	2	1	3	1	0
miR-4263	0	1	4	4	5	1	15	1	12	5	16	4	10	12	13	0	1	1	2	2
miR-4264	4	1	3	7	3	2	13	5	10	3	19	6	18	23	11	3	1	3	0	0
miR-4265	22	7	37	42	13	8	17	19	49	18	47	68	54	45	39	21	15	10	4	11
miR-4266	2	8	2	4	3	8	20	7	13	7	15	14	16	17	9	7	11	5	1	2
miR-4267	9	7	13	21	5	5	8	4	8	14	23	21	23	30	16	15	10	8	5	6
miR-4268	22	6	37	25	23	19	10	8	19	22	54	43	82	24	31	18	11	13	1	24
miR-4269	30	23	40	43	32	21	20	16	38	24	35	60	79	32	29	39	10	34	12	19
miR-4270	103	72	160	115	105	89	158	201	136	312	179	154	203	136	116	187	254	114	152	137
miR-4271	167530	102276	122179	150618	209974	63983	91739	57066	78495	53859	182022	110841	169770	113465	145006	58669	108420	130860	83657	20983
miR-4272	4	0	1	1	0	1	13	5	5	3	21	16	22	21	8	0	0	2	0	0
miR-4273	4	2	10	5	4	6	12	4	11	10	24	16	38	21	18	3	3	7	2	8
miR-4274	40	42	68	62	45	31	43	56	62	55	84	91	66	57	55	59	28	37	68	31
miR-4275	2	1	0	0	1	3	12	1	21	4	25	9	20	28	5	2	3	0	1	2
miR-4276	5	4	2	5	5	2	21	5	22	7	12	15	12	26	11	11	4	9	5	6
miR-4277	0	3	0	2	2	2	4	3	10	3	8	11	13	15	9	3	0	2	2	7
miR-4278	2	2	6	3	4	3	11	4	9	2	29	10	17	25	11	5	0	1	1	5
miR-4279	82	81	44	36	79	55	61	50	90	64	49	63	40	71	57	87	36	73	66	55
miR-4280	8	3	38	19	26	7	18	12	6	20	52	54	58	31	14	14	3	12	0	16
miR-4282	4	0	5	1	1	2	12	1	6	3	17	7	16	33	6	2	2	4	0	1
miR-4283	1	6	7	4	2	2	11	10	14	4	18	5	26	20	10	2	0	2	1	0
miR-4287	2	0	0	1	2	0	10	3	11	0	13	13	8	11	4	3	0	3	2	2
miR-4288	0	3	0	2	1	0	1	3	3	3	13	8	11	17	2	1	0	0	0	0
miR-4289	6	1	1	7	3	3	10	10	9	0	16	14	19	11	6	1	1	2	4	2
miR-429	1	0	1	0	0	1	15	5	22	7	14	5	29	26	4	1	2	2	0	0
miR-4290	14	9	14	16	22	12	13	10	36	16	43	13	26	36	25	19	7	11	9	5
miR-4291	197	302	88	83	215	168	117	130	165	87	119	138	56	91	119	142	138	278	165	128
miR-4292	33	28	67	69	41	31	68	57	49	105	51	78	52	48	42	84	47	33	55	40
miR-4293	3	4	3	2	5	1	12	6	10	3	12	9	17	18	13	9	4	5	2	2
miR-4294	13	6	6	10	13	17	26	15	17	6	13	13	26	21	12	12	11	21	14	13
miR-4295	7	0	3	6	0	3	7	3	10	1	16	11	10	29	8	2	0	1	0	1
miR-4296	13	26	6	8	18	10	24	8	16	14	24	20	18	28	11	11	14	29	16	15
miR-4297	13	5	12	8	6	5	13	10	19	7	30	9	23	13	13	15	3	2	3	4
miR-4299	5	10	7	6	20	8	10	7	15	23	17	23	20	14	5	10	12	13	7	10
miR-4300	1	1	1	3	0	0	4	2	10	4	5	7	11	8	1	1	0	2	1	3
miR-4301	0	1	5	2	0	1	14	3	5	5	14	9	17	11	3	5	2	2	1	1
miR-4302	1	2	7	4	6	4	7	8	5	4	15	26	31	29	8	9	2	6	1	3
miR-4303	1	2	0	2	2	0	17	2	17	2	20	6	15	23	8	5	2	4	4	1
miR-4304	7	3	17	6	7	5	34	10	21	14	22	29	29	20	31	10	13	11	7	1
miR-4305	9	11	7	2	5	8	23	6	15	2	25	11	19	35	6	10	7	10	12	5
miR-4306	133	418	53	291	89	771	540	458	607	73	225	408	42	206	1241	787	295	314	819	812
miR-4307	4	0	7	1	0	0	2	3	6	3	15	2	6	26	3	5	1	1	3	1
miR-4308	6	2	0	0	2	3	13	5	13	5	16	5	15	31	12	6	5	1	0	3
miR-4309	183	222	65	65	174	142	89	118	134	65	76	75	64	77	88	133	103	179	149	119
miR-4310	1	1	3	7	7	3	8	2	18	7	17	4	20	21	11	0	2	4	8	4
miR-4311	7	1	4	6	0	2	17	5	21	28	19	14	15	20	11	6	7	8	1	1
miR-4312	13	1	29	26	10	6	11	15	13	18	19	49	31	24	25	9	9	12	3	10
miR-431-3p	17	11	8	4	4	53	12	6	30	9	31	23	18	38	21	15	2	16	27	92
miR-4314	8	2	18	11	8	4	17	9	15	22	18	20	29	40	15	13	4	4	5	7
miR-4315	2	7	10	20	7	3	5	4	19	8	25	33	22	32	19	8	2	18	3	3
miR-431-5p	117	133	37	55	66	500	139	96	191	29	75	99	33	85	86	146	104	99	333	831
miR-4317	0	1	1	2	0	0	26	6	14	3	17	6	11	24	1	1	0	0	0	6
miR-4318	1	3	4	0	5	2	7	0	7	0	10	7	19	15	13	6	1	3	4	1
miR-4319	17	19	20	10	33	16	23	19	35	15	18	24	23	25	33	17	9	22	19	12
miR-4320	4	3	4	8	2	2	6	3	8	1	17	5	21	23	17	0	1	0	2	2
miR-4322	12	9	24	23	20	14	17	13	28	38	22	48	41	26	19	28	17	19	9	10
miR-432-3p	10	15	7	19	4	32	20	12	18	7	20	35	11	9	17	14	5	13	21	54
miR-4324	2	3	6	13	8	3	22	11	21	10	22	19	25	25	24	15	2	7	3	5
miR-4325	2	1	0	5	4	0	11	3	18	0	13	13	13	13	10	3	0	3	2	1
miR-432-5p	89	71	34	50	77	296	80	44	108	40	76	92	31	80	75	81	83	60	252	377
miR-4326	2	18	4	5	3	10	18	7	22	3	9	11	15	16	6	9	4	0	9	18
miR-4327	25	13	46	41	39	19	17	18	41	93	47	90	60	44	53	41	61	23	13	34
miR-4328	4	4	6	3	6	2	14	7	22	2	19	10	24	18	7	0	3	2	2	1
miR-4329	10	5	15	7	9	6	17	9	8	15	35	9	25	32	19	8	4	8	9	7
miR-4330	9	6	14	3	13	4	18	10	7	3	29	11	12	22	9	8	4	6	11	1
miR-433-3p	29	30	13	24	8	96	27	31	47	5	29	38	18	31	32	33	30	26	78	178
miR-433-5p	2	0	1	2	2	4	9	4	8	2	15	6	10	18	3	4	4	0	3	5
miR-4417	2545	1355	1041	3564	3959	6163	19440	18062	4110	34167	8172	15709	866	2027	10138	9021	33121	8817	10379	11393
miR-4419a	37	18	68	23	39	32	104	93	56	248	82	76	119	56	52	75	192	56	86	44
miR-4419b	46	13	59	28	35	33	136	102	79	363	104	64	102	60	59	65	250	56	78	96
miR-4420	6	2	11	12	10	4	6	3	22	4	17	19	22	18	8	3	4	3	3	5
miR-4421	38	13	61	159	62	34	27	29	49	60	92	364	70	48	161	58	26	19	3	17
miR-4422	8	2	6	4	1	3	9	2	11	5	16	4	14	12	17	1	7	1	3	4
miR-4423-3p	3	1	1	1	5	5	10	4	15	3	12	13	15	26	7	1	0	5	3	3
miR-4423-5p	7	1	20	8	25	8	7	6	23	8	20	25	42	17	14	3	6	9	4	9
miR-4424	1	1	0	0	0	0	10	4	18	3	16	18	18	17	4	1	0	3	1	1
miR-4425	2	0	3	1	4	3	11	2	9	4	24	5	13	18	5	5	2	4	1	2
miR-4426	11	3	2	3	1	0	17	3	7	5	18	13	14	13	5	3	4	6	1	1
miR-4427	0	0	4	0	0	0	13	4	20	3	24	5	18	33	8	0	1	10	0	1
miR-4428	9	13	18	9	8	8	37	26	24	55	34	33	36	35	19	30	40	12	20	13
miR-4429	2320	2198	3046	1790	1618	4117	2761	2250	2925	2466	3509	2674	1812	2182	5422	4073	2200	1442	4263	5583
miR-4430	256	99	268	263	292	199	696	623	272	1936	443	325	388	260	445	476	1248	358	438	270
miR-4431	0	0	10	8	4	3	5	2	8	4	18	9	24	23	8	1	0	5	1	0
miR-4432	7	1	5	9	1	1	14	2	21	4	24	18	16	9	21	3	0	5	0	4
miR-4433b-5p	550	489	958	573	517	1119	1194	871	1658	944	538	599	291	361	2960	3278	681	602	3028	6719
miR-4434	2	5	1	0	2	0	9	1	11	5	18	6	19	28	6	1	1	3	2	1
miR-4435	8	1	26	37	3	11	8	7	19	13	28	64	28	23	18	15	2	9	0	9
miR-4436a	11	14	17	19	10	5	13	23	28	7	30	20	25	32	24	21	18	12	13	10
miR-4436b-3p	8	11	22	11	8	17	20	38	30	54	34	40	29	34	27	36	51	31	38	35
miR-4437	4	3	7	2	6	1	17	3	11	10	18	16	23	20	10	3	3	0	4	2
miR-4438	1	0	6	0	2	0	11	4	6	3	26	10	27	28	12	0	2	3	1	0
miR-4439	1	1	8	4	1	1	10	8	15	12	22	6	14	12	16	8	11	8	1	2
miR-4440	19	7	24	131	16	21	14	10	23	37	40	269	34	43	47	23	11	7	1	5
miR-4441	0	1	8	0	2	1	17	5	12	2	16	10	19	31	7	2	1	6	3	3
miR-4442	44	22	52	44	44	55	101	135	61	286	76	54	65	50	88	79	229	80	77	72
miR-4444	35	15	49	54	34	42	79	75	62	260	79	93	119	52	83	59	108	64	34	84
miR-4446-3p	29	19	107	66	38	54	33	32	68	66	73	124	118	62	81	58	38	26	28	75
miR-4446-5p	14	4	52	35	20	16	14	13	36	32	30	67	72	32	38	29	11	13	10	38
miR-4447	74	41	190	18	96	29	112	58	63	136	88	33	265	74	38	28	74	60	75	14
miR-4449	1593	1314	6815	6059	4112	3586	2753	2067	2708	4356	6085	5186	5558	3968	4164	2257	4616	2841	1891	1170
miR-4450	7	3	37	15	6	5	21	10	27	22	20	47	37	39	14	25	13	6	2	5
miR-4451	0	1	0	3	1	2	4	1	1	8	12	8	14	12	2	0	1	1	3	4
miR-4452	14	1	28	22	11	12	27	17	18	12	39	34	56	38	19	15	9	16	2	4
miR-4453	1	3	9	26	4	2	9	2	9	4	15	35	13	14	21	9	8	6	0	0
miR-4455	4	3	9	1	2	0	7	2	7	2	19	9	13	8	15	1	0	8	1	0
miR-4456	1	1	5	2	1	0	9	0	9	3	9	14	9	12	3	1	0	2	2	0
miR-4457	2	3	1	0	2	1	15	9	19	5	16	7	29	38	12	4	2	1	0	2
miR-4458	0	2	4	1	1	1	15	2	9	13	24	12	29	17	15	3	9	4	6	1
miR-4459	1592	1099	2392	2198	1912	1658	2518	2925	2538	6251	2481	3538	2440	1956	2601	3196	4090	2534	2220	1841
miR-4460	2	2	1	1	2	2	7	0	3	0	12	9	18	15	4	0	0	6	1	0
miR-4461	5857	3820	2834	2704	178	451	1141	3189	7796	6611	4234	5954	2415	4042	8434	7277	1732	2395	505	12008
miR-4462	3	2	4	18	2	0	8	1	11	15	6	23	15	23	12	1	7	5	5	1
miR-4463	1789	565	1153	727	1074	1547	1847	1700	1617	5781	1778	1220	1429	940	1466	1804	3196	1093	1334	1839
miR-4464	2	1	0	0	4	2	13	0	5	3	17	3	16	11	10	0	2	0	1	0
miR-4465	6	1	4	3	0	2	5	3	6	8	13	8	12	19	10	1	0	4	3	1
miR-4467	9	1	18	8	3	2	22	7	13	15	18	15	30	25	16	8	15	6	15	5
miR-4468	9	6	3	5	3	4	13	5	7	15	20	14	21	23	8	10	7	11	6	9
miR-4470	2	0	8	11	1	1	21	8	13	5	26	27	13	26	2	12	2	4	2	2
miR-4471	0	1	1	2	1	0	13	0	5	1	22	5	17	14	6	0	1	3	1	0
miR-4472	13	6	9	9	10	9	25	12	7	37	23	23	28	18	8	11	20	5	14	3
miR-4473	0	2	1	1	0	2	5	1	11	1	9	7	15	23	5	1	0	1	4	0
miR-4474-3p	4	2	10	5	0	4	12	11	11	5	24	9	29	19	13	9	7	13	4	8
miR-4475	3	1	17	8	5	3	7	1	6	7	25	14	19	18	11	4	0	5	1	3
miR-4476	0	1	15	20	14	6	19	17	10	19	34	24	23	32	9	6	14	19	5	8
miR-4477a	2	2	2	3	0	2	13	3	9	5	15	2	18	28	8	2	0	2	1	1
miR-4477b	3	0	5	2	2	0	9	6	12	3	11	17	20	19	10	3	0	3	0	1
miR-4478	271	106	253	180	255	185	663	569	271	1811	441	227	328	224	326	373	1175	345	432	312
miR-448	0	3	4	4	1	0	4	4	5	2	18	9	19	15	5	5	1	5	1	1
miR-4480	4	0	6	7	3	1	8	7	9	5	17	15	18	14	14	11	2	2	1	1
miR-4481	70	25	110	52	83	54	121	125	69	404	125	88	91	59	67	75	278	79	71	51
miR-4482-3p	6	0	8	12	4	1	9	1	11	3	27	22	13	16	10	1	3	0	1	1
miR-4482-5p	4	1	7	9	4	9	19	0	23	7	16	3	18	21	7	3	0	1	0	9
miR-4483	7	7	5	2	2	3	4	7	3	1	15	11	7	20	19	3	2	3	2	1
miR-4484	213	157	201	175	177	322	138	148	258	355	224	245	193	223	206	238	245	89	151	349
miR-4486	359	206	725	564	478	355	842	691	556	2036	790	548	792	477	576	588	1309	528	541	385
miR-4487	38	16	39	30	38	28	75	83	68	204	56	51	64	35	72	49	120	63	47	30
miR-4489	8	9	16	3	11	3	19	17	20	14	16	26	13	18	5	13	13	8	10	4
miR-4490	0	0	2	0	0	0	6	3	6	3	26	11	21	20	2	6	0	1	0	1
miR-4491	2	3	3	12	16	15	10	12	21	26	24	21	25	19	15	9	5	6	2	4
miR-4493	2	2	5	3	4	4	16	7	5	2	16	6	15	26	5	10	0	2	1	3
miR-4494	2	1	6	8	1	1	5	1	9	9	14	15	20	17	6	3	4	1	1	2
miR-4495	1	2	0	0	1	2	16	3	3	4	18	6	14	19	1	0	0	4	0	2
miR-4496	112	35	309	235	160	137	212	258	138	721	223	421	404	164	253	224	412	172	137	216
miR-4498	22	12	43	32	17	15	20	37	35	32	33	75	45	29	35	25	29	15	23	25
miR-4499	24	16	23	11	25	22	62	90	31	236	66	48	61	44	32	54	163	41	50	35
miR-449a	6	7	6	21	10	4	11	8	10	9	22	24	25	25	14	7	5	4	6	4
miR-449b-3p	13	4	52	30	26	18	17	17	33	19	19	54	47	29	17	17	8	15	8	9
miR-449b-5p	3	1	6	1	2	3	6	6	6	9	12	12	8	17	17	6	3	3	1	0
miR-449c-3p	7	2	15	3	2	1	7	1	12	5	13	14	14	26	9	6	1	5	3	1
miR-449c-5p	6	1	13	8	5	4	8	0	8	2	36	23	24	28	4	2	4	0	2	3
miR-4500	3	2	5	1	1	4	11	6	9	2	12	12	16	16	9	1	1	2	3	0
miR-4501	2	1	6	3	5	1	8	0	6	2	6	10	15	13	7	3	0	4	1	3
miR-4502	35	18	117	102	71	38	44	41	72	58	101	151	137	71	110	72	52	38	9	44
miR-4503	0	1	3	1	0	0	6	2	9	9	14	8	9	12	7	0	0	2	0	1
miR-4504	0	0	4	0	0	0	7	1	5	0	13	6	22	14	13	3	0	1	1	1
miR-4505	326	158	401	343	370	269	800	746	402	2020	536	600	464	325	605	550	1093	395	536	372
miR-4506	4	4	2	6	2	4	15	12	18	47	23	12	27	22	18	11	12	5	6	6
miR-4507	165	85	414	444	232	258	359	416	300	1180	447	744	558	287	467	463	590	226	224	359
miR-4509	0	0	0	1	0	0	5	3	9	2	16	12	7	7	3	2	0	3	0	0
miR-450a-1-3p	2	0	4	1	0	1	8	0	5	0	3	5	4	18	1	5	0	1	1	3
miR-450a-2-3p	6	3	20	5	4	3	10	10	11	7	19	20	20	21	13	3	2	6	2	3
miR-450a-5p	5	1	4	0	0	2	13	1	19	2	18	9	24	20	10	2	1	2	5	5
miR-450b-3p	0	0	11	6	5	5	13	3	15	10	22	18	20	21	6	13	0	3	0	3
miR-450b-5p	0	0	3	2	0	1	7	1	4	0	19	6	15	15	10	0	1	1	0	0
miR-4510	5	0	12	8	6	10	19	6	17	5	32	11	39	27	15	3	16	9	1	9
miR-4511	5	6	13	22	13	12	25	17	24	22	21	17	23	24	16	9	45	6	15	9
miR-4512	125	88	182	163	157	108	44	44	115	78	138	232	180	124	126	111	70	115	85	76
miR-4513	10	2	2	6	0	8	21	15	10	71	24	12	13	22	4	14	16	8	10	7
miR-4514	5	8	10	16	9	7	15	16	24	3	24	29	22	19	15	9	5	14	15	6
miR-4515	8	15	20	13	12	5	18	16	16	28	23	14	27	11	22	24	26	14	9	9
miR-4517	5	1	7	4	4	5	11	6	26	6	24	32	17	42	14	5	0	3	0	8
miR-4518	14	8	30	24	13	3	8	8	22	19	44	54	37	31	17	8	7	6	1	4
miR-4519	10	18	18	13	14	11	26	9	16	9	29	18	25	34	27	19	3	20	6	13
miR-451a	3677	50971	2798	10419	5262	17727	20055	21540	23023	2879	4179	13733	1755	7603	44245	39391	16849	17781	20318	14798
miR-451b	0	0	1	1	0	1	14	2	5	0	15	5	13	23	2	2	2	0	0	0
miR-4520a-5p	6	3	2	7	3	3	10	5	10	3	19	6	17	19	11	2	3	4	3	7
miR-4521	8	7	20	27	5	11	13	6	16	6	32	39	15	46	17	12	13	6	1	8
miR-4522	23	42	8	6	22	6	13	12	12	8	30	18	15	27	35	15	5	22	19	12
miR-452-3p	1	0	2	2	0	1	8	2	8	8	13	5	15	18	10	2	0	2	1	0
miR-4524a-5p	1	1	4	3	1	0	4	1	9	4	20	8	19	13	3	0	0	6	0	0
miR-4524b-5p	1	0	3	3	0	4	13	1	10	0	17	1	11	27	8	2	0	2	0	0
miR-4525	37	40	20	14	52	41	90	61	48	62	72	100	30	34	63	44	213	129	93	59
miR-452-5p	16	20	3	7	3	33	28	24	36	3	36	26	15	21	44	65	19	25	51	97
miR-4527	1	0	5	8	6	0	14	2	11	8	15	4	19	19	11	4	1	2	0	1
miR-4528	1	1	3	0	0	2	13	3	6	1	14	6	15	25	3	1	0	0	1	0
miR-4530	48	42	38	56	55	55	104	132	100	82	52	93	45	62	112	117	121	124	78	109
miR-4531	1	1	1	2	3	0	7	4	9	3	16	6	11	18	9	2	1	4	0	0
miR-4533	10	10	19	20	8	13	28	26	25	67	32	40	36	35	24	20	38	16	26	15
miR-4534	512	211	894	437	552	309	534	646	411	1314	577	435	1057	462	517	512	903	499	476	270
miR-4535	41	32	60	35	49	32	97	65	93	239	71	62	43	39	55	58	142	64	78	67
miR-4536-5p	2	1	3	2	0	0	10	0	3	0	30	4	16	22	7	0	1	3	0	2
miR-4537	46	58	22	17	54	33	32	40	44	28	56	55	32	32	17	29	31	63	33	34
miR-4538	11	6	11	40	22	29	45	61	34	120	38	66	30	52	57	39	92	27	44	43
miR-4539	161	127	237	435	274	544	717	915	303	1814	423	986	257	275	695	507	1070	478	460	792
miR-4540	0	0	2	3	0	1	7	0	4	2	15	3	17	22	7	0	0	0	1	0
miR-454-3p	8	42	5	16	23	109	50	54	73	25	32	21	37	42	61	83	49	47	198	247
miR-454-5p	0	1	7	3	2	5	14	3	14	2	11	6	21	19	15	4	4	1	4	10
miR-455-3p	0	7	0	3	2	2	5	9	11	1	10	14	12	8	14	0	3	0	2	1
miR-455-5p	0	0	1	0	1	1	8	2	9	3	25	4	14	21	1	3	0	0	1	1
miR-4632-3p	18	10	9	5	9	7	15	3	7	17	14	11	14	19	23	7	8	7	12	4
miR-4632-5p	6478	6121	36528	17614	10243	5407	8868	8694	13946	7879	12670	9609	28190	17147	10627	9605	7245	10737	2806	2408
miR-4636	5	1	4	2	0	0	14	0	6	1	23	13	21	22	10	2	2	2	2	2
miR-4637	4	1	3	0	0	0	13	5	25	1	14	7	28	19	11	1	2	3	0	1
miR-4638-5p	3	0	8	4	4	1	14	8	7	7	23	11	8	21	7	6	6	2	5	1
miR-4639-3p	4	3	16	5	6	7	6	6	11	6	10	8	23	30	12	1	0	3	1	1
miR-4639-5p	17	3	31	15	4	8	13	3	16	4	33	27	47	21	25	5	7	7	3	1
miR-4640-3p	21	20	59	43	42	30	26	12	42	40	74	87	72	47	53	39	14	26	39	20
miR-4641	1	0	7	9	0	1	6	2	11	0	22	19	13	25	11	2	3	2	1	0
miR-4642	1	0	4	1	0	1	3	3	11	3	16	8	9	24	6	0	3	4	5	6
miR-4643	3	1	4	1	0	1	4	0	16	9	21	3	10	17	3	4	2	5	1	2
miR-4644	26	38	30	42	33	69	275	226	142	562	70	59	32	54	95	94	228	50	67	19
miR-4645-3p	0	5	1	2	3	4	22	7	6	6	27	17	19	19	23	7	8	3	7	3
miR-4646-3p	6	8	13	15	8	14	17	13	11	18	27	14	18	16	13	8	10	8	15	5
miR-4646-5p	82	28	65	54	62	70	202	217	133	761	100	145	78	71	103	158	420	121	129	129
miR-4647	1	0	5	7	5	1	12	6	8	36	17	8	13	20	16	9	13	5	0	5
miR-4648	4	3	7	3	1	4	9	8	10	14	16	18	18	19	13	4	11	3	2	5
miR-4649-3p	32	5	25	28	34	12	15	12	23	20	33	43	41	29	22	17	13	13	6	16
miR-4649-5p	30	8	35	12	9	6	23	12	29	99	66	39	33	36	56	36	65	14	22	25
miR-4650-3p	0	1	0	1	0	0	16	1	7	4	14	5	10	17	8	0	0	4	0	0
miR-4652-3p	2	7	11	3	3	2	9	4	22	12	19	9	24	18	11	15	3	6	1	2
miR-4652-5p	12	4	8	1	9	14	22	13	11	10	23	9	17	21	16	13	5	9	3	3
miR-4653-3p	3	1	12	4	2	0	12	0	25	5	15	12	16	23	9	0	2	3	1	1
miR-4653-5p	0	0	2	1	0	0	6	4	4	1	16	5	21	12	3	3	0	3	1	1
miR-4654	12	6	29	26	13	14	23	17	24	28	26	23	47	32	23	15	1	16	3	6
miR-4655-3p	107	86	85	99	84	43	131	94	179	91	76	95	71	94	128	148	48	78	77	49
miR-4655-5p	122	76	249	121	129	100	260	275	217	669	218	191	166	156	187	255	361	144	161	130
miR-4656	101	56	119	113	90	73	176	199	150	514	170	187	154	120	129	199	377	151	157	119
miR-4657	2	1	3	7	1	4	12	9	20	28	22	15	19	18	17	12	14	6	2	7
miR-4658	6	1	10	23	8	12	5	11	10	40	23	28	17	22	14	9	9	3	4	7
miR-4659a-5p	1	0	3	0	1	0	8	3	14	4	14	10	13	17	7	1	7	1	5	5
miR-4659b-5p	1	2	2	0	1	0	9	0	13	0	20	8	15	18	4	5	2	0	0	0
miR-466	11	0	21	7	7	9	11	9	11	11	26	34	39	36	20	9	3	9	1	1
miR-4660	15	6	31	22	19	9	7	4	13	11	32	70	32	41	30	22	8	9	1	26
miR-4661-5p	2	3	2	4	0	1	6	0	12	2	15	4	23	23	5	1	1	0	0	2
miR-4662a-3p	1	0	2	1	0	3	17	3	9	5	14	11	17	22	6	0	0	1	0	1
miR-4663	3	2	1	9	1	3	11	8	7	2	18	5	13	19	10	1	3	4	0	2
miR-4664-3p	28	19	8	7	16	16	33	22	34	14	18	21	19	31	32	23	11	20	17	11
miR-4664-5p	3	0	4	3	1	8	8	6	13	2	12	13	15	10	5	1	8	3	3	1
miR-4665-5p	53	51	36	26	53	49	81	59	96	113	98	74	79	74	65	82	98	60	69	30
miR-4666a-5p	0	0	2	1	0	1	7	1	11	1	30	8	19	18	6	0	0	2	0	0
miR-4666b	0	0	3	0	1	2	6	0	6	5	14	10	14	15	2	1	2	1	1	1
miR-4667-3p	20	15	26	11	14	9	13	16	21	25	29	28	39	33	17	22	5	27	15	17
miR-4667-5p	47	26	49	30	33	29	85	93	71	227	70	66	50	51	71	104	140	64	77	52
miR-4668-3p	7	2	7	6	11	2	17	5	22	12	14	10	21	17	5	8	3	6	2	3
miR-4668-5p	6	1	6	6	6	10	7	9	10	8	22	4	12	15	5	12	3	3	3	1
miR-4669	13	4	20	9	13	7	33	28	36	57	31	37	40	35	24	20	47	14	20	12
miR-4670-5p	1	1	9	3	0	3	9	4	7	4	13	4	16	22	17	0	5	3	5	0
miR-4671-3p	3	0	3	1	2	0	7	5	10	0	11	13	16	14	12	0	0	2	0	4
miR-4671-5p	1	0	5	3	0	2	11	2	11	8	15	13	17	19	11	9	1	2	0	3
miR-4672	0	3	5	3	2	0	11	2	22	8	22	14	17	20	5	5	3	0	3	0
miR-4673	13	18	8	4	11	4	17	9	10	11	15	13	14	8	10	14	14	19	9	6
miR-4675	4	0	6	8	2	5	17	8	7	13	19	20	22	18	6	10	7	1	1	5
miR-4676-3p	12	19	21	18	18	24	19	14	30	25	41	31	23	27	20	39	19	20	17	7
miR-4677-3p	3	4	1	0	1	5	11	0	9	1	15	11	13	18	3	2	0	2	2	2
miR-4677-5p	2	0	1	0	2	2	5	5	5	1	14	12	15	24	7	4	2	1	2	2
miR-4678	4	0	5	0	2	1	6	6	8	0	19	7	14	27	11	2	1	3	3	1
miR-4679	0	0	1	0	1	1	8	0	8	2	13	6	22	22	3	0	0	5	0	1
miR-4680-3p	1	2	0	4	1	0	3	0	4	4	11	11	14	29	12	0	0	0	2	0
miR-4680-5p	5	5	20	11	19	12	13	4	12	20	39	37	74	36	29	17	6	16	1	7
miR-4681	12	10	6	11	2	4	15	10	10	5	16	20	13	33	14	13	14	13	15	7
miR-4682	3	1	7	6	2	1	6	2	12	5	21	14	13	11	15	4	5	0	2	3
miR-4683	1	1	4	8	1	1	8	11	9	8	10	3	22	17	3	3	2	4	0	3
miR-4684-3p	20	12	8	8	12	1	14	18	22	17	22	20	20	19	14	16	4	17	6	4
miR-4684-5p	5	2	7	8	6	7	13	12	9	5	22	10	8	15	8	3	0	2	7	1
miR-4685-3p	17	8	28	39	21	23	35	11	41	33	31	87	40	29	48	28	17	11	17	25
miR-4685-5p	17	11	26	32	22	11	22	7	21	34	32	64	50	35	18	40	33	14	18	20
miR-4686	8	2	0	0	2	1	9	3	5	0	21	8	21	28	3	1	0	3	2	0
miR-4687-3p	39	19	26	30	40	41	108	113	53	293	70	90	64	55	89	78	138	47	71	56
miR-4688	12	21	26	41	19	21	85	99	78	137	45	59	26	52	47	91	139	52	58	66
miR-4689	14	14	19	14	12	9	50	48	49	88	41	56	52	51	23	56	42	29	36	27
miR-4690-3p	28	13	60	62	30	25	13	16	21	49	55	90	97	44	40	35	14	13	6	12
miR-4690-5p	228	199	525	339	424	171	290	336	325	390	432	329	509	406	296	291	374	347	242	149
miR-4691-3p	6	2	12	4	1	2	12	4	14	0	16	20	14	17	10	1	6	2	1	1
miR-4691-5p	8	4	48	21	33	9	13	11	20	15	33	77	65	21	22	19	13	8	0	11
miR-4692	1	1	0	0	0	0	26	2	8	2	12	11	26	23	5	9	4	6	2	1
miR-4693-3p	2	0	1	0	2	2	11	2	6	0	24	5	7	16	4	2	0	3	0	2
miR-4693-5p	7	0	4	2	1	0	7	0	19	2	10	7	6	20	6	9	2	3	1	1
miR-4694-5p	2	1	1	1	0	1	3	0	3	3	9	5	13	19	4	0	0	1	3	1
miR-4695-3p	3	7	5	1	6	5	11	2	7	10	33	17	29	21	12	11	1	4	1	2
miR-4695-5p	131	61	199	177	116	97	207	226	155	354	204	249	301	159	197	174	326	146	160	150
miR-4696	1	5	2	1	2	0	4	3	10	8	18	5	21	18	8	4	1	3	0	4
miR-4697-3p	5	2	6	8	3	2	15	8	17	5	23	15	16	19	10	5	2	4	2	2
miR-4697-5p	13	17	8	5	16	6	18	14	9	8	16	10	20	36	20	13	9	18	17	6
miR-4698	4	2	2	0	0	0	5	7	12	3	30	7	14	23	5	1	0	3	0	1
miR-4699-3p	9	2	4	2	5	2	13	12	12	9	17	14	15	28	12	14	3	2	6	2
miR-4699-5p	14	9	7	9	2	4	10	17	12	5	30	4	26	37	13	6	2	2	5	4
miR-4700-5p	7	11	11	19	12	7	20	17	15	13	37	27	22	21	26	22	9	17	8	10
miR-4701-3p	7	5	21	17	9	16	38	18	22	117	40	50	28	24	46	36	62	16	7	15
miR-4701-5p	9	5	31	18	7	11	12	5	15	10	17	22	28	25	18	10	6	11	7	15
miR-4703-5p	0	1	0	5	0	0	11	5	6	1	20	15	21	21	6	2	0	3	0	0
miR-4704-3p	1	0	4	2	2	0	11	4	10	7	9	10	14	13	9	3	0	2	4	0
miR-4704-5p	2	2	4	7	3	2	12	4	15	0	19	8	14	16	6	3	1	4	1	1
miR-4705	2	0	4	0	1	1	9	1	8	1	19	8	13	20	9	0	1	5	5	0
miR-4706	136	213	133	103	125	117	137	141	174	199	103	192	120	125	95	174	255	174	174	132
miR-4707-3p	57	30	66	38	69	69	39	46	96	82	66	67	78	52	89	72	40	65	55	24
miR-4707-5p	2	9	7	3	7	6	21	11	6	15	19	13	11	13	2	9	13	9	4	2
miR-4709-3p	13	4	25	26	14	9	9	4	20	63	28	34	37	45	23	19	12	6	10	10
miR-4709-5p	30	7	56	22	17	15	19	6	16	21	52	75	77	38	35	15	6	9	2	9
miR-4711-3p	1	2	4	7	3	3	10	1	18	2	25	6	14	16	8	7	1	6	0	1
miR-4712-5p	2	0	2	2	2	0	10	6	13	3	11	8	13	27	4	0	3	3	1	1
miR-4713-3p	36	43	25	35	26	21	127	102	113	47	46	56	21	54	74	65	30	42	35	26
miR-4713-5p	18	12	15	13	13	4	21	24	34	15	36	25	15	21	24	18	7	9	11	7
miR-4714-5p	4	3	7	3	1	3	12	8	15	19	23	7	13	13	11	10	12	6	2	7
miR-4718	1	1	6	3	1	8	10	2	14	7	15	14	7	16	4	9	1	3	1	2
miR-4719	1	0	4	0	0	0	6	2	9	0	16	11	20	17	2	3	0	2	0	0
miR-4720-3p	0	2	8	2	0	1	5	1	9	4	14	5	18	28	5	2	0	5	0	3
miR-4720-5p	0	0	0	0	0	0	10	3	4	2	15	9	12	13	3	1	1	1	1	0
miR-4721	22	14	47	19	22	23	35	40	41	47	41	45	53	37	35	22	24	24	15	9
miR-4722-3p	43	15	88	91	58	25	26	46	60	52	96	148	131	67	78	48	28	43	7	28
miR-4722-5p	18	3	28	28	22	16	28	21	20	34	39	58	55	28	18	34	30	32	15	24
miR-4723-3p	25	16	34	31	23	20	27	33	39	33	31	54	57	51	30	40	17	31	21	12
miR-4723-5p	5	1	4	3	2	3	10	5	8	12	19	10	22	15	3	7	15	3	6	6
miR-4724-3p	1	1	4	1	2	0	17	3	17	2	14	9	15	14	10	4	0	2	1	3
miR-4725-3p	43	34	159	58	34	23	57	55	116	69	88	89	122	127	91	55	40	36	19	33
miR-4725-5p	15	13	33	23	22	10	20	11	10	11	47	66	77	33	25	13	13	13	5	13
miR-4726-3p	49	47	38	32	30	40	40	15	35	28	45	47	37	29	35	49	35	40	49	20
miR-4726-5p	51	37	50	55	41	49	129	96	87	326	84	136	75	55	93	121	190	77	110	73
miR-4727-3p	3	2	6	5	3	1	17	5	7	4	8	6	14	23	10	3	2	2	1	4
miR-4727-5p	9	11	10	12	6	3	14	5	26	14	26	13	20	25	12	14	6	8	1	4
miR-4728-3p	100	40	288	289	135	67	35	73	115	136	254	488	366	164	200	114	65	75	9	60
miR-4728-5p	99	88	180	145	125	117	270	294	158	386	182	226	194	147	179	286	352	206	283	138
miR-4729	1	1	0	1	2	1	9	5	6	1	16	6	15	27	1	0	0	3	1	1
miR-4730	1	2	1	10	1	1	5	3	8	6	12	14	11	20	11	3	0	1	1	1
miR-4731-3p	3	4	5	1	4	5	10	2	13	2	4	8	8	10	6	4	2	2	4	1
miR-4731-5p	5	7	10	4	2	1	13	8	9	7	10	3	16	10	7	12	5	1	1	1
miR-4732-3p	69	39	202	183	94	99	74	65	85	103	196	386	307	138	315	174	63	54	21	107
miR-4732-5p	3	3	7	7	6	4	6	5	10	4	12	18	27	25	13	12	6	3	4	13
miR-4733-3p	3	4	2	4	2	3	13	1	13	5	22	14	17	14	4	4	0	1	7	0
miR-4734	126	72	299	365	195	162	414	355	282	397	431	434	239	122	395	294	285	179	133	170
miR-4735-5p	1	0	5	1	2	0	10	6	7	0	13	5	13	26	3	0	1	0	0	0
miR-4736	7	3	8	10	7	9	17	6	14	5	26	13	16	16	11	13	1	7	5	2
miR-4737	1	1	7	14	1	1	6	8	13	10	24	27	24	26	16	11	4	2	2	7
miR-4738-3p	10	5	3	14	8	11	28	18	12	56	25	22	16	17	18	18	43	18	5	18
miR-4738-5p	0	1	5	6	4	3	8	0	6	3	10	16	13	16	5	2	1	1	0	1
miR-4742-3p	11	0	20	9	6	2	12	2	15	13	17	19	30	24	15	10	6	9	1	3
miR-4742-5p	2	0	14	5	7	4	7	4	8	5	20	11	20	18	17	2	6	2	3	7
miR-4743-3p	2	2	6	11	0	0	7	0	8	2	10	15	13	16	8	3	1	0	2	1
miR-4743-5p	17	10	23	14	15	25	62	49	29	112	44	42	34	33	33	50	86	33	47	30
miR-4744	0	2	2	6	0	0	13	0	8	3	15	2	15	21	9	0	2	0	0	1
miR-4745-3p	36	40	29	28	73	47	70	55	76	21	35	20	36	35	39	55	31	72	62	22
miR-4746-5p	39	46	28	19	35	29	29	33	25	20	22	27	21	28	21	20	25	69	37	24
miR-4747-3p	7	5	8	8	12	10	11	2	16	9	19	16	28	34	21	7	2	3	4	6
miR-4747-5p	5	3	8	9	11	5	20	11	14	37	19	22	19	30	18	3	20	3	5	7
miR-4748	4	2	15	5	10	9	7	10	12	22	28	17	17	31	15	7	15	4	4	4
miR-4750-5p	12	9	14	14	7	11	27	18	15	37	34	36	22	27	24	11	12	11	14	11
miR-4751	1	4	4	5	4	4	6	4	8	6	18	12	11	10	7	4	7	0	2	1
miR-4752	2	3	8	7	2	0	4	3	5	2	13	2	15	28	3	4	1	1	1	0
miR-4753-3p	9	11	13	9	12	4	19	7	19	12	35	12	26	26	18	11	5	13	6	2
miR-4753-5p	20	20	16	19	17	7	24	41	55	36	26	23	30	35	25	34	41	21	21	15
miR-4756-5p	5	3	12	7	6	10	11	3	20	9	25	23	39	16	16	12	3	6	5	3
miR-4758-5p	80	35	161	113	91	73	115	126	110	446	157	184	159	83	143	120	242	88	57	71
miR-4759	2	0	3	0	1	0	13	2	7	1	12	9	17	40	4	0	1	1	0	1
miR-4760-3p	2	3	2	1	5	0	10	3	7	4	17	8	8	22	7	0	0	2	2	0
miR-4760-5p	2	3	5	7	5	0	10	5	8	5	20	9	9	16	7	4	2	2	0	7
miR-4761-3p	3	1	6	0	1	1	7	2	7	4	16	10	17	9	4	2	1	5	2	3
miR-4761-5p	2	4	1	2	2	1	8	1	8	1	13	8	14	26	12	4	0	3	1	0
miR-4762-5p	3	3	1	1	3	2	4	1	13	3	14	8	17	20	10	1	14	6	2	5
miR-4763-3p	615	411	900	852	760	599	1222	1073	910	2828	1190	1373	1098	718	1069	981	2002	936	581	643
miR-4764-3p	5	1	0	0	0	0	4	1	6	1	22	3	10	22	7	1	1	1	0	5
miR-4764-5p	4	0	1	4	0	2	6	2	10	4	18	8	18	28	3	5	3	1	3	0
miR-4765	6	1	5	2	0	0	4	1	4	0	8	2	9	16	6	2	0	0	1	1
miR-4766-3p	0	1	1	1	0	1	4	3	8	1	14	4	16	13	5	0	0	1	0	1
miR-4766-5p	0	3	2	3	5	1	13	2	5	1	12	6	14	29	6	2	0	1	0	0
miR-4768-5p	2	0	5	2	0	2	11	0	3	2	16	6	14	20	10	3	1	1	2	1
miR-4769-3p	20	25	67	54	44	14	28	25	47	30	61	127	69	64	80	45	23	26	17	25
miR-4769-5p	37	22	47	20	69	27	51	36	43	121	64	58	93	93	69	55	80	42	37	24
miR-4770	1	0	2	7	1	1	13	5	14	4	13	7	21	24	13	0	0	1	1	4
miR-4771	0	0	1	1	1	2	10	6	9	2	14	8	12	9	7	0	1	0	1	2
miR-4772-5p	4	2	7	1	0	0	4	1	29	2	32	12	18	23	12	0	4	5	0	3
miR-4773	8	1	5	3	5	1	15	5	12	6	11	15	30	41	7	5	2	9	0	1
miR-4774-3p	8	2	3	8	4	7	10	4	15	5	35	12	38	22	16	2	2	6	1	4
miR-4774-5p	0	1	4	1	0	0	8	2	11	3	15	9	12	23	17	1	1	2	0	2
miR-4775	2	0	0	2	0	1	10	1	13	4	9	6	20	13	0	0	2	0	0	1
miR-4777-3p	0	2	3	0	2	0	6	7	8	3	15	4	10	17	8	0	3	2	1	3
miR-4777-5p	0	1	0	0	0	0	12	1	6	3	14	5	9	18	9	0	1	2	0	3
miR-4778-3p	0	0	0	0	0	0	5	1	9	1	13	8	8	14	10	0	0	0	0	1
miR-4779	4	0	4	3	3	5	15	4	10	3	14	7	20	29	16	1	4	5	3	2
miR-4780	4	4	6	11	7	2	4	10	12	21	21	12	14	23	7	11	3	2	2	4
miR-4781-3p	0	0	4	2	5	0	3	3	3	3	13	4	11	11	3	6	1	0	3	1
miR-4781-5p	3	2	5	7	1	5	15	3	10	3	13	11	24	37	8	0	2	6	1	2
miR-4782-5p	0	0	0	4	0	1	12	2	3	4	20	7	9	19	7	3	0	4	6	0
miR-4783-3p	8	10	8	10	8	8	8	3	20	11	24	18	16	17	13	6	5	3	7	5
miR-4784	70	57	64	57	74	56	140	139	111	257	107	161	87	98	108	105	125	123	88	43
miR-4786-3p	14	2	47	35	15	8	9	9	14	13	39	65	57	44	18	14	2	8	1	6
miR-4786-5p	3	3	9	1	3	2	4	2	13	4	21	14	17	21	16	3	4	2	5	4
miR-4788	5	4	46	33	18	3	13	3	18	18	41	80	26	21	40	22	9	2	1	5
miR-4789-3p	0	0	1	0	0	1	20	3	13	3	12	15	25	31	5	5	0	2	0	6
miR-4789-5p	2	4	1	0	4	0	15	1	8	1	14	9	15	24	2	0	0	2	2	1
miR-4790-3p	11	14	20	9	10	9	27	16	33	23	25	18	22	22	17	16	11	7	15	3
miR-4790-5p	6	0	6	5	1	6	10	12	14	15	14	11	18	20	23	5	4	8	1	9
miR-4791	4	2	1	1	3	4	19	6	7	1	16	10	17	27	10	4	2	2	0	0
miR-4793-3p	6	4	23	10	5	4	7	3	19	8	24	39	38	25	14	3	5	4	0	5
miR-4793-5p	93	128	21	26	74	65	54	34	52	22	29	57	24	38	41	37	52	81	64	52
miR-4794	3	3	4	4	3	3	16	1	13	7	15	9	13	17	2	3	1	7	2	2
miR-4795-3p	8	15	19	8	19	20	35	27	52	19	29	24	23	37	19	18	20	20	21	7
miR-4795-5p	15	23	6	14	20	9	16	18	34	13	27	12	31	32	24	13	14	20	16	10
miR-4796-5p	17	17	10	2	16	14	5	4	19	1	18	7	7	12	9	0	7	27	7	8
miR-4798-3p	9	10	15	10	13	5	15	14	30	2	26	21	28	24	12	22	12	9	11	6
miR-4798-5p	16	12	7	19	13	6	17	24	23	10	19	27	31	33	28	25	6	19	8	9
miR-4799-5p	1	3	2	1	2	3	7	1	2	1	13	3	12	18	5	1	2	1	1	4
miR-4800-3p	87	73	124	133	111	84	131	110	116	115	142	208	182	94	168	114	78	92	121	54
miR-4800-5p	58	18	45	32	41	74	194	141	97	563	102	74	69	78	94	89	287	89	134	93
miR-4801	6	1	10	4	2	3	8	4	16	4	12	14	30	27	16	7	3	2	1	2
miR-4802-3p	8	1	3	4	3	3	7	2	3	3	26	18	20	29	5	1	0	3	0	1
miR-4802-5p	1	0	1	0	2	2	7	5	8	1	15	13	12	21	8	1	1	2	1	1
miR-4803	2	0	1	0	0	2	9	0	7	4	28	11	11	25	6	2	3	5	1	1
miR-4804-5p	1	1	2	0	0	1	22	4	11	1	11	12	11	23	6	1	5	4	4	5
miR-484	676	1058	338	736	429	2887	863	1072	2330	515	566	893	116	602	2261	2867	860	988	3048	6809
miR-485-3p	60	52	29	35	36	210	49	55	91	24	42	43	11	53	67	56	62	63	187	370
miR-485-5p	65	43	47	18	14	149	48	35	48	32	81	53	31	26	41	54	44	26	48	150
miR-486-5p	1396	4360	1439	3870	1534	7363	6871	2469	5395	2257	4226	8631	858	1576	15583	7450	2047	1584	2125	4036
miR-487a-3p	3	28	15	7	12	65	12	15	26	16	24	12	17	45	27	19	21	17	67	101
miR-487a-5p	22	10	16	47	13	52	22	8	21	12	38	74	36	29	43	28	7	6	11	45
miR-487b-3p	100	122	39	63	62	395	77	84	139	50	71	90	18	74	109	123	128	97	395	721
miR-487b-5p	3	3	11	32	2	9	12	3	8	10	24	54	13	18	35	15	5	3	4	7
miR-488-3p	2	0	4	0	1	0	9	5	8	6	17	3	12	19	4	3	0	1	0	1
miR-488-5p	3	7	11	4	5	4	11	5	15	6	33	21	28	22	13	2	5	9	5	4
miR-489-3p	27	7	34	28	39	29	20	22	25	74	55	89	76	38	51	39	40	29	1	18
miR-489-5p	24	6	18	14	31	24	26	15	29	66	48	47	68	31	31	31	27	38	4	21
miR-490-5p	6	1	5	8	0	0	14	3	7	3	19	6	22	23	3	3	2	2	0	1
miR-491-3p	1	0	0	3	1	1	12	4	9	2	22	12	14	16	7	1	1	3	1	2
miR-491-5p	29	24	23	15	18	104	41	33	101	38	57	63	32	35	102	92	38	44	105	290
miR-492	2	0	0	7	0	1	10	9	10	5	27	37	14	22	13	4	0	6	4	1
miR-493-3p	40	33	101	38	51	149	41	49	58	30	82	115	102	49	63	73	31	14	68	182
miR-493-5p	13	39	17	16	11	120	22	37	27	7	32	21	14	34	27	26	26	30	112	186
miR-494-3p	131	145	42	40	68	467	93	84	169	45	59	90	27	93	79	115	96	92	378	648
miR-494-5p	7	3	10	5	2	8	13	3	4	2	14	1	11	16	12	5	2	3	7	4
miR-495-3p	119	208	38	65	103	634	130	138	237	54	111	114	25	130	138	210	222	199	684	1248
miR-495-5p	2	4	3	3	3	11	14	4	11	7	13	6	16	32	10	9	1	1	8	12
miR-496	14	24	12	6	9	59	26	12	40	7	26	12	20	17	19	17	7	12	48	85
miR-497-3p	135	163	48	56	101	121	56	56	90	40	43	75	40	64	47	81	73	161	105	96
miR-498	2	4	1	6	2	2	7	5	20	1	18	8	15	19	8	2	2	1	1	1
miR-4999-5p	3	1	1	1	0	0	2	4	7	1	8	3	21	12	4	0	3	1	1	0
miR-499b-3p	0	0	0	4	1	1	4	0	4	2	9	6	12	6	3	0	0	0	0	0
miR-5000-5p	2	0	5	3	1	1	4	6	9	5	24	5	18	22	7	1	1	2	3	1
miR-5001-3p	4	7	6	18	7	12	10	12	13	14	18	29	22	28	24	14	0	11	6	12
miR-5001-5p	135	89	112	115	130	84	217	177	140	300	187	130	200	149	182	167	232	116	216	116
miR-5002-3p	29	9	87	34	48	23	11	14	29	18	48	78	131	36	35	32	10	35	2	16
miR-5002-5p	14	5	48	33	34	18	11	11	24	15	36	65	81	48	21	10	5	21	1	26
miR-5003-3p	1	0	0	1	2	1	9	4	5	2	31	11	5	27	11	1	2	1	0	1
miR-5003-5p	8	2	21	35	3	5	10	10	21	9	20	56	30	36	30	2	4	1	2	4
miR-5004-3p	9	2	16	20	10	5	12	4	10	6	26	67	20	22	17	7	1	3	1	4
miR-5004-5p	3	2	14	21	17	2	8	5	8	15	16	65	21	45	22	13	1	2	4	5
miR-5006-3p	10	0	24	12	13	5	9	6	21	15	31	43	36	25	22	9	2	8	1	7
miR-5006-5p	24	19	56	26	33	20	38	42	38	41	57	61	58	53	45	44	42	32	24	28
miR-5007-3p	0	0	2	2	0	0	16	2	16	4	18	7	17	17	17	0	2	1	0	0
miR-5007-5p	6	3	2	2	3	1	8	5	12	1	9	5	14	19	8	0	0	1	0	0
miR-5008-5p	2	4	7	7	3	3	18	3	4	12	18	12	13	19	9	4	0	7	3	2
miR-5009-3p	1	2	4	6	2	1	11	3	4	2	10	7	17	24	12	3	1	2	3	1
miR-5009-5p	8	4	10	13	6	5	7	4	16	7	26	21	28	33	20	13	2	9	6	6
miR-500a-3p	7	17	11	11	9	21	15	28	27	9	19	22	14	26	33	50	10	13	10	39
miR-500a-5p	4	15	13	15	13	18	18	27	31	15	28	31	19	18	36	31	9	11	9	26
miR-500b-3p	10	12	21	19	15	19	17	23	20	14	31	22	32	40	25	33	5	15	20	31
miR-500b-5p	12	9	17	9	11	17	54	38	42	14	30	38	12	21	94	38	19	16	14	19
miR-5010-3p	6	2	4	23	5	9	3	6	18	1	17	24	12	22	16	18	5	7	11	22
miR-5010-5p	86	59	48	39	70	43	95	70	90	141	156	132	71	93	98	144	158	90	57	59
miR-5011-5p	0	0	1	0	1	2	8	2	3	8	15	6	20	12	7	0	0	3	0	0
miR-501-3p	8	27	6	14	6	42	31	40	35	10	15	39	25	23	55	47	3	24	19	75
miR-501-5p	38	21	15	14	41	61	58	54	57	78	60	50	33	20	101	60	48	22	44	85
miR-502-3p	5	22	12	41	3	47	43	24	62	14	15	45	16	16	75	46	18	20	36	43
miR-502-5p	17	17	14	12	13	14	16	12	23	9	19	19	27	29	27	19	5	20	8	15
miR-503-3p	0	0	0	1	0	0	12	2	4	7	14	9	11	17	7	1	1	2	3	4
miR-503-5p	9	22	7	14	9	60	15	22	27	9	31	27	18	18	40	47	16	33	151	256
miR-504-3p	55	32	92	87	57	68	153	173	106	202	164	175	179	113	120	152	204	121	128	90
miR-504-5p	0	3	1	6	3	2	10	8	3	5	14	19	14	12	1	7	7	0	4	12
miR-5047	21	4	32	26	24	24	31	12	24	31	49	61	66	37	27	14	15	24	7	11
miR-505-3p	15	22	15	17	13	86	29	36	73	10	31	29	21	30	52	87	34	39	97	224
miR-505-5p	7	2	11	6	11	38	33	25	28	14	39	21	20	19	25	20	23	16	31	56
miR-506-3p	2	1	7	5	3	3	10	5	7	4	14	11	18	18	8	7	2	2	0	0
miR-506-5p	1	1	0	4	0	0	12	2	9	0	9	9	11	16	15	2	0	0	2	1
miR-507	1	0	6	2	0	3	6	0	2	4	23	6	11	29	5	3	1	0	0	0
miR-508-3p	6	0	1	3	4	2	8	3	6	1	13	15	15	21	1	1	1	1	1	1
miR-508-5p	0	0	0	0	0	1	4	0	7	2	27	5	5	25	5	0	0	1	1	1
miR-5087	9	1	18	45	11	7	8	7	5	9	22	52	27	32	34	15	4	8	0	8
miR-5088-3p	17	4	52	48	11	19	13	16	41	23	36	74	68	61	36	39	6	7	4	10
miR-5088-5p	8	14	16	31	13	12	25	31	9	71	50	45	31	29	32	32	29	11	13	11
miR-5089-3p	1	0	1	5	1	0	6	1	6	2	19	11	10	11	10	1	2	0	0	0
miR-5090	16	4	8	13	8	7	10	8	18	2	20	16	20	13	12	7	9	8	6	6
miR-5091	4	2	3	5	2	0	11	4	3	3	18	9	20	26	15	4	2	8	4	9
miR-5093	11	14	6	10	6	7	23	27	13	31	22	14	10	33	18	28	29	11	10	10
miR-509-3-5p	1	0	9	1	3	0	11	0	10	4	15	15	19	17	9	1	0	7	0	1
miR-509-3p	6	7	20	7	10	12	9	3	8	2	21	6	15	23	8	1	2	3	9	13
miR-5094	4	1	6	4	2	4	5	6	10	6	7	11	15	13	13	4	0	2	1	1
miR-509-5p	2	1	9	4	4	2	14	1	6	2	16	12	15	19	3	5	0	3	1	5
miR-510-3p	0	0	1	0	0	0	12	2	3	1	14	3	12	22	10	0	0	3	0	0
miR-510-5p	3	0	9	3	0	0	15	3	7	7	15	9	17	15	6	5	0	7	1	6
miR-511-3p	1	2	2	2	3	1	8	8	7	4	18	13	16	22	6	1	2	4	1	0
miR-511-5p	3	5	4	4	3	4	9	8	5	2	23	12	17	18	9	6	1	3	1	3
miR-512-3p	7	1	3	1	2	0	7	2	9	1	21	8	10	27	8	5	3	2	0	4
miR-512-5p	1	0	4	4	0	4	2	2	14	0	12	7	10	18	8	0	0	0	0	3
miR-513a-3p	1	1	8	6	3	2	12	6	10	7	16	16	19	19	12	17	0	4	0	6
miR-513a-5p	1	1	2	2	0	0	11	4	5	3	13	3	10	18	6	7	1	0	2	1
miR-513b-3p	1	0	4	3	1	0	2	1	8	2	25	7	22	19	12	1	0	0	2	1
miR-513b-5p	1	1	1	0	1	0	7	0	5	10	13	8	17	21	9	2	1	1	1	1
miR-513c-3p	0	3	5	1	3	1	5	3	10	8	15	15	12	27	7	4	1	7	1	1
miR-513c-5p	1	2	3	3	8	2	3	5	18	0	20	19	18	35	15	12	2	8	0	2
miR-514a-3p	0	0	1	1	0	0	9	3	9	3	17	5	9	17	14	3	2	2	0	0
miR-514a-5p	12	2	14	9	7	13	8	6	13	13	36	32	40	22	17	10	11	10	0	13
miR-514b-3p	0	0	0	0	2	0	8	3	4	1	18	10	13	14	2	0	2	1	0	0
miR-514b-5p	2	2	6	1	0	1	10	0	13	3	11	8	13	19	11	0	0	3	1	1
miR-515-3p	11	4	1	18	9	2	13	2	8	13	13	19	22	21	8	10	2	2	0	1
miR-515-5p	2	1	3	5	0	0	7	2	0	9	18	16	9	24	9	1	1	5	0	0
miR-516a-3p	1	2	3	0	0	0	13	3	7	6	14	13	18	10	4	0	0	5	1	2
miR-516a-5p	0	3	5	4	2	0	18	11	5	0	7	5	14	15	6	3	0	3	1	0
miR-516b-5p	6	1	3	7	0	2	12	1	10	0	22	10	22	35	1	2	1	2	1	1
miR-517-5p	8	9	24	56	12	8	11	4	27	10	19	98	49	30	46	19	5	4	4	31
miR-517a-3p	2	1	27	44	2	2	9	1	19	3	31	54	39	25	32	25	6	1	1	10
miR-517c-3p	7	4	14	7	0	6	10	1	11	3	17	36	15	29	20	9	3	2	3	6
miR-5186	0	0	4	1	0	0	6	1	5	1	17	19	21	18	8	0	0	5	0	8
miR-5187-3p	1	0	5	8	1	2	11	4	7	3	12	15	31	22	9	1	4	4	3	0
miR-5187-5p	13	5	20	13	10	8	17	11	20	18	35	30	18	29	25	12	14	13	21	24
miR-5188	0	2	2	4	2	3	11	4	16	5	13	3	6	6	5	0	1	2	1	0
miR-5189-3p	24	15	17	10	10	14	7	24	14	8	21	15	40	23	23	9	15	10	4	11
miR-5189-5p	5	2	14	12	2	10	15	21	15	29	29	25	24	24	22	18	17	17	20	18
miR-518b	0	1	3	6	1	1	12	3	6	1	17	5	18	24	6	3	0	6	0	0
miR-518c-3p	1	2	3	12	0	1	4	3	0	2	11	11	15	29	14	3	2	8	1	2
miR-5190	23	3	15	16	8	9	17	18	18	25	36	40	49	35	12	20	14	17	4	15
miR-5191	1	0	5	0	1	1	7	1	6	5	13	2	10	23	7	1	2	6	0	3
miR-5192	5	2	1	2	5	7	22	14	14	18	19	21	19	32	16	5	14	13	7	14
miR-5193	3	5	17	34	16	16	16	12	13	14	31	33	39	18	19	24	8	11	7	18
miR-5194	5	6	16	46	21	13	24	7	18	58	28	90	23	27	33	27	33	6	15	24
miR-5195-3p	7	0	6	7	8	4	7	2	5	11	7	8	7	36	10	3	1	4	5	2
miR-5195-5p	6	3	4	4	5	3	17	8	12	9	17	16	13	24	9	3	7	4	1	3
miR-5196-3p	13	14	22	20	13	11	16	15	16	15	21	43	31	38	32	27	8	18	9	16
miR-5196-5p	690	277	1511	712	769	488	843	821	589	1991	1016	737	1740	763	618	759	1584	773	636	409
miR-5197-3p	18	11	35	18	14	8	15	8	12	18	34	40	66	37	17	15	6	15	2	18
miR-5197-5p	30	8	74	32	33	19	21	12	36	25	70	67	111	42	31	36	13	19	3	21
miR-519a-3p	2	2	2	0	1	0	13	2	5	3	17	6	23	23	6	1	2	6	1	1
miR-519b-3p	2	1	4	8	1	0	9	1	1	1	9	5	24	19	8	1	1	8	3	1
miR-519c-3p	2	3	2	0	1	0	8	4	13	1	12	10	17	16	10	0	0	1	0	4
miR-519d-3p	5	5	19	32	2	7	18	4	24	15	17	65	34	37	12	16	6	8	2	10
miR-519e-3p	2	3	5	1	0	1	16	4	3	2	11	20	9	17	6	4	1	3	1	2
miR-519e-5p	4	4	1	4	3	2	7	1	13	7	11	10	15	17	0	5	0	6	4	1
miR-520a-5p	1	0	1	0	0	1	9	3	12	2	18	6	14	23	10	0	1	1	0	2
miR-520b	5	5	1	2	1	2	9	3	8	16	18	9	18	28	6	4	1	3	2	7
miR-520c-3p	2	3	11	7	0	1	11	1	15	2	13	6	19	10	16	2	1	0	4	3
miR-520d-3p	3	3	5	0	0	2	11	1	4	1	8	7	7	17	11	1	1	1	0	1
miR-520e	2	1	1	1	1	3	7	1	21	1	25	10	22	23	4	3	6	5	3	1
miR-520f-3p	4	0	3	1	2	0	6	3	9	2	19	9	14	10	6	5	2	4	0	1
miR-520g-5p	0	2	3	2	2	1	5	3	7	5	11	11	14	15	2	1	1	0	1	3
miR-521	2	1	10	36	4	3	13	1	5	15	22	58	26	22	32	9	9	9	0	8
miR-522-3p	0	1	1	3	0	1	10	2	1	2	18	3	12	19	5	1	0	1	0	0
miR-523-3p	0	0	3	1	1	1	6	1	3	2	9	3	15	9	3	0	0	0	0	0
miR-525-5p	6	9	50	47	17	10	14	4	24	9	25	30	68	47	28	14	2	9	4	11
miR-532-3p	34	27	82	62	45	48	30	29	80	38	71	119	102	57	112	99	41	49	54	104
miR-532-5p	32	50	30	65	33	87	60	46	110	45	58	109	68	42	170	132	40	50	50	139
miR-539-3p	0	3	0	1	0	2	7	2	4	1	17	11	12	15	5	0	3	0	3	4
miR-539-5p	59	35	33	37	42	166	58	38	83	28	67	69	18	48	57	66	48	31	106	295
miR-541-3p	58	75	69	44	34	35	74	48	99	60	48	94	44	58	53	71	47	55	36	28
miR-541-5p	0	0	4	9	5	1	9	0	7	4	13	18	14	30	11	5	2	1	0	0
miR-542-3p	1	1	1	0	0	2	10	6	6	4	14	7	14	17	13	6	2	3	8	6
miR-542-5p	9	9	11	21	10	28	12	8	28	8	28	21	32	28	20	14	5	4	18	43
miR-543	48	56	34	44	43	252	54	44	149	33	50	76	23	71	65	113	74	66	244	476
miR-544a	6	2	15	6	6	2	14	2	11	8	18	30	36	25	13	6	5	6	1	2
miR-544b	9	7	25	16	4	9	17	5	21	10	37	23	41	26	18	2	7	5	2	8
miR-545-3p	9	3	29	18	20	8	12	12	19	27	42	39	57	29	26	11	8	17	5	16
miR-545-5p	0	0	0	0	0	0	6	1	8	0	14	8	14	9	7	0	0	3	0	2
miR-548ab	2	0	3	1	4	4	10	0	16	10	22	15	24	15	15	3	1	0	0	0
miR-548ad	10	1	15	2	4	5	8	9	9	9	20	11	30	25	17	0	4	3	3	2
miR-548ae	25	26	32	23	34	20	26	26	37	26	49	35	40	48	31	31	20	22	21	10
miR-548ag	0	0	3	0	0	1	16	4	10	6	20	16	11	28	5	7	1	3	0	5
miR-548ak	35	49	48	27	42	22	66	50	90	59	58	58	52	69	46	75	24	50	30	19
miR-548al	0	1	7	5	0	3	14	3	14	5	19	15	19	33	13	4	0	3	0	1
miR-548an	3	0	6	0	1	4	10	2	7	4	15	5	15	17	8	3	0	3	2	1
miR-548ao-3p	1	4	5	2	2	3	6	2	16	3	18	16	14	16	7	2	1	0	4	1
miR-548ao-5p	1	0	5	0	0	1	4	2	10	2	18	1	22	9	2	1	0	1	2	0
miR-548ar-3p	2	0	0	3	1	0	6	3	15	6	12	13	18	20	1	2	6	4	1	1
miR-548as-3p	0	0	1	5	0	0	6	3	8	4	19	12	17	17	5	1	1	3	0	3
miR-548au-3p	5	0	22	4	6	2	10	5	13	5	25	20	38	17	14	10	3	8	1	4
miR-548av-5p	2	0	3	0	0	1	8	5	7	0	13	9	20	18	3	0	4	1	1	2
miR-548aw	12	6	18	17	14	12	14	19	26	7	33	25	32	39	23	23	6	13	11	10
miR-548ax	19	7	47	23	26	23	19	15	33	17	51	85	62	30	42	25	15	14	15	22
miR-548ay-3p	15	15	29	29	17	13	26	18	46	22	22	24	33	24	18	32	7	11	6	3
miR-548ay-5p	101	27	310	206	209	120	71	66	165	201	307	344	454	189	196	154	88	84	8	79
miR-548az-5p	97	24	147	106	79	63	41	51	90	134	160	180	271	84	105	102	60	79	6	75
miR-548b-3p	2	2	6	2	6	0	12	2	11	2	16	9	11	12	8	7	4	8	4	5
miR-548b-5p	122	19	247	220	175	112	55	50	138	191	269	349	478	148	192	144	74	87	6	82
miR-548ba	3	1	3	3	3	1	12	5	1	1	12	10	20	14	15	1	0	3	0	0
miR-548d-5p	642	183	1885	1120	961	693	304	394	721	869	1589	2173	2850	921	1129	721	567	571	41	471
miR-548e-3p	1	1	3	2	5	1	7	3	6	4	20	8	13	16	8	1	2	2	11	6
miR-548e-5p	62	23	193	134	91	85	33	35	87	113	160	233	258	105	98	88	44	59	7	49
miR-548g-3p	0	1	2	2	2	1	7	3	5	3	21	17	16	17	6	2	1	5	0	1
miR-548h-5p	35	9	36	33	43	19	12	11	21	28	61	70	71	34	37	23	21	18	5	15
miR-548j-3p	30	17	64	36	51	24	49	31	48	51	103	78	82	56	47	45	17	24	19	15
miR-548k	6	4	9	5	0	3	9	4	12	2	11	7	14	22	15	7	5	6	6	6
miR-548l	3	1	3	7	0	0	6	0	4	4	14	8	7	15	6	1	1	1	0	2
miR-548m	2	1	9	3	0	3	13	1	11	4	12	8	17	22	10	1	0	2	4	0
miR-548s	10	4	8	6	4	2	7	2	9	8	18	13	13	20	8	12	5	4	3	4
miR-548t-5p	3	2	15	7	4	10	11	7	16	12	22	18	28	24	14	7	5	13	2	8
miR-548v	9	3	10	4	7	0	12	1	12	7	20	14	32	26	6	9	1	3	2	3
miR-548w	139	35	365	259	187	140	54	73	150	190	305	564	512	201	258	195	86	114	18	91
miR-548x-3p	2	4	3	1	0	1	14	1	9	2	19	7	16	24	6	5	1	2	3	1
miR-548y	7	3	29	9	7	5	9	8	11	14	31	17	32	20	5	9	9	7	0	3
miR-549a	2	0	0	3	1	0	7	5	5	2	12	8	13	21	10	1	2	1	1	3
miR-550a-3-5p	18	7	27	26	13	12	35	20	18	39	32	27	33	35	34	24	21	17	8	13
miR-550a-5p	16	8	21	27	17	11	44	40	30	127	53	41	33	37	26	21	32	15	11	10
miR-550b-2-5p	1	2	9	5	2	2	8	2	17	12	13	26	20	15	10	3	2	3	3	2
miR-551a	12	7	9	13	14	16	28	23	27	16	27	18	17	33	31	29	10	21	7	10
miR-551b-3p	23	13	12	18	19	107	46	30	116	29	27	47	44	45	60	88	32	32	76	177
miR-551b-5p	4	6	6	10	11	4	14	1	17	15	17	31	27	30	11	9	7	8	5	9
miR-552-3p	0	0	6	0	0	1	15	4	8	6	10	5	15	23	5	0	2	2	1	1
miR-552-5p	2	0	2	3	0	2	11	0	6	0	10	7	10	14	4	4	0	1	0	3
miR-553	3	0	3	4	3	0	10	0	7	3	18	9	16	22	2	1	0	7	1	3
miR-554	7	2	30	14	14	8	12	7	9	5	29	24	42	34	14	6	2	7	0	2
miR-555	2	5	10	9	3	2	8	2	9	2	21	12	26	34	8	5	3	6	3	7
miR-556-3p	9	8	10	1	5	6	14	6	24	4	24	15	17	40	20	10	3	5	9	5
miR-556-5p	10	8	5	6	6	8	20	9	14	8	21	11	16	26	4	15	3	13	12	11
miR-557	13	4	55	24	21	22	6	1	26	21	29	68	81	22	32	18	5	14	2	13
miR-5571-3p	4	4	5	5	3	3	9	4	9	1	18	6	21	17	5	3	3	5	1	2
miR-5571-5p	3	2	10	1	3	1	15	4	4	5	25	7	24	25	13	6	4	1	4	1
miR-5572	8	4	9	13	5	11	17	12	16	41	22	33	24	24	19	25	19	6	16	4
miR-5579-5p	0	1	1	0	1	1	12	0	7	2	12	1	12	12	2	3	1	1	0	0
miR-558	1	2	7	2	0	1	13	6	8	7	36	13	21	25	3	8	7	5	0	2
miR-5580-3p	4	1	6	3	2	0	5	8	14	2	24	11	20	21	4	9	2	0	1	3
miR-5581-3p	18	5	45	30	22	10	9	4	34	12	45	78	71	31	30	20	9	4	1	17
miR-5581-5p	11	5	36	34	19	10	15	2	15	10	52	34	66	35	31	15	1	6	3	11
miR-5582-3p	9	4	6	5	5	2	7	11	9	6	18	15	7	28	13	12	7	12	2	0
miR-5582-5p	11	5	8	3	2	4	12	14	19	9	24	17	20	19	15	9	3	6	8	15
miR-5583-5p	0	0	7	0	0	0	2	5	11	0	16	4	19	18	5	0	0	0	0	1
miR-5584-3p	4	2	1	9	0	6	6	4	10	2	11	6	22	15	5	4	3	3	2	1
miR-5584-5p	2	3	7	9	6	5	14	13	14	9	20	13	26	19	7	13	8	9	5	5
miR-5585-3p	3524	1422	7511	6125	4478	3072	1980	2695	4276	4448	5688	8148	8264	4468	6362	4489	2913	3060	678	2572
miR-5585-5p	0	0	5	1	2	3	14	7	10	8	15	6	20	28	7	2	3	4	1	3
miR-5586-3p	8	2	18	9	9	10	12	2	27	7	29	17	31	24	9	5	8	6	0	6
miR-5586-5p	0	0	3	0	1	0	6	2	5	0	15	9	11	6	4	3	0	0	0	3
miR-5587-3p	31	66	71	47	48	22	107	66	143	55	57	59	44	52	79	91	35	42	37	27
miR-5588-5p	2	4	7	2	0	3	11	5	11	1	22	12	15	19	12	1	2	2	2	1
miR-5589-3p	7	6	25	17	18	5	17	5	28	6	26	39	48	21	9	11	1	4	0	12
miR-5589-5p	22	4	81	63	20	33	24	11	35	29	79	75	85	52	41	30	19	18	2	35
miR-559	2	1	2	0	0	0	12	2	5	0	12	6	17	26	6	2	0	1	0	3
miR-5590-5p	0	0	1	0	0	0	7	0	6	0	9	6	27	24	5	0	0	6	0	0
miR-561-3p	38	47	60	28	46	34	80	82	71	48	64	38	33	62	66	72	34	47	60	16
miR-561-5p	18	28	16	25	27	27	37	37	43	38	35	16	29	42	38	31	21	23	33	14
miR-562	1	0	3	1	0	1	1	0	12	2	18	10	13	27	8	5	2	0	1	1
miR-563	8	11	6	6	5	7	13	5	8	6	24	19	19	31	11	8	12	12	9	5
miR-564	9	10	8	10	13	15	23	23	25	31	32	21	15	28	9	14	16	8	13	11
miR-566	210	109	409	421	257	160	214	251	274	572	260	387	450	245	401	285	349	230	129	160
miR-567	4	13	5	1	6	3	3	4	16	1	19	10	18	16	8	2	0	7	0	1
miR-568	1	1	4	3	0	1	4	1	13	0	16	8	17	12	10	1	0	5	0	2
miR-5680	1	0	8	1	1	0	12	2	9	1	4	6	16	22	10	4	3	2	0	1
miR-5682	0	4	3	0	3	0	5	2	7	0	7	12	14	17	11	2	3	2	1	0
miR-5684	37	15	108	71	55	36	38	53	62	61	82	107	98	79	85	69	69	49	34	34
miR-5685	7	7	9	5	9	7	3	14	11	6	20	18	17	20	6	5	3	18	6	8
miR-5687	2	2	1	5	3	1	9	1	10	1	20	10	21	18	7	1	0	3	2	0
miR-5688	0	1	3	0	0	0	1	3	3	3	6	8	9	18	2	0	0	4	1	0
miR-5689	7	4	25	10	16	11	23	7	10	15	36	26	38	24	19	13	8	5	1	7
miR-569	1	0	1	0	0	1	4	0	3	4	13	14	16	23	9	1	0	1	1	1
miR-5690	0	0	4	2	0	0	10	3	0	1	13	6	8	23	1	0	0	3	3	2
miR-5691	5	3	2	3	2	3	7	3	3	0	10	5	23	19	9	5	1	2	3	2
miR-5692a	0	1	2	0	0	0	6	13	11	0	15	7	9	23	14	0	0	2	1	2
miR-5692b	1	0	7	3	0	0	12	4	4	4	16	9	25	33	16	0	0	0	0	0
miR-5692c	0	0	0	0	1	1	6	3	3	1	11	4	17	19	16	3	1	2	0	0
miR-5693	2	0	0	1	0	2	8	6	12	1	13	25	18	13	2	0	0	2	0	5
miR-5694	117	108	112	83	116	72	104	97	170	99	102	127	95	114	124	143	34	90	67	54
miR-5695	0	0	7	1	2	0	11	2	14	1	17	11	21	23	5	1	2	3	1	0
miR-5696	1	0	2	3	0	2	5	1	7	4	15	7	14	24	10	1	0	1	0	0
miR-5697	0	0	1	1	0	1	7	0	15	0	13	7	18	17	2	5	1	1	0	1
miR-5698	43	13	96	61	57	36	25	26	61	44	86	151	173	58	71	65	15	29	5	42
miR-5699-5p	0	0	2	5	0	0	11	0	4	3	6	9	11	24	6	2	0	3	1	0
miR-5700	2	0	1	1	0	0	3	0	5	0	5	2	10	13	5	0	1	0	3	1
miR-5701	2	2	0	4	0	1	13	2	7	0	14	8	12	12	7	1	0	5	0	0
miR-5702	2	0	7	6	1	1	8	1	12	4	16	4	11	14	3	0	1	1	0	2
miR-5703	50	22	46	38	52	50	139	100	74	277	96	90	102	64	95	79	262	66	92	46
miR-5704	0	0	5	0	0	0	16	2	3	1	5	5	19	20	3	1	0	6	1	1
miR-5705	0	0	6	3	4	0	4	0	8	8	16	9	18	21	8	10	3	1	1	1
miR-5706	5	0	16	6	8	12	13	8	13	9	32	26	34	17	9	6	1	10	2	4
miR-5707	2	1	5	3	1	1	14	3	10	2	27	23	13	20	3	2	0	2	0	0
miR-571	2	1	9	12	6	2	6	6	11	3	13	19	21	15	16	6	1	4	0	6
miR-572	180	181	28	22	206	114	42	32	32	30	28	54	26	34	40	52	94	201	112	110
miR-573	6	5	60	55	14	15	11	5	23	20	36	97	102	45	39	9	6	16	2	18
miR-5739	1318	1164	3099	1883	2217	1065	3963	2590	3145	2492	3598	1601	3255	2179	2681	2109	1814	1684	1860	561
miR-574-3p	810	269	1499	1228	1009	789	404	513	1011	979	1408	1867	2085	836	1598	1010	561	691	227	882
miR-574-5p	5668	2060	11605	6021	4667	3307	3969	5037	8504	7086	8416	12605	11361	7378	12050	9074	4033	4496	944	3906
miR-575	15	2	56	19	17	20	29	15	28	28	51	44	64	24	25	20	33	15	10	27
miR-576-3p	30	38	73	52	26	50	52	44	49	80	70	73	78	61	72	61	50	28	23	57
miR-576-5p	1	1	4	2	4	1	2	2	5	5	12	9	7	13	7	8	2	6	0	0
miR-577	1	0	3	0	0	0	9	2	11	0	19	3	19	28	3	0	0	4	0	1
miR-578	0	1	0	0	1	3	9	4	2	0	10	3	19	19	7	0	1	0	0	1
miR-579-3p	1	2	4	3	0	1	11	3	15	5	15	4	26	14	9	4	0	0	7	5
miR-579-5p	14	6	16	9	13	14	24	15	27	15	26	15	23	21	19	16	29	17	17	13
miR-580-3p	3	0	2	1	3	2	10	8	7	4	8	4	4	11	5	2	0	2	1	1
miR-580-5p	0	2	0	2	1	1	16	4	5	1	25	4	15	15	7	1	0	3	0	1
miR-581	0	1	2	0	0	0	6	5	7	0	18	12	14	23	4	1	2	0	4	1
miR-582-5p	3	0	1	0	0	1	5	0	11	2	20	10	20	17	14	2	0	2	0	3
miR-583	1	0	6	4	1	0	22	2	11	2	12	14	19	21	8	2	1	3	0	2
miR-584-3p	3	2	7	7	2	4	16	7	14	4	16	26	22	27	17	10	4	8	5	11
miR-584-5p	62	83	60	106	63	450	98	83	413	108	92	147	25	63	344	530	95	78	420	918
miR-585-3p	3	1	0	2	1	3	7	1	4	1	24	14	11	12	9	0	0	2	0	1
miR-586	3	0	0	2	1	4	7	0	8	5	19	8	17	18	7	0	1	1	3	3
miR-587	1	0	3	0	1	0	7	1	10	3	10	14	14	21	12	0	3	2	0	1
miR-588	0	0	1	2	2	1	8	2	5	4	14	10	11	20	6	0	2	1	0	0
miR-589-3p	3	0	4	6	2	2	7	4	10	5	15	15	12	15	9	6	5	4	4	12
miR-589-5p	4	10	9	13	4	18	14	14	23	6	22	23	15	23	17	14	4	15	24	30
miR-590-3p	0	0	2	0	0	0	12	0	9	2	21	4	14	32	3	0	1	6	0	2
miR-590-5p	29	38	19	33	17	148	40	53	100	28	33	40	19	51	85	91	52	55	241	341
miR-591	0	0	1	3	0	1	6	1	7	1	6	5	26	10	3	1	2	4	1	1
miR-592	3	6	17	5	7	8	9	5	14	10	16	20	38	21	17	12	7	1	0	2
miR-593-3p	2	0	0	3	1	3	7	3	13	3	14	20	17	17	7	3	0	2	0	2
miR-593-5p	5	4	13	15	14	6	18	11	16	4	36	36	27	30	21	4	6	7	2	3
miR-595	5	4	15	18	3	4	13	5	15	9	18	32	22	23	11	6	3	4	3	6
miR-597-3p	5	0	21	20	14	7	24	3	29	15	36	62	35	30	30	10	4	4	0	6
miR-597-5p	4	11	11	9	5	11	7	7	17	18	33	29	23	20	19	8	6	3	9	28
miR-598-3p	15	5	22	40	8	36	17	5	30	8	29	56	41	35	38	39	11	6	26	35
miR-598-5p	2	0	19	43	7	4	5	1	11	4	17	41	15	26	28	7	3	3	1	8
miR-600	0	0	3	0	0	2	6	1	11	4	14	6	18	16	10	1	2	4	1	3
miR-601	7	2	17	50	8	8	13	5	10	5	25	76	32	28	19	16	3	3	0	7
miR-604	12	4	21	10	14	7	13	8	20	15	30	32	46	25	21	9	9	7	3	9
miR-605-3p	9	8	6	9	6	4	29	15	12	11	17	14	17	17	15	5	4	3	7	4
miR-605-5p	1	2	7	8	6	3	14	6	17	16	21	5	19	23	11	8	5	12	8	5
miR-606	0	1	5	3	0	0	7	0	11	2	10	3	13	13	4	0	4	1	0	1
miR-6069	34	38	23	13	33	36	32	19	26	23	20	44	19	36	24	39	33	41	27	24
miR-607	0	0	3	0	1	0	9	0	7	8	15	10	15	11	14	1	0	3	1	0
miR-6071	3	3	10	6	4	1	13	4	14	4	15	22	23	25	4	4	2	4	3	3
miR-6072	7	6	5	8	7	2	5	3	17	9	15	16	30	18	8	4	2	6	4	5
miR-6073	0	1	1	1	3	1	5	1	9	1	8	6	17	22	6	1	1	1	2	3
miR-6075	5	1	21	10	8	5	11	13	14	11	16	23	17	23	10	5	13	9	7	12
miR-6076	11	5	30	69	11	12	24	21	17	34	45	95	40	48	49	49	22	15	9	19
miR-6078	13	12	53	33	15	14	8	3	31	18	38	59	67	29	50	12	3	17	4	13
miR-6079	5	2	24	29	9	8	17	7	10	7	34	54	30	36	17	11	3	9	1	3
miR-608	13	8	27	24	16	9	9	13	23	18	33	63	28	35	28	31	13	9	8	12
miR-6080	3	4	4	1	0	1	11	3	12	3	16	7	14	13	7	2	2	4	3	2
miR-6081	6	2	13	16	13	6	22	18	20	61	26	33	18	28	17	26	19	13	22	12
miR-6082	0	4	5	0	4	1	7	4	3	2	21	11	19	17	5	1	1	0	1	5
miR-6083	2	0	12	3	1	5	6	2	15	10	20	9	28	14	3	1	0	5	1	4
miR-6085	2003	1775	4546	3156	2652	1504	3355	2841	2768	3360	3333	2488	3968	3715	2722	2151	2851	2610	3060	995
miR-6086	264	93	397	222	282	183	385	426	214	856	435	389	515	244	282	314	716	325	298	224
miR-6088	325	259	412	226	446	226	465	609	437	2585	846	832	446	323	536	594	2125	605	550	421
miR-609	0	0	0	1	0	1	6	0	3	3	12	4	12	10	5	0	0	0	0	0
miR-610	1	0	3	0	2	2	8	0	7	0	12	12	9	18	8	1	1	5	2	0
miR-612	12	7	33	17	24	16	25	17	21	248	60	45	36	18	52	60	48	17	15	21
miR-6124	3349	1255	6566	4111	4366	1978	3488	2952	2566	6556	5142	3071	9210	3904	2919	2453	5684	3453	2662	1313
miR-6126	192313	151110	175498	294043	282375	153431	200474	132121	181936	142335	190389	165551	214600	322048	232522	147053	123068	215101	177239	81836
miR-6127	863	322	506	303	376	283	711	650	716	1857	865	753	622	548	848	851	1204	543	656	436
miR-6128	5	1	1	2	0	0	9	3	2	4	20	16	10	22	10	1	1	3	0	0
miR-6129	4	0	3	1	0	0	20	4	5	3	11	12	16	17	6	2	2	5	0	0
miR-613	1	3	3	0	2	1	4	0	8	1	23	8	12	13	11	3	1	6	1	3
miR-6130	5	1	3	2	1	1	14	1	5	4	26	19	21	11	7	0	2	5	1	0
miR-6131	6975	16833	2719	13514	6376	26783	24789	16860	35102	5704	11661	11899	672	11102	26025	23582	16223	14986	44995	51865
miR-6132	14	14	17	16	20	17	44	49	23	103	42	44	26	26	28	44	68	32	21	25
miR-6133	25	17	72	31	28	46	78	84	47	162	83	58	71	51	59	68	117	53	60	41
miR-6134	0	1	2	0	1	0	5	1	10	3	11	11	8	17	9	3	1	1	2	3
miR-614	1	1	9	45	4	4	0	4	15	7	7	42	16	15	14	13	3	0	1	5
miR-615-3p	13	11	16	12	13	10	18	30	22	7	31	26	12	29	21	36	2	10	7	15
miR-616-3p	67	20	125	81	83	62	45	58	59	101	168	212	209	88	116	66	68	56	9	27
miR-6165	185	219	170	248	205	240	754	897	572	613	239	384	270	197	544	488	627	578	610	302
miR-616-5p	20	4	63	32	22	33	22	18	46	31	44	63	142	50	53	18	14	22	9	36
miR-617	12	0	4	1	3	2	22	7	10	8	13	12	16	24	13	3	0	3	1	0
miR-618	5	2	14	12	4	8	16	6	21	13	27	18	26	20	19	7	10	11	1	4
miR-619-3p	13	1	12	26	7	2	12	5	22	3	21	52	19	30	50	1	1	6	3	11
miR-620	0	0	6	1	0	0	10	0	9	0	22	11	17	23	9	0	0	2	1	1
miR-621	3	5	19	16	5	3	2	3	12	2	19	26	26	18	9	6	1	7	3	1
miR-622	3	2	5	24	10	4	12	2	17	2	24	43	24	18	14	5	5	6	2	6
miR-623	4	3	7	10	8	7	18	8	18	9	24	21	14	23	6	7	3	4	1	3
miR-624-3p	2	3	4	3	0	3	14	2	2	5	21	13	17	19	6	0	1	2	1	3
miR-624-5p	4	6	9	4	0	10	9	7	16	1	23	12	19	21	13	2	3	6	11	15
miR-625-5p	130	88	80	60	185	1025	219	186	590	211	236	225	74	250	304	386	144	120	368	729
miR-626	1	2	2	2	1	0	18	5	10	2	7	4	16	23	13	2	4	4	0	1
miR-627-3p	3	0	4	3	1	1	7	4	17	6	17	12	23	25	9	0	0	8	2	1
miR-628-5p	2	3	4	5	3	14	19	2	28	3	20	6	14	23	12	14	14	11	18	22
miR-629-5p	41	50	33	112	36	102	65	57	106	62	60	79	61	81	160	124	34	50	46	108
miR-630	4	0	11	6	1	0	10	0	16	5	29	7	30	14	10	4	5	3	0	2
miR-631	12	5	34	44	25	19	34	23	15	14	42	66	50	33	38	25	24	15	14	18
miR-632	3	0	3	24	4	1	15	9	12	20	18	24	20	21	11	6	14	4	5	8
miR-633	0	1	4	0	1	0	1	1	11	1	15	2	22	20	5	0	0	0	1	1
miR-634	4	4	37	52	11	8	6	5	15	14	39	90	55	31	36	15	2	12	3	9
miR-635	5	8	10	13	7	4	4	3	14	7	24	61	17	26	28	11	3	9	9	5
miR-637	7	1	7	16	2	5	8	4	16	9	13	23	15	12	14	4	10	2	3	3
miR-640	195	196	74	63	193	145	105	112	120	59	63	86	50	76	89	97	127	222	149	115
miR-641	2	2	4	0	3	1	18	8	12	3	14	5	25	22	6	7	2	0	6	10
miR-642a-5p	1	3	7	5	1	2	7	9	14	9	21	8	18	23	11	17	2	2	4	5
miR-642b-5p	1	0	5	1	1	0	8	0	11	1	13	3	15	14	6	0	0	0	2	1
miR-643	1	1	2	2	1	4	9	6	12	15	16	15	20	18	18	5	15	4	2	6
miR-644a	3	0	2	5	0	1	11	3	7	1	29	10	21	16	12	2	4	4	1	3
miR-645	4	0	7	2	2	1	10	1	11	6	12	8	23	22	7	0	1	0	0	0
miR-646	3	1	3	8	10	7	11	7	15	8	18	19	34	31	23	10	5	11	1	1
miR-647	7	6	11	9	15	9	19	6	17	8	24	18	32	21	16	10	7	8	5	4
miR-648	77	102	23	26	59	37	58	27	57	28	33	48	24	48	47	34	29	80	47	35
miR-649	212	47	542	376	318	207	77	101	244	280	529	670	856	283	412	265	171	160	15	121
miR-6499-3p	2	4	6	10	2	4	4	0	13	12	14	14	18	11	12	4	1	3	0	4
miR-6499-5p	5	2	3	13	1	4	6	1	8	1	13	30	17	14	10	0	1	3	2	1
miR-650	19	14	15	33	17	20	25	21	28	33	42	54	23	44	27	73	30	106	18	24
miR-6500-3p	52	24	92	199	72	37	26	15	26	51	99	425	79	43	186	62	24	21	4	34
miR-6500-5p	7	3	13	24	1	6	4	7	2	3	13	62	10	22	27	4	2	3	1	5
miR-6501-3p	10	3	33	30	26	10	8	18	25	14	34	51	58	25	22	23	6	16	5	39
miR-6501-5p	19	15	10	16	20	12	30	38	36	21	33	44	20	20	24	26	27	23	10	26
miR-6502-3p	1	0	1	0	0	0	8	5	12	1	12	4	10	10	0	0	0	1	4	0
miR-6502-5p	0	0	8	3	2	2	10	6	6	3	20	12	14	21	5	0	1	3	0	1
miR-6503-3p	3	2	5	6	9	4	10	12	15	7	16	3	16	18	13	9	6	8	5	5
miR-6503-5p	3	0	4	1	2	1	8	2	10	4	14	11	16	8	4	5	1	1	1	1
miR-6504-5p	5	2	3	3	0	3	8	5	8	5	20	7	16	16	9	5	6	3	2	2
miR-6505-3p	1	0	4	3	1	1	13	1	4	3	22	13	18	22	22	5	0	5	0	3
miR-6505-5p	0	1	18	13	4	2	3	3	8	2	22	8	36	31	15	5	5	1	3	1
miR-6506-3p	7	5	0	14	5	3	25	6	17	9	14	42	28	19	27	8	0	10	2	3
miR-6506-5p	7	0	22	31	4	3	14	1	8	6	21	67	21	19	17	8	4	4	1	5
miR-6507-5p	2	0	1	4	0	2	18	4	8	4	15	9	22	21	6	3	6	4	1	0
miR-6508-5p	0	1	1	1	1	2	11	2	9	2	15	9	16	31	16	2	0	4	0	1
miR-6509-5p	5	0	5	1	5	4	23	5	17	14	12	13	24	21	12	10	18	15	4	2
miR-6510-3p	7	5	15	7	6	3	11	14	15	4	35	17	17	19	24	11	8	6	5	6
miR-6511a-3p	41	17	70	64	36	29	26	25	46	56	64	90	85	62	48	48	19	22	23	37
miR-6511a-5p	57	25	105	73	71	44	60	76	70	123	121	160	121	69	83	80	58	35	18	36
miR-6511b-3p	69	32	151	117	126	75	67	38	98	137	125	181	197	77	152	105	57	45	43	74
miR-6513-3p	0	5	2	5	1	2	10	3	2	3	16	3	11	25	13	4	1	0	1	8
miR-6513-5p	7	0	5	5	3	0	1	2	5	1	19	26	13	14	12	7	0	3	2	2
miR-651-3p	0	0	1	1	0	0	1	8	7	5	16	8	28	25	9	0	2	1	1	1
miR-6514-3p	15	8	46	33	24	14	29	11	28	27	35	68	55	34	24	24	9	13	2	8
miR-6514-5p	7	3	19	16	3	2	12	2	22	4	12	39	20	25	13	3	1	7	0	3
miR-6515-3p	6	3	5	2	6	7	14	12	15	6	15	7	15	16	18	13	5	5	9	11
miR-6515-5p	4	2	4	6	4	11	12	2	17	21	13	17	21	17	10	15	15	9	10	11
miR-651-5p	0	0	1	2	1	1	8	4	8	0	13	14	17	24	9	4	2	2	4	1
miR-6516-3p	1	2	2	3	0	1	14	3	5	5	20	7	19	19	2	1	0	2	1	1
miR-6516-5p	10	8	17	20	7	6	30	7	8	6	19	66	22	37	14	30	3	7	4	30
miR-652-3p	459	583	174	408	264	2229	660	633	1671	410	417	681	71	361	1797	2339	601	567	1733	4091
miR-652-5p	7	6	6	9	6	15	7	9	28	3	22	19	21	18	27	33	3	24	17	37
miR-653-3p	0	1	7	3	0	0	11	1	3	1	9	3	14	6	3	0	0	3	0	1
miR-654-3p	33	56	10	18	18	154	33	45	64	14	48	57	15	45	41	58	43	30	149	226
miR-654-5p	171	177	76	316	177	262	339	290	295	139	208	286	83	296	241	166	382	282	381	113
miR-655-3p	0	3	3	0	0	1	5	1	8	5	15	8	24	23	5	1	0	6	3	3
miR-655-5p	7	2	8	2	7	5	7	7	8	12	18	24	18	17	7	3	0	4	4	3
miR-656-3p	0	0	3	1	0	1	8	0	9	2	16	10	12	21	2	0	0	2	2	1
miR-656-5p	12	5	27	10	5	6	7	5	18	8	24	30	14	37	16	8	9	7	2	13
miR-657	3	3	6	9	5	5	10	6	11	7	20	8	19	17	11	3	0	4	3	2
miR-658	308	250	604	200	418	134	324	253	358	278	357	247	418	324	303	248	179	254	239	77
miR-660-3p	8	9	10	16	8	20	25	20	22	8	25	28	24	22	47	26	6	12	10	24
miR-660-5p	24	40	43	39	20	58	31	49	63	28	47	36	58	43	90	68	30	33	89	119
miR-661	8	2	31	20	5	7	15	8	16	11	27	39	36	15	12	13	6	11	1	5
miR-662	21	17	17	8	9	14	25	14	33	24	27	18	26	33	18	17	8	26	14	16
miR-663b	431	336	517	1308	878	1140	1376	1358	538	2354	973	1790	405	600	1465	772	3389	1204	1009	1040
miR-664a-3p	14	28	36	21	16	63	37	39	85	14	38	53	54	40	63	92	40	27	114	178
miR-664a-5p	14	6	35	36	12	40	30	47	61	57	49	87	62	29	39	100	57	42	31	97
miR-664b-3p	9	8	26	41	10	16	47	124	35	32	33	73	34	22	48	128	23	32	47	93
miR-664b-5p	9	17	22	89	12	83	225	342	93	312	66	176	35	62	78	423	296	134	122	426
miR-668-3p	13	11	19	26	5	34	24	14	53	11	26	60	15	34	29	23	6	12	38	79
miR-668-5p	4	2	6	21	7	0	5	8	8	7	27	40	28	22	18	8	8	4	3	9
miR-670-3p	149	132	44	30	161	110	74	55	78	53	51	49	42	57	95	58	95	138	98	92
miR-670-5p	7	0	7	16	12	3	13	3	14	11	32	24	39	25	13	8	4	4	1	15
miR-671-3p	25	15	37	33	13	48	22	31	47	47	56	62	39	43	54	46	29	29	36	91
miR-6715b-3p	37	74	26	17	56	46	26	18	42	30	32	23	34	28	42	36	38	82	35	44
miR-671-5p	89	90	49	52	80	74	95	120	128	249	96	127	56	63	88	128	144	127	138	138
miR-6716-3p	6	11	15	13	18	10	35	28	32	27	41	30	36	34	28	13	9	10	7	11
miR-6716-5p	45	31	56	52	52	56	133	146	79	531	98	111	119	64	98	140	321	79	130	84
miR-6717-5p	9	3	41	28	8	6	4	7	18	21	17	25	53	33	10	9	5	6	2	2
miR-6718-5p	2	2	6	4	0	0	10	5	13	2	16	12	12	20	15	1	0	2	1	2
miR-6719-3p	1	1	6	6	1	1	18	2	5	6	16	26	15	21	8	4	2	4	2	0
miR-6720-3p	1	5	4	9	0	4	20	2	8	4	13	8	19	20	8	2	2	6	2	3
miR-6720-5p	5	15	6	10	5	3	13	7	10	6	18	23	22	15	21	3	5	9	5	3
miR-6721-5p	6	3	26	20	2	9	17	7	20	10	28	65	21	19	18	3	3	3	4	8
miR-6722-3p	79	49	257	175	95	71	101	106	149	256	195	292	316	159	146	155	137	117	113	97
miR-6722-5p	12	15	13	18	8	7	21	8	20	10	20	14	26	34	20	14	7	8	7	9
miR-6723-5p	777	558	376	298	347	1112	163	388	1142	755	570	1055	311	570	1073	1082	203	268	132	1426
miR-6726-3p	27	16	34	21	11	8	16	13	24	22	32	30	28	30	37	34	8	12	14	29
miR-6726-5p	62	45	69	92	58	69	105	153	115	241	107	155	103	99	122	138	173	109	102	62
miR-6727-5p	10241	8461	64481	48912	21691	19049	18625	14229	17431	18358	29884	31050	43476	42195	18296	11193	29983	16858	21471	8948
miR-6728-3p	32	16	52	74	39	21	29	31	44	27	46	124	57	34	46	24	17	21	5	25
miR-6728-5p	5	2	5	10	5	1	18	15	11	25	24	13	20	14	4	6	13	2	13	7
miR-6729-3p	93	48	97	98	84	48	89	101	110	60	91	172	86	85	96	110	37	66	51	43
miR-6730-5p	0	2	6	14	3	3	22	10	12	22	23	21	29	20	15	10	12	9	9	9
miR-6731-3p	12	16	35	7	16	7	24	21	41	29	34	33	20	25	30	31	12	14	12	6
miR-6731-5p	3	0	10	10	6	5	16	7	9	7	26	28	16	21	7	2	7	6	4	4
miR-6733-3p	4	0	1	3	2	1	15	9	13	0	20	9	23	26	6	2	2	5	0	1
miR-6733-5p	0	0	7	4	2	2	6	0	10	4	23	39	13	31	17	0	0	1	1	5
miR-6734-3p	24	12	75	74	29	22	17	12	42	18	65	119	69	46	44	24	18	16	4	14
miR-6734-5p	23	17	47	41	34	35	30	33	41	93	64	96	46	57	29	31	44	28	21	31
miR-6735-3p	8	2	24	19	16	6	16	12	22	23	25	49	24	15	23	21	19	10	12	6
miR-6735-5p	33	13	87	54	55	34	25	26	53	32	72	99	153	53	72	58	22	25	3	40
miR-6736-3p	25	21	37	22	19	13	26	25	40	17	30	50	46	25	36	23	14	20	16	8
miR-6736-5p	8	6	23	15	6	5	20	25	11	38	25	40	43	34	21	8	12	15	10	9
miR-6737-3p	6	2	6	7	3	8	12	3	6	7	23	20	23	30	7	3	2	5	3	4
miR-6737-5p	7	0	13	11	3	3	11	3	8	14	18	17	32	12	5	17	6	8	5	4
miR-6738-3p	18	2	23	7	9	9	22	10	10	14	25	30	29	33	22	7	8	11	2	6
miR-6738-5p	563	369	650	495	738	293	514	425	289	445	890	502	932	480	610	224	773	601	594	157
miR-6739-3p	5	0	3	7	1	0	13	4	7	1	8	12	15	18	8	8	2	0	2	1
miR-6739-5p	1	8	3	9	3	5	12	4	9	4	10	14	13	17	15	7	6	7	5	2
miR-6740-3p	5	4	4	1	7	3	10	2	8	6	11	18	17	14	9	2	2	1	3	0
miR-6740-5p	11	5	14	20	18	6	25	24	16	66	21	42	19	36	21	18	37	20	13	9
miR-6741-3p	23	23	28	28	12	34	35	23	54	20	38	41	24	48	39	53	13	19	36	27
miR-6741-5p	1095	3399	243	1357	902	4812	7584	15980	8181	1891	1572	7678	228	853	9010	10178	15230	13530	7880	11129
miR-6742-3p	1	1	4	3	2	5	13	0	9	3	6	14	20	13	13	5	3	5	5	7
miR-6742-5p	243	234	104	70	216	164	114	97	157	107	92	89	76	95	108	118	116	222	158	146
miR-6744-3p	6	5	10	12	19	11	11	11	19	9	18	22	21	16	19	11	4	19	2	6
miR-6744-5p	8	2	4	6	8	5	19	19	15	34	18	22	30	20	21	27	36	17	13	10
miR-6745	10	2	10	2	3	4	32	17	7	47	26	20	18	24	11	12	18	14	7	14
miR-6746-5p	216	85	348	224	203	167	416	423	274	1219	328	399	388	228	275	455	777	365	313	220
miR-6747-3p	15	6	57	79	33	23	28	12	39	19	46	119	77	61	77	53	7	19	12	27
miR-6747-5p	21	10	30	48	19	19	44	52	34	77	45	90	25	31	61	60	89	41	31	35
miR-6748-3p	10	10	16	7	13	11	15	16	36	18	13	20	24	17	15	12	7	11	9	9
miR-6748-5p	13	0	33	31	11	12	34	27	25	119	34	32	33	56	16	22	45	20	10	24
miR-6750-3p	12	10	17	19	11	13	28	20	18	34	36	29	35	25	19	18	29	9	10	5
miR-6750-5p	29	50	19	20	16	20	23	30	17	23	21	30	20	31	36	29	28	24	23	25
miR-6751-3p	4	4	28	17	22	10	20	4	11	12	18	42	34	18	20	10	3	8	6	6
miR-6751-5p	10	8	5	17	4	5	14	10	17	40	26	46	31	20	19	12	37	4	3	5
miR-6752-5p	14444	10844	6684	8498	16005	34953	73617	48191	27328	12505	29319	36207	10975	11152	26374	8805	55745	32996	40711	12290
miR-6753-3p	6	4	37	12	18	6	15	6	10	11	36	25	57	33	22	14	10	20	6	6
miR-675-3p	13	7	4	5	15	5	22	6	24	8	23	16	16	29	26	6	6	23	6	5
miR-6754-3p	5	5	14	13	10	4	15	3	9	10	19	21	17	16	10	7	8	6	2	4
miR-6754-5p	23	21	32	25	13	29	71	65	38	152	38	49	52	29	30	57	109	38	89	33
miR-6755-3p	5	3	19	5	3	8	5	1	8	15	23	21	44	22	24	2	7	4	3	4
miR-6755-5p	6	2	8	2	2	6	9	6	15	7	30	19	40	22	21	8	2	5	0	1
miR-675-5p	3	3	0	5	0	2	10	9	7	5	10	11	7	17	6	21	12	12	8	5
miR-6756-5p	3451	2481	5161	2987	3352	2435	5953	6743	4665	10089	4416	3159	4957	3582	4762	4896	6974	3960	3553	2583
miR-6757-3p	6	7	1	16	1	6	10	8	9	1	21	31	15	15	15	3	4	2	2	2
miR-6757-5p	32	6	22	25	21	32	38	31	56	97	57	56	50	37	36	74	91	22	48	36
miR-6758-3p	7	0	7	2	9	4	10	9	3	5	16	16	25	18	5	5	8	7	4	4
miR-6758-5p	11	4	13	9	6	7	14	6	16	23	25	39	43	30	26	8	11	14	9	10
miR-6759-3p	9	4	22	55	8	6	9	5	13	7	29	60	24	25	22	17	4	8	0	4
miR-6759-5p	4	6	18	19	2	4	10	11	16	10	34	56	16	22	17	9	3	1	2	9
miR-6760-3p	20	18	43	35	31	18	31	34	27	25	28	53	48	42	33	43	13	20	18	21
miR-6760-5p	42	20	37	27	30	24	92	84	66	235	72	83	44	48	65	97	106	54	82	58
miR-6761-3p	22	5	35	54	10	5	18	4	22	18	27	82	43	26	35	31	5	12	2	17
miR-6761-5p	7	8	20	24	11	10	29	9	32	4	29	57	25	36	21	22	9	16	11	11
miR-6762-3p	12	9	36	32	10	9	13	10	22	24	39	62	62	47	36	16	8	6	6	6
miR-676-3p	0	2	4	3	7	2	10	4	14	6	11	14	17	15	7	2	0	1	2	5
miR-6764-3p	3	2	8	4	6	7	9	4	4	3	15	16	19	17	18	5	1	7	1	4
miR-6764-5p	28	6	68	61	25	16	14	12	28	22	79	106	95	42	47	16	14	19	3	14
miR-6765-5p	52	68	77	46	57	53	72	73	79	150	101	130	54	57	62	67	139	82	87	52
miR-676-5p	1	1	5	5	1	1	6	2	12	3	13	21	29	15	12	3	0	4	2	0
miR-6766-3p	3	3	10	34	7	4	11	4	10	7	14	56	13	19	35	9	6	5	2	7
miR-6766-5p	1	2	1	32	11	6	11	1	9	1	23	34	15	35	14	7	3	3	0	2
miR-6767-3p	12	21	19	18	18	6	20	23	51	14	27	55	14	21	32	25	5	12	13	10
miR-6767-5p	8	9	16	20	5	5	14	14	19	15	25	54	23	25	41	5	2	9	4	4
miR-6768-3p	1	2	10	6	2	6	8	0	12	3	13	12	15	23	7	2	3	3	3	2
miR-6768-5p	9	9	13	20	8	7	16	34	23	21	26	46	27	43	34	27	11	6	11	11
miR-6769a-3p	16	8	47	44	12	17	29	13	36	19	42	127	53	44	34	21	13	14	9	15
miR-6769a-5p	60	40	57	60	57	57	149	139	128	506	115	94	80	61	93	121	257	84	116	94
miR-6769b-3p	41	31	52	52	63	27	56	51	90	73	52	62	35	66	53	78	35	36	79	21
miR-6770-3p	8	13	6	5	3	17	14	8	27	0	28	20	9	19	17	20	6	6	4	13
miR-6770-5p	4	1	13	4	2	5	13	2	10	1	25	12	13	24	16	5	3	3	2	0
miR-6771-3p	47	20	29	33	37	24	32	31	68	52	44	69	42	41	46	39	17	29	30	19
miR-6771-5p	110	75	426	247	139	97	159	177	254	372	170	181	372	242	155	220	246	124	115	92
miR-6772-3p	3	10	9	15	5	11	15	1	8	9	22	33	22	27	30	18	4	8	5	7
miR-6772-5p	18	17	41	17	18	7	28	23	22	72	36	55	53	51	48	31	47	17	11	13
miR-6773-3p	11	5	17	38	9	6	6	2	8	23	29	38	13	23	12	3	6	8	2	3
miR-6773-5p	4	0	10	13	6	8	7	5	10	11	26	23	25	29	8	2	2	1	0	1
miR-6774-3p	17	18	7	5	19	16	17	8	24	13	39	11	20	16	20	22	9	27	12	11
miR-6774-5p	2	1	3	3	3	1	16	4	14	3	23	24	15	12	5	3	3	1	0	6
miR-6775-3p	89	46	173	130	124	51	81	74	132	169	142	214	174	112	119	122	77	66	46	67
miR-6775-5p	398	167	610	437	417	317	551	609	401	1553	649	686	776	453	480	604	1206	484	494	481
miR-6776-3p	13	9	45	20	17	7	8	13	29	26	47	58	57	33	37	29	14	14	10	20
miR-6776-5p	25	10	40	18	30	25	79	84	56	231	76	55	58	44	41	60	139	41	53	38
miR-6778-3p	6	4	13	4	5	3	7	4	16	6	12	16	29	18	12	9	2	5	0	4
miR-6778-5p	286	144	469	267	301	216	647	667	315	1525	450	423	446	317	401	560	1195	463	483	362
miR-6779-3p	4	3	23	18	9	8	20	5	23	9	24	20	31	29	15	12	6	3	4	9
miR-6779-5p	35	16	58	70	52	45	111	92	66	379	92	144	75	71	69	83	181	47	72	67
miR-6780a-3p	2	3	3	5	5	0	9	0	12	2	25	21	25	33	14	4	1	4	1	4
miR-6780a-5p	22	22	31	31	22	32	102	101	32	121	53	110	66	53	42	51	98	43	27	30
miR-6780b-3p	6	5	7	19	7	2	15	9	14	12	21	39	28	24	7	13	6	8	4	3
miR-6780b-5p	5514	5795	6106	7530	7302	4814	13208	8199	8641	7626	9606	6953	8271	15672	9011	5415	7440	6421	9788	1871
miR-6781-3p	5	3	12	25	3	5	6	8	17	10	20	34	25	19	15	17	5	3	5	6
miR-6781-5p	2149	1221	2515	1725	2435	1388	2543	2104	1817	3139	2626	1468	3447	2344	1939	1352	2819	2084	2080	736
miR-6782-3p	1	4	18	24	6	9	8	5	14	7	12	45	28	31	7	17	11	7	0	4
miR-6782-5p	24	65	18	27	13	40	183	266	155	94	52	116	30	52	183	266	235	148	391	118
miR-6783-3p	2	2	8	9	0	3	6	1	18	1	25	22	15	26	7	7	1	2	1	1
miR-6783-5p	0	2	11	0	2	4	10	2	6	0	13	19	15	20	11	4	1	2	4	3
miR-6784-5p	43	12	62	45	39	40	72	97	45	257	74	66	76	64	55	69	171	54	77	46
miR-6785-3p	58	52	72	65	65	46	46	46	66	51	54	155	68	58	86	71	32	67	31	34
miR-6786-3p	6	9	4	2	7	3	9	1	12	8	13	10	12	15	5	0	9	10	4	4
miR-6787-3p	21	3	47	35	19	15	21	18	18	35	55	55	71	34	34	15	22	9	7	12
miR-6787-5p	24	15	37	23	9	26	38	45	46	104	34	68	45	41	36	41	73	28	49	24
miR-6788-3p	25	14	55	48	36	18	23	11	39	27	51	88	67	50	74	39	7	16	7	16
miR-6789-3p	34	29	19	16	29	12	27	16	30	25	32	34	23	42	28	26	23	32	20	32
miR-6789-5p	222	241	176	125	227	177	375	424	326	464	190	199	76	182	266	368	293	248	303	182
miR-6790-5p	5	1	12	8	1	1	8	3	7	14	18	22	14	29	10	7	9	1	2	6
miR-6791-3p	15	18	16	27	21	10	13	16	29	11	30	40	14	19	28	28	8	12	12	15
miR-6791-5p	54	23	94	96	49	41	108	117	44	270	68	117	69	72	77	110	139	78	64	73
miR-6792-3p	29	21	64	59	29	23	30	18	50	29	62	81	79	48	64	46	9	31	13	26
miR-6792-5p	2	0	3	3	1	3	9	5	10	5	15	17	18	26	12	9	8	3	3	3
miR-6793-5p	8	3	15	12	11	7	16	12	20	46	29	37	32	36	22	13	12	13	6	7
miR-6794-3p	28	17	41	29	40	25	38	37	62	21	56	49	57	39	53	64	37	31	18	24
miR-6794-5p	199	94	180	150	153	167	397	391	244	1089	305	289	298	197	224	407	718	253	353	233
miR-6795-3p	61	51	69	57	53	43	60	68	91	74	67	88	80	71	77	66	37	44	121	36
miR-6796-3p	113	104	212	120	99	85	136	144	234	158	180	258	208	157	144	254	63	102	54	52
miR-6796-5p	13	5	28	23	7	11	14	14	30	26	42	51	54	31	22	15	22	7	4	9
miR-6797-3p	10	8	15	15	8	6	10	12	13	20	16	20	22	21	22	9	5	9	4	7
miR-6797-5p	100	35	96	103	83	81	227	237	104	581	142	138	137	104	116	172	379	164	197	182
miR-6798-5p	621	895	3047	1120	1220	842	1420	1090	1626	1148	1932	1743	1429	1660	999	1013	1490	1263	681	507
miR-6799-3p	12	14	28	21	14	16	10	7	26	15	29	43	38	37	28	12	8	13	9	18
miR-6799-5p	2372	1488	523	1144	2040	4511	12065	5557	5709	2443	3722	4414	946	1920	4091	1988	7295	3379	5953	1527
miR-6800-3p	46	28	26	32	33	12	29	23	64	27	39	75	54	23	35	40	18	29	20	20
miR-6800-5p	58	46	105	67	60	35	203	92	149	103	117	101	104	82	98	61	115	62	60	33
miR-6801-3p	26	14	67	79	34	18	26	16	42	28	52	97	66	45	58	37	23	20	7	17
miR-6801-5p	11	8	11	45	9	18	15	18	15	4	36	95	39	40	33	8	13	18	5	10
miR-6802-3p	0	0	3	3	0	1	7	6	10	2	15	15	11	20	10	1	3	4	3	6
miR-6802-5p	73	105	33	168	50	108	296	229	335	63	100	196	26	88	263	309	61	98	95	68
miR-6803-3p	45	31	68	72	29	86	41	38	108	47	52	66	93	38	84	79	37	31	54	115
miR-6803-5p	7234	9417	11300	15026	11072	9264	17104	13515	16011	18388	16592	17457	10346	13474	13822	12979	16457	11865	6377	4791
miR-6804-3p	322	313	172	129	402	254	92	101	120	95	151	295	222	112	162	131	224	354	318	226
miR-6805-5p	2	4	8	2	3	1	12	12	7	24	23	10	16	23	11	8	12	5	5	2
miR-6806-3p	2	3	6	13	2	5	16	5	12	11	12	39	14	18	10	2	3	3	2	0
miR-6806-5p	8	5	21	24	10	8	8	3	18	15	44	67	40	36	21	13	12	3	8	6
miR-6807-3p	11	11	49	34	21	20	18	11	30	16	46	77	64	29	38	32	13	9	3	12
miR-6807-5p	9	4	18	30	19	8	28	15	29	31	33	62	35	21	39	14	19	15	11	23
miR-6808-5p	34	23	49	45	37	32	104	84	55	159	70	127	78	38	59	56	175	75	69	70
miR-6809-3p	15	13	27	18	16	12	15	13	24	9	36	43	38	34	21	14	11	14	9	12
miR-6809-5p	93	90	120	104	68	50	161	182	234	133	122	139	114	133	170	158	55	89	54	41
miR-6810-3p	124	71	153	139	153	93	102	95	164	167	147	178	179	86	164	127	89	84	114	136
miR-6810-5p	5	1	11	9	9	9	12	13	7	9	13	17	26	27	18	19	5	4	6	9
miR-6811-3p	21	9	69	85	28	26	19	23	41	38	53	149	83	61	56	26	11	12	8	21
miR-6811-5p	3	6	6	5	5	5	11	2	7	8	13	47	12	18	8	9	3	8	1	4
miR-6812-5p	117	83	135	98	134	107	300	208	176	668	298	247	169	195	180	188	415	155	233	148
miR-6813-3p	44	28	58	42	30	36	48	32	61	70	50	91	90	76	83	61	29	24	25	35
miR-6813-5p	13	4	12	20	7	3	12	3	15	10	15	24	30	31	15	10	7	6	3	4
miR-6814-3p	7	1	4	13	5	0	13	3	6	5	28	14	17	14	6	3	1	5	3	1
miR-6814-5p	3	5	4	1	2	7	26	3	12	4	22	14	29	25	9	11	2	4	5	3
miR-6815-3p	7	10	17	6	11	7	7	3	5	4	20	30	18	22	21	4	7	8	4	2
miR-6815-5p	2	0	4	7	4	4	14	3	5	12	10	11	21	22	7	6	10	9	5	9
miR-6816-3p	19	17	12	10	15	14	32	21	32	21	25	12	26	23	24	12	12	21	25	6
miR-6817-3p	0	2	2	5	3	0	9	7	6	9	24	8	14	19	16	7	1	4	1	5
miR-6817-5p	11	5	38	88	11	7	8	3	30	10	30	128	47	55	56	19	11	5	3	35
miR-6818-3p	1	3	13	9	10	8	9	4	15	6	22	24	51	22	7	9	7	7	1	8
miR-6818-5p	4	5	17	10	7	6	7	5	10	7	21	25	47	29	10	5	3	7	0	1
miR-6819-3p	145	74	237	183	155	123	125	102	203	137	194	246	175	161	136	172	94	108	75	112
miR-6819-5p	42	23	59	43	17	40	80	102	63	147	48	85	54	64	83	110	139	65	58	69
miR-6820-3p	13	1	19	46	7	10	7	5	16	11	25	63	24	19	24	22	5	10	7	8
miR-6821-3p	11	19	13	11	18	8	28	10	31	22	24	17	24	32	8	32	16	26	15	11
miR-6821-5p	2961	2647	10237	3988	3605	1828	4947	4777	4102	4729	5534	2733	10107	6408	3351	2555	3762	2960	4019	1218
miR-6822-3p	5	2	7	1	2	4	10	8	16	4	9	16	24	24	13	2	7	4	2	2
miR-6822-5p	4	6	7	8	5	6	14	10	17	8	21	20	24	22	11	2	12	10	13	10
miR-6823-3p	6	2	18	29	12	13	7	5	18	12	26	77	16	33	42	13	7	6	4	5
miR-6823-5p	2	1	11	23	8	3	14	8	5	3	29	48	21	30	21	11	6	2	2	1
miR-6824-5p	149	121	232	188	176	60	204	122	130	204	309	212	275	200	180	117	173	135	168	36
miR-6825-3p	28	36	19	26	37	22	33	26	25	24	45	34	22	27	23	33	24	39	75	15
miR-6825-5p	21	14	18	18	19	17	25	34	35	40	47	35	76	57	26	32	53	40	40	27
miR-6826-5p	0	2	8	0	2	1	9	1	6	0	7	26	19	27	6	6	3	5	4	3
miR-6827-3p	34	16	12	24	35	27	17	21	40	19	44	69	36	28	25	19	9	24	17	15
miR-6827-5p	22	4	54	30	15	10	30	16	44	57	43	102	69	46	54	39	38	22	14	32
miR-6828-3p	8	6	6	1	1	0	2	1	5	2	3	10	8	12	10	0	0	2	2	0
miR-6828-5p	4	0	5	21	2	1	5	6	6	5	9	29	10	17	10	7	9	1	3	5
miR-6829-5p	66	28	89	56	69	50	166	156	73	434	153	135	183	79	101	122	222	99	111	65
miR-6830-3p	2	1	27	35	8	6	12	0	10	10	22	26	23	19	9	6	2	5	0	4
miR-6830-5p	17	11	66	39	21	13	21	22	36	49	47	74	76	35	60	26	28	17	15	17
miR-6831-3p	1	0	5	4	2	2	13	0	6	0	10	22	19	16	13	1	1	0	0	3
miR-6831-5p	4	7	20	11	12	4	19	31	28	40	37	26	16	34	16	16	31	13	5	13
miR-6832-3p	8	8	5	3	12	7	12	6	11	3	22	10	11	20	25	7	3	6	0	6
miR-6832-5p	2	0	2	5	3	0	9	1	7	3	20	5	13	21	2	0	2	2	0	2
miR-6833-3p	5	3	16	9	4	3	9	10	19	4	14	16	22	26	18	3	2	5	2	2
miR-6833-5p	22	10	24	31	20	20	52	65	42	159	53	50	56	38	59	55	109	32	42	40
miR-6834-3p	5	5	10	5	2	4	15	15	14	7	18	9	13	16	8	15	2	7	1	3
miR-6834-5p	10	5	13	63	20	8	10	9	15	26	30	76	26	17	38	11	11	12	4	9
miR-6835-3p	1	1	2	12	0	1	2	6	5	0	17	26	9	19	18	2	3	2	2	3
miR-6835-5p	6	2	14	11	8	8	25	21	17	101	16	33	16	40	12	16	44	14	13	15
miR-6836-5p	32	26	38	40	41	30	90	103	61	89	60	86	54	58	53	69	90	68	78	35
miR-6837-3p	6	7	28	17	8	7	12	6	19	2	27	21	33	11	17	11	6	8	2	11
miR-6837-5p	7	5	18	20	5	12	13	15	11	23	23	23	20	46	28	22	12	22	29	30
miR-6838-3p	4	4	4	0	0	3	13	2	6	2	18	8	12	22	16	2	1	2	2	4
miR-6839-5p	5	0	13	4	6	4	25	3	10	13	16	20	19	16	11	3	7	7	4	6
miR-6840-3p	5	2	12	31	6	4	19	13	6	35	28	28	35	13	22	16	11	12	4	8
miR-6840-5p	9	5	29	17	8	9	16	17	30	10	22	40	36	32	20	30	9	8	5	6
miR-6841-3p	8	2	41	45	13	14	16	11	24	14	32	76	94	44	46	24	9	10	2	9
miR-6841-5p	3	3	9	5	1	3	10	4	17	4	16	19	34	29	14	3	2	4	0	2
miR-6842-3p	4	4	2	8	4	9	12	9	11	13	22	13	15	25	19	16	3	2	2	13
miR-6842-5p	2	5	13	20	3	1	5	2	16	4	9	24	10	15	11	1	4	1	4	4
miR-6843-3p	6	9	6	9	2	1	12	2	11	13	19	16	21	14	10	10	4	1	4	11
miR-6844	0	0	6	2	0	0	7	3	5	0	6	4	12	19	3	2	1	3	1	2
miR-6845-5p	163	167	255	174	272	249	307	344	294	306	307	224	335	284	227	304	395	290	515	206
miR-6846-3p	18	9	17	12	13	10	19	22	21	13	22	18	21	26	27	28	4	21	18	7
miR-6846-5p	45	13	77	32	43	34	78	63	52	229	79	90	95	61	37	60	118	60	73	56
miR-6847-3p	2	0	14	17	4	7	6	14	12	6	23	32	27	22	3	14	1	2	3	3
miR-6847-5p	5	2	9	13	11	4	9	10	12	19	29	26	25	26	6	11	16	8	6	17
miR-6848-3p	18	10	11	12	4	4	4	7	11	1	21	20	26	15	9	4	7	9	4	3
miR-6848-5p	42	8	87	47	66	32	54	66	39	170	102	140	105	72	69	71	93	44	37	47
miR-6849-3p	8	15	39	29	10	3	9	18	34	16	30	56	41	28	21	22	8	17	7	18
miR-6849-5p	3	5	9	4	10	4	28	15	18	33	27	14	34	24	16	23	35	17	10	11
miR-6851-3p	14	12	8	9	11	13	18	13	20	11	22	23	18	25	27	7	13	16	11	8
miR-6851-5p	112	61	132	90	122	84	337	188	170	329	199	142	177	152	171	106	234	103	114	63
miR-6852-3p	38	75	50	15	39	35	65	56	104	45	42	70	19	63	57	71	50	38	81	31
miR-6852-5p	49	31	50	49	38	98	52	53	127	55	57	62	33	47	71	133	50	44	82	142
miR-6853-3p	2	1	8	13	2	2	1	3	9	2	21	15	20	12	15	1	1	3	1	0
miR-6853-5p	11	2	13	32	0	7	6	2	13	5	35	31	20	20	9	5	2	3	2	5
miR-6854-3p	8	1	71	40	14	12	5	11	14	10	14	80	55	31	27	11	2	9	1	10
miR-6854-5p	8	3	68	31	19	13	9	4	21	17	29	71	80	44	31	15	0	11	0	8
miR-6855-3p	3	2	5	6	3	5	8	0	10	4	13	26	6	13	9	2	1	3	1	4
miR-6855-5p	4	0	10	13	3	4	12	4	6	6	27	28	19	19	7	3	4	4	2	2
miR-6856-3p	3	4	2	14	0	4	4	0	9	1	11	37	15	22	8	4	1	3	0	1
miR-6856-5p	21	15	32	35	23	15	30	38	49	62	62	63	38	38	59	55	44	30	51	40
miR-6857-3p	1	0	14	9	2	4	3	4	7	4	19	19	18	26	18	17	0	4	1	5
miR-6857-5p	4	3	17	19	4	2	16	1	7	4	18	28	17	30	26	20	7	3	8	14
miR-6859-3p	7	6	16	31	12	5	4	2	7	2	22	49	18	14	8	6	10	5	2	6
miR-6859-5p	22	8	38	113	20	21	31	26	12	33	55	170	43	39	39	24	31	23	14	20
miR-6861-3p	15	15	29	15	15	16	26	21	39	18	33	28	40	30	36	32	14	11	18	23
miR-6862-3p	52	20	157	124	54	40	35	33	89	63	89	206	179	85	110	51	32	42	15	33
miR-6862-5p	30	23	32	28	33	45	41	43	35	64	42	64	55	39	47	46	62	40	34	46
miR-6863	1	2	6	15	4	7	6	3	16	8	22	51	13	21	15	5	4	3	0	3
miR-6864-3p	6	6	6	10	9	4	13	12	10	12	20	24	19	12	14	5	12	6	4	5
miR-6864-5p	1	1	8	14	14	4	10	6	16	22	25	27	13	36	10	4	32	7	12	7
miR-6865-5p	23	7	35	11	11	16	37	39	25	72	33	39	42	46	15	28	67	31	32	22
miR-6866-3p	0	0	19	6	4	1	8	2	8	4	16	26	24	21	10	16	2	5	2	3
miR-6866-5p	0	0	4	5	0	0	2	0	4	4	7	6	11	23	8	0	2	1	0	2
miR-6867-3p	10	3	10	9	4	7	15	8	12	13	17	16	23	30	20	11	2	9	5	6
miR-6867-5p	8	3	6	8	5	1	9	3	16	13	16	18	14	26	8	2	5	3	6	3
miR-6868-3p	0	1	3	3	4	0	11	5	11	2	11	15	16	18	17	5	5	2	0	2
miR-6868-5p	3	3	1	23	7	2	11	4	12	4	29	23	16	22	14	8	6	2	2	0
miR-6869-5p	173	134	143	109	127	375	809	656	406	451	298	363	89	174	358	300	467	312	818	154
miR-6870-3p	1847	1880	2074	1367	1442	920	2702	2648	3399	2575	1910	2087	1201	2066	2269	3438	1137	1876	1132	792
miR-6870-5p	182	139	780	376	229	209	248	233	191	571	325	220	577	402	233	250	483	210	322	164
miR-6871-5p	5	4	15	34	4	6	15	7	15	26	36	60	18	26	33	15	8	9	9	5
miR-6872-3p	16	16	14	16	19	9	28	13	19	11	32	32	30	30	28	22	12	14	11	6
miR-6872-5p	3	3	5	1	3	1	11	2	4	4	22	13	15	22	7	14	4	5	5	1
miR-6873-3p	94	24	99	106	147	76	54	66	113	114	135	163	194	77	167	91	71	80	13	77
miR-6873-5p	4	3	12	17	4	9	26	11	14	12	24	33	26	24	30	7	7	6	5	11
miR-6874-3p	26	10	41	52	18	9	13	6	12	19	28	85	72	34	48	22	6	12	5	27
miR-6874-5p	9	2	21	27	12	7	6	9	10	12	26	39	28	13	25	13	4	3	3	15
miR-6875-5p	1032	723	3468	1959	881	856	2207	1668	1636	1899	1467	1300	1027	1051	1632	1295	2441	1348	1762	585
miR-6876-3p	8	0	19	15	5	4	12	2	8	3	24	36	28	15	22	7	5	4	4	4
miR-6877-3p	73	39	117	123	104	62	58	56	74	77	150	206	170	77	90	100	35	62	21	53
miR-6877-5p	500	382	363	148	340	547	420	287	665	1112	582	516	215	304	382	407	729	213	785	503
miR-6878-3p	6	2	38	26	6	2	8	8	12	5	16	36	41	43	30	5	6	3	1	6
miR-6878-5p	2	3	16	16	2	3	11	9	20	12	18	41	17	29	14	6	12	13	4	6
miR-6880-5p	108	59	130	107	109	80	215	212	171	532	206	202	181	127	162	231	382	153	270	207
miR-6881-3p	4	2	4	19	2	6	8	2	10	9	16	15	11	16	12	8	1	1	3	0
miR-6881-5p	24	14	33	15	25	10	58	51	32	89	52	23	46	32	40	34	42	30	36	15
miR-6882-3p	26	7	124	100	56	37	14	11	56	41	90	194	144	51	91	56	28	21	4	16
miR-6882-5p	1	3	1	7	3	0	11	1	13	2	14	12	17	28	7	2	0	3	0	3
miR-6883-3p	4	2	2	9	0	1	4	6	13	5	8	16	13	19	9	3	3	1	4	2
miR-6883-5p	3	3	3	8	7	5	15	9	15	69	18	18	25	25	9	9	18	10	8	10
miR-6884-3p	36	15	50	48	41	17	36	42	39	41	53	144	60	49	61	47	14	33	11	15
miR-6884-5p	12	1	12	18	5	9	29	24	19	97	25	44	25	23	23	25	39	18	12	10
miR-6885-3p	12	3	11	9	3	6	8	6	24	9	20	19	26	19	23	13	3	5	11	15
miR-6885-5p	7	18	7	15	10	12	24	24	25	20	32	37	22	23	22	23	15	19	33	15
miR-6886-3p	17	11	73	60	30	12	14	16	46	29	40	95	73	69	46	52	15	18	9	24
miR-6886-5p	5	7	10	12	11	9	21	14	14	24	35	69	25	30	25	14	15	10	8	10
miR-6887-3p	9	2	16	15	22	7	20	27	16	12	26	25	24	40	17	19	4	9	15	8
miR-6887-5p	62	48	126	60	76	59	156	161	92	363	110	118	125	92	93	131	285	97	168	106
miR-6888-3p	1	0	10	24	1	1	7	4	15	5	20	41	17	36	26	9	3	2	0	5
miR-6888-5p	5	4	10	6	5	3	20	3	11	6	19	20	21	32	14	2	2	7	3	5
miR-6889-3p	1	9	2	6	2	5	14	4	20	6	21	9	12	24	7	4	8	4	6	4
miR-6889-5p	9	8	30	16	17	15	30	13	13	33	30	27	31	26	8	13	27	13	8	19
miR-6890-3p	26	27	85	95	44	24	19	12	37	32	54	185	84	40	74	40	11	31	17	26
miR-6890-5p	7	6	17	9	10	6	14	21	27	25	18	22	20	25	19	18	19	15	13	17
miR-6891-3p	15	12	23	31	18	8	16	34	51	24	28	37	26	44	47	25	7	6	21	18
miR-6892-3p	365	237	479	315	439	215	360	318	449	457	367	426	403	307	419	330	297	301	386	175
miR-6892-5p	1	1	7	7	7	6	13	2	13	5	16	18	11	18	10	3	2	8	6	6
miR-6893-3p	32	15	96	101	52	50	35	24	68	59	98	153	172	80	72	57	14	23	3	36
miR-6893-5p	13	13	18	18	19	23	57	47	34	66	55	30	28	43	28	38	65	30	30	28
miR-6894-5p	205	88	182	152	181	165	354	489	237	1442	281	340	257	202	267	385	846	334	323	276
miR-6895-3p	9	8	16	8	9	5	11	13	11	18	7	21	20	26	26	6	1	3	1	5
miR-6895-5p	61	10	126	106	83	64	34	46	51	61	158	166	202	94	76	74	44	58	16	64
miR-708-5p	13	4	37	27	14	8	6	4	13	14	44	43	45	34	19	14	5	14	7	11
miR-7106-3p	11	7	51	27	16	13	23	8	35	26	47	53	59	31	34	12	21	10	1	13
miR-7106-5p	66	43	120	55	80	53	133	130	83	256	135	125	127	68	91	99	233	100	104	69
miR-7107-3p	3	0	0	2	2	1	14	0	9	0	7	23	8	16	3	5	3	1	1	2
miR-7107-5p	1351	874	2274	1239	5041	2808	1775	1578	996	2227	3765	2335	4109	2811	1477	1057	4052	1802	3600	985
miR-7108-5p	2590	983	848	931	2289	3443	7277	5748	3221	8155	4201	4321	1244	1610	2465	2992	10118	4428	9856	3654
miR-7109-3p	13	6	52	37	16	10	19	11	17	11	26	61	44	25	32	24	5	11	5	13
miR-7109-5p	33	17	35	26	32	33	57	61	58	245	59	55	76	46	42	68	149	49	80	39
miR-711	22	9	11	15	20	14	44	52	43	94	31	45	32	31	53	38	98	29	41	40
miR-7111-3p	18	7	59	59	38	15	21	9	39	32	42	67	50	40	34	22	8	20	0	11
miR-7111-5p	1196	555	4324	1872	1351	639	966	721	876	1597	2563	1595	2725	1931	742	874	1689	884	1336	362
miR-7112-3p	1	1	1	0	2	2	8	0	0	1	4	6	5	9	1	3	0	2	1	1
miR-7113-5p	5	4	9	8	4	4	19	7	2	8	26	13	31	38	10	7	1	2	4	12
miR-7114-3p	168	125	189	170	154	123	174	159	228	202	203	227	171	146	231	230	141	161	624	109
miR-7114-5p	6	7	12	9	7	6	16	14	19	34	35	16	31	32	17	9	23	15	10	9
miR-7-1-3p	18	25	8	11	16	39	22	32	20	12	17	7	21	15	29	28	7	13	48	85
miR-7150	534	506	423	454	834	746	1719	3700	853	1133	993	1127	1367	972	1034	2800	2786	1806	2542	2612
miR-7151-3p	15	2	11	26	10	6	11	4	15	7	36	22	37	36	14	11	15	5	5	10
miR-7151-5p	3	1	7	2	1	1	11	0	9	1	12	15	12	16	3	2	0	2	0	6
miR-7152-3p	5	4	8	6	7	2	24	9	11	12	12	10	17	21	12	10	9	9	8	1
miR-7152-5p	5	1	3	6	0	1	7	3	11	2	11	4	11	14	5	0	0	2	1	0
miR-7153-3p	1	1	0	3	1	1	9	1	11	1	16	7	21	13	5	5	0	5	0	0
miR-7153-5p	1	1	5	29	3	2	11	1	16	2	26	44	22	23	27	2	4	2	1	1
miR-7154-3p	10	7	15	9	6	8	13	12	11	15	35	15	40	21	10	11	13	11	11	12
miR-7154-5p	18	3	20	29	10	7	7	1	10	10	18	36	15	19	20	10	2	10	0	10
miR-7155-5p	5	1	6	0	8	2	8	11	4	23	11	18	21	25	15	2	5	6	2	2
miR-7156-3p	40	9	97	59	30	35	14	20	43	68	93	119	133	56	44	41	8	43	3	37
miR-7156-5p	24	5	30	26	25	22	10	10	25	22	45	46	80	47	21	11	3	15	2	15
miR-7157-3p	15	5	19	24	14	22	14	10	29	16	47	24	48	27	18	7	7	10	3	7
miR-7157-5p	33	4	22	41	47	21	12	10	26	31	77	94	43	36	44	35	8	22	3	16
miR-7158-3p	1	1	3	11	0	5	8	2	15	6	19	9	21	18	9	2	2	2	0	8
miR-7159-3p	1	1	4	0	0	0	9	3	7	2	10	9	19	21	8	0	0	2	1	2
miR-7159-5p	4	0	6	0	2	1	13	0	9	3	26	7	12	15	1	2	2	3	0	5
miR-7160-3p	2	1	10	16	7	5	14	14	12	7	21	25	18	20	17	6	3	4	4	7
miR-7160-5p	11	2	37	51	14	9	6	12	18	18	23	68	31	26	33	16	10	9	8	9
miR-7161-3p	6	3	15	11	3	3	6	2	7	10	9	27	27	20	9	8	1	2	2	4
miR-7161-5p	5	1	9	6	5	1	15	5	7	0	24	20	22	22	7	3	1	2	0	6
miR-7162-3p	4	2	8	1	2	2	7	4	6	3	13	15	13	23	9	1	11	4	2	2
miR-7162-5p	7	4	7	20	9	11	10	8	11	9	15	52	44	19	21	9	6	7	0	7
miR-7-2-3p	0	1	1	1	3	2	10	3	2	1	8	6	16	17	4	12	0	0	1	0
miR-744-3p	10	1	6	8	8	15	11	8	14	14	30	29	14	11	14	21	4	6	12	31
miR-744-5p	102	113	70	60	48	411	101	78	325	96	79	148	28	93	350	462	75	144	339	1041
miR-7515	16	8	12	13	8	10	46	39	20	103	25	34	21	25	23	25	50	19	37	13
miR-758-3p	59	46	21	36	28	146	39	35	74	11	40	90	18	33	37	59	31	31	99	256
miR-758-5p	1	1	20	22	4	3	8	0	13	5	20	37	21	25	13	14	1	1	1	6
miR-759	0	0	3	1	0	0	12	3	10	2	23	6	18	19	10	4	1	2	2	4
miR-7-5p	14	25	9	14	15	58	58	57	66	18	48	26	22	50	80	77	33	39	79	95
miR-760	38	24	56	40	35	58	56	70	54	139	69	83	72	44	49	72	65	40	51	103
miR-761	64	13	58	55	55	35	21	15	48	77	127	120	147	45	70	37	14	51	6	31
miR-764	95	119	134	71	95	56	173	128	194	115	87	161	61	153	128	179	62	93	84	44
miR-765	63	48	92	56	65	56	162	157	90	483	140	102	89	96	91	137	278	121	106	81
miR-766-3p	103	93	250	237	124	254	69	109	260	121	174	431	266	170	306	224	122	118	188	456
miR-766-5p	69	46	23	41	62	80	114	111	98	296	76	74	29	66	121	173	180	75	84	174
miR-767-3p	6	6	4	7	4	4	14	7	24	12	23	13	13	13	21	3	2	6	3	1
miR-767-5p	5	1	9	5	7	5	14	3	9	6	19	21	21	13	13	9	1	9	0	6
miR-769-3p	15	5	7	15	12	21	10	12	27	24	16	25	17	28	24	15	12	9	20	45
miR-769-5p	134	82	41	49	72	211	94	99	219	199	130	100	60	49	211	195	165	90	236	443
miR-7702	4	2	3	5	1	0	12	5	14	2	13	5	15	19	5	3	2	1	0	1
miR-7703	15	10	41	43	21	22	16	10	29	9	36	66	42	51	30	18	8	14	5	11
miR-7705	2	1	1	10	5	8	18	18	22	14	23	12	16	22	15	16	3	3	4	6
miR-770-5p	2	7	11	10	9	4	15	4	8	6	26	14	25	16	13	10	3	7	3	6
miR-7706	5	4	6	3	1	9	6	2	16	13	19	12	26	17	22	6	11	4	8	14
miR-7843-3p	4	4	2	18	6	3	4	0	13	4	14	31	25	13	15	5	4	2	3	3
miR-7843-5p	8	3	9	6	3	5	11	7	14	13	22	26	21	16	12	5	7	5	2	4
miR-7844-5p	3	1	13	6	4	2	11	1	18	3	21	15	22	11	16	6	1	3	0	4
miR-7845-5p	57	34	92	88	71	80	141	164	188	272	132	154	91	89	142	213	202	102	213	104
miR-7846-3p	53	14	19	31	35	30	52	56	24	155	69	57	65	59	49	59	135	48	46	27
miR-7848-3p	7	4	45	64	16	2	10	4	29	9	20	92	43	32	45	18	6	4	4	14
miR-7850-5p	3	3	14	11	4	13	23	9	5	8	16	20	18	20	18	3	16	11	3	5
miR-7851-3p	149	67	397	172	187	127	286	286	201	829	294	224	305	173	218	251	491	168	188	103
miR-7852-3p	3	0	2	1	0	0	10	1	12	1	14	14	16	31	8	0	0	1	3	0
miR-7853-5p	2	5	7	5	1	1	5	6	19	4	17	7	14	27	5	0	1	2	0	4
miR-7854-3p	5	8	3	4	2	10	7	6	15	11	19	17	15	19	2	8	5	4	17	17
miR-7856-5p	0	0	2	1	1	1	7	5	9	3	18	5	10	26	6	6	4	3	2	2
miR-7973	1	0	3	1	0	2	14	0	8	0	12	13	7	17	7	6	1	4	0	1
miR-7974	3	0	6	6	1	2	6	3	5	4	20	18	13	14	4	5	3	5	3	1
miR-7976	23	33	26	7	20	43	34	20	37	25	33	44	46	36	65	28	8	14	22	24
miR-7978	7	6	2	1	9	15	21	6	11	15	28	12	25	30	12	11	7	12	4	0
miR-802	1	0	6	0	0	0	10	2	7	2	20	7	26	28	16	1	3	4	0	1
miR-8052	7	13	11	10	5	4	25	21	15	26	26	24	15	19	17	21	12	4	14	3
miR-8053	12	2	32	36	26	26	19	4	33	10	41	84	76	44	27	24	8	14	0	23
miR-8054	30	9	65	25	29	27	22	19	27	52	60	46	101	35	45	32	34	24	3	18
miR-8055	8	1	3	21	2	3	11	1	10	15	17	72	36	30	14	6	1	4	2	5
miR-8056	7	2	27	17	19	7	10	6	15	13	24	22	48	29	21	5	0	7	6	1
miR-8057	15	6	44	27	20	14	6	15	22	11	61	33	100	34	19	11	2	7	0	15
miR-8058	6	0	17	20	5	9	15	1	11	9	37	25	39	30	17	12	3	6	1	4
miR-8059	3	1	1	11	1	1	14	6	11	5	20	28	16	12	22	6	6	0	3	1
[truncated: 84 more rows]
