# Supplementary material for: Effect of Topical Corticosteroid Treatment on microRNA Expression in Infants with Atopic Dermatitis
Source: JID Innov. 2025 Jun 10;5(5):100388. doi: 10.1016/j.xjidi.2025.100388 (PMC12272118; doi:10.1016/j.xjidi.2025.100388)
Supplement: Supplementary Data 2 [file mmc5.xlsx]

## Sheet: rawcountsbeforeafter
gene_ID	Patient 1_BT	Patient 1_AT	Patient 2_BT	Patient 2_AT	Patient 3_BT	Patient 3_AT	Patient 4_BT	Patient 4_AT	Patient 5_BT	Patient 5_AT	Patient 6_BT	Patient 6_AT	Patient 7_BT	Patient 7_AT	Patient 8_BT	Patient 8_AT	Patient 9_BT	Patient 9_AT	Patient 10_BT	Patient 10_AT
hsa-let-7a-5p	5693	6334	3714	5003	4667	3897	4389	14237	6900	3684	6068	6161	3039	6326	5418	8219	12170	12503	1778	7115
hsa-let-7a-3p	5	7	1	0	5	9	7	9	5	4	5	5	4	7	11	14	4	3	1	3
hsa-let-7a-2-3p	0	0	0	0	0	0	0	0	0	0	0	0	0	0	0	0	0	0	0	0
hsa-let-7b-5p	189	125	145	226	55	78	106	245	76	70	100	121	80	114	66	101	190	286	33	146
hsa-let-7b-3p	0	0	0	0	0	0	0	0	0	0	0	0	0	0	0	0	0	0	0	0
hsa-let-7c-5p	5	15	4	56	13	13	9	27	27	14	15	27	10	8	19	29	66	66	9	38
hsa-let-7c-3p	0	0	0	0	0	0	0	0	0	0	0	0	0	0	0	0	2	0	0	0
hsa-let-7d-5p	637	633	517	681	467	525	500	1646	797	405	572	561	348	653	466	762	1192	1270	153	877
hsa-let-7d-3p	81	67	38	33	25	49	79	110	45	12	35	44	35	37	28	53	145	116	22	60
hsa-let-7e-5p	17	20	7	27	13	7	14	19	10	5	16	23	9	20	24	29	43	26	2	15
hsa-let-7e-3p	0	0	0	0	0	0	0	0	0	0	0	0	0	0	0	0	0	0	0	0
hsa-let-7f-5p	10494	9988	5924	8120	8479	6480	8673	18099	11907	6565	12029	11367	6517	10444	9204	15647	12864	12110	2538	9330
hsa-let-7f-1-3p	0	0	0	0	0	0	0	0	0	0	0	0	0	0	0	0	0	0	0	0
hsa-let-7f-2-3p	0	0	0	0	0	0	0	0	0	0	0	0	0	0	0	0	0	0	0	0
hsa-miR-15a-5p	174	103	10	4	111	172	140	35	148	111	283	212	160	227	52	162	31	12	27	16
hsa-miR-15a-3p	0	0	0	0	0	0	0	0	0	0	1	0	0	0	0	0	0	0	1	0
hsa-miR-16-5p	6089	5565	984	644	5578	6543	7654	3714	7445	8512	10984	12168	6340	9340	4083	12744	2467	2048	1960	1341
hsa-miR-16-1-3p	0	0	0	0	0	0	0	0	0	0	0	0	0	0	0	0	0	0	0	0
hsa-miR-17-5p	93	82	12	22	119	138	72	146	181	103	200	202	105	163	61	83	54	38	23	27
hsa-miR-17-3p	0	0	0	0	0	0	0	0	0	1	2	0	1	0	1	1	0	0	0	0
hsa-miR-18a-5p	17	14	1	4	17	24	12	15	17	12	21	21	10	11	7	25	7	3	5	3
hsa-miR-18a-3p	1	0	0	0	0	0	3	0	1	0	1	1	2	1	0	1	0	0	1	0
hsa-miR-19a-5p	0	0	0	0	0	0	0	0	0	0	0	0	0	0	0	0	0	0	0	0
hsa-miR-19a-3p	44	44	3	4	37	53	54	29	57	45	88	74	40	76	27	45	8	7	4	9
hsa-miR-19b-1-5p	0	0	0	0	0	0	0	0	0	0	1	0	0	0	0	0	0	0	0	0
hsa-miR-19b-3p	113	141	23	39	177	187	134	207	261	121	237	283	184	215	83	167	65	74	27	22
hsa-miR-19b-2-5p	0	0	0	0	0	0	0	0	0	0	0	0	0	0	0	0	0	0	0	0
hsa-miR-20a-5p	125	142	29	78	238	233	127	370	341	176	246	275	218	246	113	186	130	93	39	72
hsa-miR-20a-3p	1	1	0	3	1	1	3	1	3	1	5	3	3	4	2	5	1	0	3	0
hsa-miR-21-5p	29534	16343	7280	6269	15016	18642	22831	11941	24199	8785	29019	27321	13748	22683	11654	23731	6024	3629	4549	7479
hsa-miR-21-3p	43	14	2	1	12	18	29	7	11	8	25	28	12	13	6	17	3	0	5	3
hsa-miR-22-5p	21	19	7	2	9	14	20	16	10	3	20	11	12	14	10	19	9	8	2	1
hsa-miR-22-3p	581	243	81	30	296	418	513	53	356	362	1129	571	370	428	138	488	26	22	76	74
hsa-miR-23a-5p	8	2	3	2	6	1	21	18	5	0	7	5	1	4	2	5	15	9	1	7
hsa-miR-23a-3p	861	564	218	104	483	428	688	590	592	159	621	394	293	415	212	563	502	440	133	247
hsa-miR-24-1-5p	0	0	0	0	0	0	0	0	0	0	0	0	0	0	0	0	0	0	0	0
hsa-miR-24-3p	1333	791	88	34	705	827	1865	419	961	564	1752	1069	785	969	520	1292	259	165	248	46
hsa-miR-24-2-5p	1	2	0	2	0	1	1	3	1	1	2	0	1	1	0	2	0	0	0	0
hsa-miR-25-5p	0	0	1	1	5	2	0	1	0	1	0	4	1	0	3	0	6	3	0	3
hsa-miR-25-3p	1539	1631	2474	2959	1551	1540	1574	2255	2398	1371	1566	1843	1066	1643	1149	1909	1818	1570	415	4728
hsa-miR-26a-5p	11738	17330	8647	12520	16814	17102	13338	23854	24793	17083	24812	26209	14170	25064	16388	35203	21670	15331	5845	24555
hsa-miR-26a-1-3p	1	0	0	0	1	1	1	1	0	0	1	1	0	1	0	0	0	0	0	0
hsa-miR-26b-5p	940	1613	613	1293	1612	1479	1115	3512	3142	1985	1973	3160	2303	2826	1439	3110	2588	2242	335	1183
hsa-miR-26b-3p	4	2	0	0	0	1	8	7	0	0	3	3	0	4	0	3	2	2	2	1
hsa-miR-27a-5p	45	29	26	3	23	18	131	77	57	28	78	22	56	34	20	37	37	22	10	18
hsa-miR-27a-3p	560	278	15	7	161	186	730	60	177	70	433	273	189	244	120	509	55	37	45	9
hsa-miR-28-5p	127	108	32	14	97	96	140	73	117	110	200	139	69	139	77	221	51	26	28	37
hsa-miR-28-3p	214	180	439	421	199	130	151	157	208	191	186	220	145	188	129	205	111	141	40	484
hsa-miR-29a-5p	0	0	0	0	0	0	0	0	0	0	0	0	0	0	0	1	0	0	0	0
hsa-miR-29a-3p	334	604	73	96	522	508	546	410	781	617	1138	754	424	820	546	798	222	177	166	168
hsa-miR-30a-5p	24	27	20	10	20	27	18	10	13	40	10	14	21	36	9	18	18	16	8	22
hsa-miR-30a-3p	0	0	0	1	0	1	0	1	2	1	0	1	0	1	0	0	0	0	0	1
hsa-miR-31-5p	4	2	0	0	10	10	19	13	15	7	7	22	7	20	13	31	6	0	4	2
hsa-miR-31-3p	0	0	0	0	0	0	0	0	0	0	0	0	0	0	0	0	0	0	0	0
hsa-miR-32-5p	15	12	3	1	9	13	12	1	14	9	33	27	14	26	16	46	4	0	4	0
hsa-miR-32-3p	0	1	0	0	0	0	1	1	0	0	1	2	0	0	0	0	0	1	0	1
hsa-miR-33a-5p	2	0	0	0	0	0	2	0	0	0	5	2	0	2	0	3	0	0	0	0
hsa-miR-33a-3p	0	0	0	0	0	0	0	0	0	0	0	0	0	0	0	0	0	0	0	0
hsa-miR-92a-1-5p	4	7	10	16	5	8	12	17	13	4	3	19	9	10	5	8	11	16	7	18
hsa-miR-92a-3p	3388	4816	4541	7481	5002	4586	3767	7305	6361	4092	4845	6715	3109	5938	3635	7184	6449	7030	1915	21193
hsa-miR-92a-2-5p	0	0	0	0	0	0	0	0	0	0	0	0	0	0	0	0	0	0	0	0
hsa-miR-93-5p	1078	873	717	741	636	704	629	1589	1014	400	807	777	517	707	486	903	700	596	193	973
hsa-miR-93-3p	1	3	0	0	1	5	7	7	3	1	4	2	1	2	0	4	4	4	1	0
hsa-miR-95-5p	0	0	0	0	0	0	0	0	0	0	0	0	0	0	0	0	0	0	0	0
hsa-miR-95-3p	12	16	24	22	19	24	15	15	32	27	24	21	14	40	23	32	15	14	5	15
hsa-miR-96-5p	0	1	0	0	1	0	1	0	2	0	1	1	0	0	0	0	0	0	0	0
hsa-miR-96-3p	0	0	0	0	0	0	0	0	0	0	0	0	0	0	0	0	0	0	0	0
hsa-miR-98-5p	704	446	737	591	356	258	450	808	443	132	502	449	248	363	261	541	500	421	82	732
hsa-miR-98-3p	0	0	0	0	0	0	0	0	0	0	0	0	0	0	0	0	0	0	0	0
hsa-miR-99a-5p	14	22	13	18	24	30	24	12	37	54	68	89	8	36	46	131	17	23	22	69
hsa-miR-99a-3p	0	0	0	0	0	0	0	0	0	0	1	0	0	0	0	0	0	0	0	0
hsa-miR-100-5p	15	7	7	3	4	0	11	8	28	19	11	8	6	10	7	13	2	2	2	9
hsa-miR-100-3p	0	0	0	0	0	0	0	0	0	0	0	0	0	0	0	0	0	0	0	0
hsa-miR-101-5p	0	0	0	0	0	0	0	0	0	0	0	0	0	0	0	0	0	0	0	0
hsa-miR-101-3p	122	245	250	369	132	146	116	103	258	116	260	321	132	271	254	342	74	48	67	487
hsa-miR-29b-1-5p	1	2	0	0	1	2	2	19	5	3	7	0	1	2	3	3	3	2	0	2
hsa-miR-29b-3p	4	11	0	1	6	13	4	4	12	8	31	15	13	20	1	10	1	0	4	1
hsa-miR-29b-2-5p	0	0	0	0	0	0	0	0	0	0	0	0	0	2	0	0	1	0	0	0
hsa-miR-103a-2-5p	0	0	0	0	0	0	0	2	0	0	0	1	0	0	0	0	1	0	0	0
hsa-miR-103a-3p	4828	4158	1652	1081	2699	3156	2944	4971	4002	1561	4125	3464	2562	3449	2143	3472	2594	2143	1129	2234
hsa-miR-105-5p	0	0	0	0	0	0	0	0	0	0	0	0	0	0	0	0	0	0	0	0
hsa-miR-105-3p	0	0	0	0	0	0	0	0	0	0	0	0	0	0	0	0	0	0	0	0
hsa-miR-106a-5p	6	8	4	7	17	18	9	26	44	11	32	41	20	31	16	23	13	11	5	3
hsa-miR-106a-3p	0	0	0	0	0	0	0	0	0	0	0	0	0	0	0	0	0	0	0	0
hsa-miR-107	22	13	0	1	6	4	10	24	3	0	15	14	10	8	3	8	9	7	0	2
hsa-miR-16-2-3p	5	11	0	0	4	12	4	23	11	8	12	13	7	18	15	17	5	9	5	3
hsa-miR-192-5p	4	0	3	10	6	5	2	4	11	9	5	13	6	9	9	10	1	1	1	6
hsa-miR-192-3p	0	0	0	0	0	0	0	0	0	0	0	0	0	0	0	0	0	0	0	0
hsa-miR-196a-5p	0	0	0	0	0	0	0	2	0	0	0	0	0	0	0	0	0	1	0	0
hsa-miR-197-5p	0	0	0	0	0	0	0	0	0	0	0	0	0	0	0	0	0	0	0	0
hsa-miR-197-3p	102	90	40	31	62	64	107	201	90	38	64	91	66	76	40	87	165	202	30	56
hsa-miR-198	0	0	0	0	0	0	0	0	0	0	0	0	0	0	0	0	0	0	0	0
hsa-miR-199a-5p	73	46	1	1	17	19	34	20	10	5	90	81	37	28	22	88	10	7	7	2
hsa-miR-199a-3p	67	66	8	2	46	29	35	45	27	5	80	73	43	31	37	84	25	14	7	5
hsa-miR-208a-5p	0	0	0	0	0	0	0	0	0	0	0	0	0	0	0	0	0	0	0	0
hsa-miR-208a-3p	0	0	0	0	0	0	0	0	0	0	0	0	0	0	0	0	0	0	0	0
hsa-miR-129-5p	0	0	0	0	0	0	0	0	0	0	0	0	0	0	0	1	0	0	0	0
hsa-miR-129-1-3p	0	0	0	0	0	0	0	0	0	0	0	0	0	0	0	0	0	0	0	0
hsa-miR-148a-5p	5	2	0	0	2	2	6	0	3	1	1	2	0	2	1	5	1	0	2	3
hsa-miR-148a-3p	1064	713	636	520	544	491	1264	272	709	476	1135	951	231	614	671	1287	244	115	166	894
hsa-miR-30c-5p	284	290	187	137	345	316	450	513	420	202	302	311	273	386	223	399	424	376	135	194
hsa-miR-30c-2-3p	0	0	0	0	0	0	0	0	0	0	0	0	0	1	0	0	0	0	0	0
hsa-miR-30d-5p	606	712	366	511	878	908	818	703	1183	908	1163	1109	572	1047	630	1321	481	499	231	923
hsa-miR-30d-3p	0	0	1	0	1	0	0	0	0	0	2	1	0	0	0	0	0	0	1	0
hsa-miR-139-5p	18	15	0	1	22	8	10	17	5	5	24	22	12	8	12	35	12	6	4	2
hsa-miR-139-3p	0	0	0	0	0	0	0	0	0	0	1	0	2	0	1	0	0	0	0	0
hsa-miR-147a	0	0	0	0	0	0	0	0	0	0	0	0	0	0	0	0	0	0	0	0
hsa-miR-7-5p	51	41	105	75	46	46	79	60	78	66	64	91	37	57	42	125	19	19	6	113
hsa-miR-7-1-3p	6	11	2	1	18	11	7	23	16	18	20	29	16	14	7	21	14	7	3	5
hsa-miR-7-2-3p	0	0	0	0	0	0	0	0	0	0	0	0	0	0	0	0	0	0	0	0
hsa-miR-10a-5p	3	3	3	5	3	4	3	1	13	5	3	1	4	5	6	5	0	1	1	7
hsa-miR-10a-3p	0	0	0	0	0	0	0	0	0	0	0	0	0	0	0	0	0	0	0	0
hsa-miR-10b-5p	0	0	0	0	0	0	0	0	0	0	0	1	0	0	0	0	0	0	0	0
hsa-miR-10b-3p	0	0	0	0	0	0	0	0	0	0	0	0	0	0	0	0	0	0	0	0
hsa-miR-34a-5p	0	0	0	0	1	0	1	1	0	0	1	0	0	2	0	0	0	0	0	0
hsa-miR-34a-3p	0	0	0	0	0	0	0	0	0	0	0	0	0	0	0	0	0	0	0	0
hsa-miR-181a-5p	1371	1264	443	302	2312	2173	2403	1143	3124	2572	4044	2847	2263	2866	1564	4434	1570	1055	806	795
hsa-miR-181a-2-3p	21	17	31	14	15	15	20	24	36	9	46	14	11	17	34	47	34	29	22	57
hsa-miR-181b-5p	195	184	166	78	232	275	237	265	415	450	369	463	287	315	200	402	187	152	107	180
hsa-miR-181b-3p	2	1	1	1	0	0	2	0	0	0	5	3	0	2	1	5	3	0	0	5
hsa-miR-181c-5p	11	7	0	0	11	21	17	3	23	26	41	25	13	14	16	22	7	3	4	8
hsa-miR-181c-3p	0	0	0	0	0	0	0	0	0	0	0	2	0	0	0	0	1	0	0	0
hsa-miR-182-5p	3	1	8	6	3	4	5	5	5	9	3	6	2	3	4	3	1	0	1	11
hsa-miR-182-3p	0	0	0	0	0	0	0	0	0	0	0	0	0	0	0	0	0	0	0	0
hsa-miR-183-5p	1	2	2	3	5	1	5	0	12	1	0	4	1	0	0	1	2	0	0	5
hsa-miR-183-3p	0	0	0	0	0	0	0	0	0	0	0	0	0	0	0	0	0	0	0	0
hsa-miR-187-5p	0	0	0	0	0	0	0	0	0	0	0	0	0	0	0	0	0	0	0	0
hsa-miR-187-3p	0	0	0	0	0	0	0	0	0	0	0	0	0	0	0	0	0	0	0	0
hsa-miR-196a-3p	0	0	0	0	0	0	0	0	0	0	0	0	0	0	0	0	0	0	0	0
hsa-miR-199b-5p	57	41	40	8	17	16	32	18	25	3	13	17	6	28	12	22	7	4	5	17
hsa-miR-199b-3p	81	58	8	1	31	30	33	36	18	2	74	69	39	36	36	79	22	18	11	6
hsa-miR-203a-5p	0	0	0	0	0	0	0	0	0	0	0	0	0	0	0	0	0	0	0	0
hsa-miR-203a-3p	0	0	0	0	0	0	0	1	0	0	0	0	0	0	0	2	0	0	0	0
hsa-miR-204-5p	0	0	0	0	0	0	0	0	0	0	0	0	0	0	0	0	0	0	0	0
hsa-miR-204-3p	0	0	0	0	0	0	0	0	0	0	0	0	0	0	0	0	0	0	0	0
hsa-miR-205-5p	0	0	0	0	0	0	0	0	0	0	0	0	0	0	0	0	0	0	0	0
hsa-miR-205-3p	0	0	0	0	0	0	0	0	0	0	0	0	0	0	0	0	0	0	0	0
hsa-miR-210-5p	0	0	0	0	0	0	0	0	1	0	0	0	1	0	0	0	0	0	0	0
hsa-miR-210-3p	0	0	0	1	0	0	1	0	0	0	0	0	0	0	0	2	0	0	0	1
hsa-miR-211-5p	0	0	0	0	0	0	0	0	0	0	0	0	0	0	0	0	0	0	0	0
hsa-miR-211-3p	0	0	0	0	0	0	0	0	0	0	0	0	0	0	0	0	0	0	0	0
hsa-miR-212-5p	1	1	1	0	2	1	0	0	1	2	2	1	0	1	2	0	1	0	0	1
hsa-miR-212-3p	0	0	0	0	0	0	1	0	1	0	0	0	0	0	0	1	0	0	0	0
hsa-miR-181a-3p	31	26	15	14	26	13	23	30	39	6	38	38	16	36	36	45	12	32	11	35
hsa-miR-214-5p	0	0	0	0	0	0	0	0	0	0	0	0	0	0	0	0	0	0	0	0
hsa-miR-214-3p	0	0	0	0	0	0	0	0	0	0	0	0	0	0	0	0	0	0	0	0
hsa-miR-215-5p	0	0	1	0	0	2	0	0	0	0	0	0	1	0	1	0	0	0	0	0
hsa-miR-215-3p	0	0	0	0	0	0	0	0	0	0	0	0	0	0	0	0	0	0	0	0
hsa-miR-216a-5p	0	0	0	0	0	0	0	0	0	0	0	0	0	0	0	0	0	0	0	0
hsa-miR-216a-3p	0	0	0	0	0	0	0	0	0	0	0	0	0	0	0	0	0	0	0	0
hsa-miR-217	0	0	0	0	0	0	0	0	0	0	0	0	0	0	0	0	0	0	0	0
hsa-miR-218-5p	0	0	2	0	0	0	2	2	0	0	1	0	1	1	0	0	0	0	1	0
hsa-miR-218-1-3p	0	0	0	0	0	0	0	0	0	0	0	0	0	0	0	0	0	0	0	0
hsa-miR-218-2-3p	0	0	0	0	0	0	0	0	0	0	0	0	0	0	0	0	0	0	0	0
hsa-miR-219a-5p	0	0	0	0	0	0	0	0	0	0	0	0	0	0	0	0	0	0	0	0
hsa-miR-219a-1-3p	0	0	0	0	0	0	0	0	0	0	0	1	1	0	0	0	0	0	0	0
hsa-miR-221-5p	10	13	5	1	10	12	10	6	13	6	16	14	5	15	2	10	9	1	1	7
hsa-miR-221-3p	249	144	40	15	90	73	117	173	63	18	76	85	86	43	46	160	137	103	23	18
hsa-miR-222-5p	0	0	0	0	0	0	0	0	0	0	0	0	0	0	0	0	0	0	0	0
hsa-miR-222-3p	202	221	64	102	251	328	265	496	551	379	295	594	358	439	176	317	357	318	92	105
hsa-miR-223-5p	23	14	30	11	9	17	20	16	17	12	10	20	14	4	7	6	12	7	3	16
hsa-miR-223-3p	5374	3702	1343	611	2441	2583	4844	3918	4067	545	2215	3073	1556	2365	1068	2521	3013	2160	380	1063
hsa-miR-224-5p	1	1	0	0	0	0	0	1	0	0	1	0	0	0	2	1	1	1	1	0
hsa-miR-224-3p	0	0	0	0	0	0	0	0	0	0	0	0	0	0	0	0	0	0	0	0
hsa-miR-200b-5p	0	0	0	0	0	0	0	0	0	0	1	0	0	0	0	0	0	0	0	1
hsa-miR-200b-3p	2	8	2	2	1	5	8	4	6	4	7	6	5	15	6	4	2	6	1	1
hsa-let-7g-5p	9993	16015	9943	12842	12957	11606	13447	25198	22677	18220	26975	26028	12829	22023	18891	34522	18597	15578	4590	20938
hsa-let-7g-3p	1	0	0	0	2	0	2	0	1	2	0	2	0	4	0	3	0	0	0	0
hsa-let-7i-5p	3732	2820	3859	2803	2293	2523	3147	3399	3491	2932	4025	4188	2266	3172	2246	4800	1914	1694	712	4123
hsa-let-7i-3p	15	9	0	0	19	19	24	10	34	11	20	36	17	42	10	26	10	5	16	4
hsa-miR-1-3p	9	10	4	0	8	1	14	10	1	3	21	20	2	5	5	8	1	4	1	2
hsa-miR-15b-5p	901	976	153	146	1081	1025	1044	1790	1541	836	1607	1645	849	1544	669	1337	1380	893	316	302
hsa-miR-15b-3p	9	9	6	8	11	4	10	33	9	7	11	14	8	10	7	12	3	9	6	10
hsa-miR-23b-5p	1	0	0	0	0	0	0	0	0	0	0	0	1	0	0	2	0	3	0	0
hsa-miR-23b-3p	42	44	13	11	41	22	31	29	38	20	48	51	26	30	18	48	34	29	6	11
hsa-miR-27b-5p	2	1	0	0	0	1	1	0	0	0	1	2	0	1	0	1	2	0	0	0
hsa-miR-27b-3p	354	260	94	33	124	121	211	138	129	48	221	193	122	120	148	307	88	89	51	65
hsa-miR-30b-5p	495	609	249	252	705	593	1041	1070	815	500	658	1074	615	718	345	845	635	626	191	310
hsa-miR-30b-3p	0	0	0	0	0	0	2	2	1	2	0	0	0	0	1	0	1	1	0	0
hsa-miR-122-5p	0	0	0	0	0	0	0	0	0	0	0	0	0	1	0	0	0	0	0	0
hsa-miR-122-3p	0	0	0	0	0	0	0	0	0	0	0	0	0	0	0	0	0	0	0	0
hsa-miR-124-5p	0	0	1	0	0	0	0	0	0	0	0	0	0	0	0	0	0	0	0	0
hsa-miR-124-3p	0	0	0	0	0	0	0	0	0	0	0	0	0	0	0	0	0	0	0	0
hsa-miR-125b-5p	4	26	2	13	25	18	12	12	40	41	50	66	10	17	32	53	35	24	10	26
hsa-miR-125b-1-3p	0	0	0	0	0	0	0	0	0	0	0	0	0	0	0	0	0	0	0	0
hsa-miR-128-1-5p	0	0	0	0	0	0	0	0	0	0	0	0	0	1	0	1	0	0	0	0
hsa-miR-128-3p	168	198	237	196	136	123	163	233	184	117	204	205	126	182	136	250	185	210	84	409
hsa-miR-130a-5p	0	0	0	0	0	0	0	0	0	0	0	0	0	0	0	0	0	0	0	0
hsa-miR-130a-3p	4	2	0	0	2	5	2	2	0	1	5	4	2	1	1	1	0	0	2	0
hsa-miR-132-5p	3	2	0	1	2	0	1	1	0	3	4	0	1	0	1	5	0	0	0	1
hsa-miR-132-3p	14	8	5	9	14	11	12	17	12	13	10	14	4	11	11	16	17	9	3	9
hsa-miR-133a-5p	0	0	0	0	0	0	0	0	0	0	0	0	0	0	0	0	0	0	0	0
hsa-miR-133a-3p	0	0	0	0	0	0	0	0	0	0	0	0	0	0	0	0	0	0	0	0
hsa-miR-135a-5p	0	1	1	0	1	0	2	0	2	0	4	0	2	1	0	0	0	0	0	0
hsa-miR-135a-3p	0	0	0	0	0	0	0	0	0	0	0	0	0	0	0	0	0	0	0	0
hsa-miR-137	0	0	0	0	0	0	0	0	0	0	0	0	0	0	0	0	0	0	0	0
hsa-miR-138-5p	0	0	0	0	0	0	0	0	0	0	0	0	0	0	0	0	0	0	0	0
hsa-miR-138-2-3p	0	0	0	0	0	0	0	0	0	0	0	0	0	0	0	0	0	0	0	0
hsa-miR-140-5p	102	63	16	6	65	77	91	39	70	85	171	119	65	96	49	150	31	20	10	9
hsa-miR-140-3p	116	145	107	110	102	172	117	99	216	202	206	241	124	189	187	319	80	87	48	205
hsa-miR-141-5p	0	0	0	0	0	0	0	0	0	0	0	0	0	0	0	0	0	0	0	0
hsa-miR-141-3p	2	1	0	0	2	2	5	0	3	5	11	1	2	2	1	4	0	0	0	0
hsa-miR-142-5p	667	927	120	92	635	897	1776	158	720	972	2286	1494	901	1714	1050	3653	125	80	368	121
hsa-miR-142-3p	792	1056	59	202	1542	1600	1033	490	1951	1616	4804	2685	1422	2945	1169	2545	295	150	369	193
hsa-miR-143-5p	0	0	0	0	0	0	0	1	0	0	0	0	0	0	0	0	3	0	0	0
hsa-miR-143-3p	255	109	35	9	73	59	382	16	95	10	153	173	63	40	56	170	29	8	18	22
hsa-miR-144-5p	0	0	0	0	0	0	1	0	1	3	2	0	0	2	1	1	2	0	0	0
hsa-miR-144-3p	2	2	1	0	0	1	7	1	0	4	5	0	4	2	1	10	0	0	1	0
hsa-miR-145-5p	16	6	0	0	6	4	12	2	4	0	8	15	3	2	0	8	3	0	2	2
hsa-miR-145-3p	1	0	0	0	0	0	1	0	0	0	0	0	0	0	0	0	1	0	0	0
hsa-miR-152-5p	0	0	0	0	0	0	0	0	0	0	0	0	0	0	0	0	0	0	0	0
hsa-miR-152-3p	24	12	8	0	3	6	15	9	15	7	9	9	6	6	8	8	3	11	6	6
hsa-miR-153-3p	0	0	0	0	1	0	0	0	0	0	1	0	0	0	0	0	0	0	0	0
hsa-miR-153-5p	0	0	0	0	0	0	0	0	0	0	0	0	0	0	0	0	0	0	0	0
hsa-miR-191-5p	932	749	142	65	637	614	664	1274	625	301	683	592	464	667	368	697	722	959	284	204
hsa-miR-191-3p	0	0	0	0	0	0	0	0	0	1	1	0	0	0	0	0	0	2	0	0
hsa-miR-9-5p	10	10	8	10	4	3	3	9	7	3	4	4	2	1	1	3	2	0	1	2
hsa-miR-9-3p	11	2	9	1	5	2	6	7	12	1	6	4	0	3	1	6	5	10	1	2
hsa-miR-125a-5p	18	32	5	5	19	19	21	40	13	19	70	83	15	52	60	49	59	54	7	18
hsa-miR-125a-3p	1	0	0	0	0	0	0	0	0	0	1	5	0	0	0	0	0	0	0	0
hsa-miR-125b-2-3p	0	0	0	0	0	0	0	0	0	0	0	0	0	0	0	0	0	0	0	0
hsa-miR-126-5p	149	100	3	2	76	51	73	61	28	7	81	75	71	31	72	134	19	22	8	3
hsa-miR-126-3p	1043	443	34	11	241	228	665	169	76	45	638	542	261	126	277	1084	69	53	49	18
hsa-miR-127-5p	0	2	0	0	0	0	0	1	1	0	0	1	0	2	0	0	0	0	0	0
hsa-miR-127-3p	22	9	3	0	13	4	7	12	3	0	8	6	0	0	4	5	5	9	2	0
hsa-miR-129-2-3p	0	0	0	0	0	0	0	0	0	0	0	0	0	0	0	0	0	0	0	0
hsa-miR-134-5p	10	5	0	0	1	3	5	8	1	0	2	4	2	1	3	7	4	3	2	0
hsa-miR-134-3p	0	0	0	0	0	0	0	0	0	0	0	0	0	0	0	0	0	0	0	0
hsa-miR-136-5p	0	0	0	0	1	0	0	0	0	0	0	0	2	0	0	0	0	0	0	0
hsa-miR-136-3p	11	10	0	1	3	0	2	1	1	0	4	2	3	2	1	7	0	0	0	0
hsa-miR-138-1-3p	0	0	0	0	0	0	0	0	0	0	0	0	0	0	0	0	0	0	0	0
hsa-miR-146a-5p	610	913	388	364	1326	1293	1329	1345	2836	1742	2117	2368	1547	2250	1050	2773	1084	1001	384	970
hsa-miR-146a-3p	0	0	0	0	0	0	0	0	0	0	0	0	0	0	0	0	0	0	0	0
hsa-miR-149-5p	0	0	0	0	2	0	0	1	0	0	0	0	0	0	0	0	0	0	0	0
hsa-miR-149-3p	0	0	0	0	0	0	0	0	0	0	0	0	0	0	0	0	0	0	0	0
hsa-miR-150-5p	2337	7793	1358	3492	10777	11779	5602	10631	20140	17753	14836	20999	8236	22328	7285	16451	12873	9768	4054	5459
hsa-miR-150-3p	0	0	0	0	0	0	0	0	1	0	0	0	0	0	0	0	2	0	0	0
hsa-miR-154-5p	1	0	0	0	1	0	0	0	0	0	0	0	1	0	0	1	0	0	0	0
hsa-miR-154-3p	2	3	1	0	0	2	0	1	0	0	3	9	1	0	0	2	0	0	0	0
hsa-miR-184	0	0	0	0	0	0	0	0	0	0	0	0	0	0	0	0	0	0	0	0
hsa-miR-185-5p	143	106	35	36	81	80	111	154	133	38	157	104	83	96	70	118	105	75	40	55
hsa-miR-185-3p	0	0	0	0	0	0	0	0	0	0	0	0	0	0	0	0	0	0	0	0
hsa-miR-186-5p	419	570	249	272	805	768	654	732	1123	973	1162	1177	643	992	603	1236	557	540	275	595
hsa-miR-186-3p	0	0	0	0	0	0	0	0	0	0	0	0	0	0	0	0	0	0	0	0
hsa-miR-188-5p	1	0	0	0	0	1	0	0	0	0	0	1	0	1	0	2	0	0	0	0
hsa-miR-188-3p	0	0	0	0	0	0	0	0	0	0	0	0	0	0	0	1	1	0	0	0
hsa-miR-190a-5p	0	1	0	0	1	2	0	0	0	0	1	1	1	1	0	0	1	0	0	0
hsa-miR-190a-3p	0	0	0	0	0	0	0	0	0	0	0	0	0	0	0	0	0	0	0	0
hsa-miR-193a-5p	6	7	2	4	7	4	6	16	6	1	3	4	4	4	4	2	14	15	0	3
hsa-miR-193a-3p	0	0	0	0	0	0	0	0	0	0	0	0	0	0	0	0	0	0	0	0
hsa-miR-194-5p	18	35	5	3	44	51	54	17	61	99	90	87	41	81	50	101	13	7	21	7
hsa-miR-195-5p	1	2	0	0	2	2	5	3	0	2	2	5	2	4	1	3	1	1	1	2
hsa-miR-195-3p	0	0	0	0	0	0	0	0	0	0	0	0	0	0	0	0	0	0	0	0
hsa-miR-206	0	0	0	0	0	0	0	0	0	0	0	0	0	0	0	0	0	0	0	0
hsa-miR-320a	162	173	206	403	181	208	149	567	266	163	164	242	151	256	105	162	468	419	107	621
hsa-miR-200c-5p	0	0	0	0	0	0	0	0	0	0	0	1	0	0	0	0	0	0	0	0
hsa-miR-200c-3p	44	68	50	89	53	55	53	127	60	69	50	67	53	71	45	66	98	78	16	85
hsa-miR-1-5p	0	0	0	0	0	0	0	0	0	0	0	0	0	0	0	0	0	0	0	0
hsa-miR-155-5p	271	379	506	847	281	314	308	864	532	320	276	408	224	308	289	505	611	503	101	929
hsa-miR-155-3p	0	3	0	0	0	2	1	1	0	0	0	0	0	0	0	0	0	0	0	0
hsa-miR-181b-2-3p	0	2	0	0	0	2	0	1	1	2	2	0	1	0	0	2	0	0	0	0
hsa-miR-128-2-5p	0	0	0	0	0	0	0	0	0	0	0	0	0	0	0	0	0	0	0	0
hsa-miR-194-3p	0	1	0	0	0	0	0	0	1	0	0	2	0	0	0	1	0	1	0	0
hsa-miR-106b-5p	179	184	46	86	193	201	96	168	275	159	301	319	158	285	140	216	88	55	54	80
hsa-miR-106b-3p	11	7	6	1	5	3	5	6	5	1	4	2	2	2	3	10	2	3	0	2
hsa-miR-29c-5p	0	0	0	1	0	0	2	2	0	0	0	0	1	0	0	1	0	0	0	0
hsa-miR-29c-3p	16	30	1	6	15	40	18	26	36	36	56	45	26	41	21	49	6	8	3	8
hsa-miR-30c-1-3p	1	0	0	1	0	0	1	1	0	1	0	0	0	0	0	0	0	0	0	0
hsa-miR-200a-5p	0	0	0	1	0	0	0	0	0	0	0	0	0	0	0	0	0	0	0	0
hsa-miR-200a-3p	1	1	1	0	1	1	1	1	2	1	5	4	1	2	2	9	0	2	0	2
hsa-miR-302a-5p	0	0	0	0	0	0	0	0	0	0	0	0	0	0	0	0	0	0	0	0
hsa-miR-302a-3p	0	0	0	0	0	0	0	0	0	0	0	0	0	0	0	0	0	0	0	0
hsa-miR-219a-2-3p	0	0	0	0	0	0	0	0	0	0	0	0	0	0	0	0	0	0	0	0
hsa-miR-34b-5p	0	0	0	0	0	0	0	0	0	0	0	0	0	0	0	0	0	0	0	0
hsa-miR-34b-3p	0	0	0	0	0	0	0	0	0	0	0	0	0	0	0	0	0	0	0	0
hsa-miR-34c-5p	1	0	0	0	0	1	0	0	0	0	0	0	0	0	0	0	0	0	0	0
hsa-miR-34c-3p	0	0	0	0	0	0	1	0	0	0	0	0	0	0	0	1	0	0	0	0
hsa-miR-299-5p	0	0	0	0	0	2	0	0	0	0	1	0	0	0	0	0	0	0	0	0
hsa-miR-299-3p	0	0	0	0	0	0	0	0	0	0	0	0	0	0	0	0	0	0	0	0
hsa-miR-301a-5p	0	1	0	0	2	0	4	2	1	1	0	1	0	1	2	1	4	1	3	3
hsa-miR-301a-3p	3	0	1	3	5	2	0	2	1	0	3	2	0	4	0	2	0	0	0	0
hsa-miR-99b-5p	15	18	6	25	23	26	15	19	27	22	59	72	15	19	38	70	19	17	4	22
hsa-miR-99b-3p	0	1	0	0	0	0	0	0	0	0	0	0	0	0	1	1	0	0	0	1
hsa-miR-296-5p	0	3	1	0	3	3	2	3	4	6	2	3	3	3	1	1	6	1	1	2
hsa-miR-296-3p	0	0	0	0	0	0	0	0	0	0	0	0	0	0	0	0	0	0	0	0
hsa-miR-130b-5p	5	8	8	1	2	2	4	7	4	1	5	1	0	2	0	3	4	12	1	5
hsa-miR-130b-3p	10	13	4	5	15	12	10	7	13	7	7	17	6	14	4	8	6	5	3	2
hsa-miR-30e-5p	280	374	41	90	434	520	368	133	512	644	1001	763	425	629	439	761	105	59	91	63
hsa-miR-30e-3p	137	120	218	163	78	61	152	97	100	50	172	89	58	101	48	168	69	72	28	290
hsa-miR-26a-2-3p	1	4	1	1	2	0	2	0	3	0	4	1	4	4	0	2	2	0	0	1
hsa-miR-361-5p	106	130	26	27	108	93	89	169	162	43	128	104	79	128	52	131	141	110	27	40
hsa-miR-361-3p	73	103	121	109	80	78	93	112	144	142	139	147	80	142	138	211	80	68	55	170
hsa-miR-362-5p	45	45	9	24	10	34	26	64	26	1	31	20	21	18	9	27	29	37	4	36
hsa-miR-362-3p	13	13	2	6	7	4	7	5	3	9	9	10	7	7	3	17	1	0	2	2
hsa-miR-363-5p	0	0	0	0	0	0	0	1	0	0	0	0	0	0	2	2	0	0	2	0
hsa-miR-363-3p	97	172	134	151	192	208	240	144	280	279	380	389	226	262	243	490	136	81	68	268
hsa-miR-365a-5p	0	0	0	0	0	0	0	0	0	0	0	0	0	0	0	0	0	0	0	0
hsa-miR-365a-3p	10	8	0	0	4	6	2	7	7	5	4	3	7	7	5	7	4	1	0	2
hsa-miR-365b-5p	0	0	0	0	0	0	0	0	0	0	0	0	0	0	0	0	0	0	0	0
hsa-miR-365b-3p	3	6	0	1	6	2	5	2	9	2	3	7	4	7	1	3	3	0	2	0
hsa-miR-302b-5p	0	0	0	0	0	0	0	0	0	0	0	0	0	0	0	0	0	0	0	0
hsa-miR-302b-3p	0	0	0	0	0	0	0	0	0	0	0	0	0	0	0	0	0	0	0	0
hsa-miR-302c-5p	0	0	0	0	0	0	0	0	0	0	0	0	0	0	0	0	0	0	0	0
hsa-miR-302c-3p	0	0	0	0	0	0	0	0	0	0	0	0	0	0	0	0	0	0	0	0
hsa-miR-302d-5p	0	0	0	0	0	0	0	0	0	0	0	0	0	0	0	0	0	0	0	0
hsa-miR-302d-3p	0	0	0	0	0	0	0	0	0	0	0	0	0	0	0	0	0	0	0	0
hsa-miR-367-5p	0	0	0	0	0	0	0	0	0	0	0	0	0	0	0	0	0	0	0	0
hsa-miR-367-3p	0	0	0	0	0	0	0	0	0	0	0	0	0	0	0	0	0	0	0	0
hsa-miR-376c-5p	0	0	0	0	0	0	0	0	0	0	0	0	0	0	0	0	0	0	0	0
hsa-miR-376c-3p	66	44	1	1	27	28	47	19	6	3	38	23	16	13	13	48	12	2	0	3
hsa-miR-369-5p	2	1	0	0	0	0	0	1	0	0	2	3	2	0	1	1	0	0	0	0
hsa-miR-369-3p	224	155	63	35	106	42	100	73	25	4	118	74	66	27	49	138	46	29	8	32
hsa-miR-370-5p	0	0	0	0	0	0	0	0	0	0	0	0	0	0	0	0	0	1	0	0
hsa-miR-370-3p	18	14	3	0	4	6	11	3	0	1	27	8	6	4	8	17	7	3	4	2
hsa-miR-371a-5p	0	0	0	0	0	0	0	0	0	0	0	0	0	0	0	0	0	0	0	0
hsa-miR-371a-3p	0	0	0	0	0	0	0	0	0	0	0	0	0	0	0	0	0	0	0	0
hsa-miR-372-5p	0	0	0	0	0	0	0	0	0	0	0	0	0	0	0	0	0	0	0	0
hsa-miR-372-3p	0	0	0	0	0	0	0	0	0	0	0	0	0	0	0	0	0	0	0	0
hsa-miR-373-5p	0	0	0	0	0	0	0	0	0	0	0	0	0	0	0	0	0	0	0	0
hsa-miR-373-3p	0	0	0	0	0	0	0	0	0	0	0	0	0	0	0	0	0	0	0	0
hsa-miR-374a-5p	524	524	196	146	356	352	634	203	514	423	869	778	397	650	426	1131	127	124	85	152
hsa-miR-374a-3p	126	86	146	190	35	29	79	30	50	30	125	91	61	82	92	247	11	14	22	219
hsa-miR-375	0	0	0	1	0	0	0	0	0	0	0	0	0	0	0	0	0	0	0	0
hsa-miR-376a-5p	1	0	0	0	0	0	0	0	0	0	0	0	0	0	0	0	0	0	0	0
hsa-miR-376a-3p	14	7	1	0	10	7	6	5	4	0	10	7	3	2	5	15	2	1	1	0
hsa-miR-377-5p	0	0	0	0	2	0	0	0	0	0	0	0	0	0	0	1	0	0	0	0
hsa-miR-377-3p	1	1	0	0	2	0	0	0	0	0	0	3	2	0	0	2	0	0	1	0
hsa-miR-378a-5p	3	4	1	0	4	6	7	11	6	2	3	3	1	2	0	6	11	8	1	1
hsa-miR-378a-3p	293	214	176	104	119	108	135	256	192	26	127	87	106	148	49	149	131	144	52	160
hsa-miR-379-5p	94	45	21	2	21	7	54	8	4	1	32	18	18	10	19	32	3	3	11	1
hsa-miR-379-3p	1	0	0	0	0	0	1	2	0	0	0	0	0	1	0	1	0	0	0	0
hsa-miR-380-5p	0	0	0	0	0	0	0	0	0	0	0	0	0	0	0	0	0	0	0	0
hsa-miR-380-3p	0	0	0	0	0	0	0	0	0	0	0	0	0	0	1	0	0	0	0	0
hsa-miR-381-5p	0	0	0	0	0	0	0	0	0	0	0	0	0	0	0	0	0	0	0	0
hsa-miR-381-3p	18	8	2	3	14	13	9	3	0	0	10	4	6	3	3	17	0	0	1	3
hsa-miR-382-5p	28	23	8	3	11	5	11	15	5	1	11	2	8	2	6	7	18	6	2	2
hsa-miR-382-3p	4	3	0	0	0	0	2	0	0	1	1	1	2	0	1	0	0	1	0	0
hsa-miR-383-5p	0	0	0	0	0	0	0	0	0	0	0	0	0	0	0	0	0	0	0	0
hsa-miR-383-3p	0	0	0	0	0	0	0	0	0	0	0	0	0	0	0	0	0	0	0	0
hsa-miR-340-5p	1225	630	669	322	308	300	639	274	330	58	552	360	352	383	283	697	130	118	92	330
hsa-miR-340-3p	56	25	32	13	15	22	31	15	19	5	26	21	16	15	10	33	15	25	11	16
hsa-miR-330-5p	0	1	0	0	1	2	1	1	0	1	0	1	1	0	0	0	0	0	0	0
hsa-miR-330-3p	10	7	0	2	5	6	14	12	14	6	5	13	6	9	2	9	8	8	3	6
hsa-miR-328-5p	0	0	0	0	0	0	0	0	0	0	0	0	0	0	0	0	0	0	0	0
hsa-miR-328-3p	10	11	1	3	9	5	12	17	10	3	10	12	6	11	7	8	20	12	4	8
hsa-miR-342-5p	8	16	1	8	15	25	8	19	39	27	19	26	22	31	14	21	49	44	7	8
hsa-miR-342-3p	328	1336	207	630	1421	1716	839	2526	2259	2094	2121	2590	1259	2088	1368	2540	2500	2089	796	1396
hsa-miR-337-5p	3	0	0	0	0	0	0	0	1	0	1	1	0	1	1	0	0	0	0	0
hsa-miR-337-3p	2	0	0	0	4	1	2	1	0	0	0	2	2	0	1	1	0	1	0	0
hsa-miR-323a-5p	0	0	0	0	0	0	0	0	0	0	0	0	0	0	0	0	0	0	0	0
hsa-miR-323a-3p	9	6	2	2	4	6	10	1	1	0	3	6	0	0	0	8	0	1	1	4
hsa-miR-326	3	2	0	0	0	1	1	0	1	0	1	4	0	0	0	3	0	1	0	0
hsa-miR-151a-5p	303	395	68	92	372	407	248	389	366	384	691	639	304	475	353	531	370	233	136	168
hsa-miR-151a-3p	204	112	155	92	79	73	130	66	68	52	115	142	59	74	70	151	53	34	21	137
hsa-miR-135b-5p	4	2	2	0	0	0	0	0	3	2	9	5	4	8	1	4	0	0	0	0
hsa-miR-135b-3p	0	0	0	0	0	0	0	0	0	0	0	0	0	0	0	0	0	0	0	0
hsa-miR-148b-5p	1	0	0	0	0	0	0	0	0	0	0	0	0	0	0	0	0	0	0	0
hsa-miR-148b-3p	380	276	249	136	137	179	280	209	202	80	350	236	123	188	158	396	258	133	62	243
hsa-miR-331-5p	2	0	0	0	1	0	1	0	0	0	0	0	0	0	0	2	0	0	0	0
hsa-miR-331-3p	13	9	3	0	11	18	10	13	27	28	45	26	13	35	15	14	5	5	1	2
hsa-miR-324-5p	8	4	0	1	4	2	10	4	8	2	4	3	4	3	2	2	4	2	2	0
hsa-miR-324-3p	1	0	0	0	2	0	0	0	0	1	0	0	0	2	0	2	0	0	0	0
hsa-miR-338-5p	0	0	0	0	0	0	0	0	0	0	0	0	0	0	0	0	0	0	0	0
hsa-miR-338-3p	2	4	0	0	1	2	1	1	1	1	2	1	0	1	0	4	0	0	0	1
hsa-miR-339-5p	66	62	25	6	76	83	94	93	83	87	66	106	53	64	33	94	72	77	35	15
hsa-miR-339-3p	28	21	9	0	13	20	22	3	11	14	23	14	14	16	11	21	8	4	6	6
hsa-miR-335-5p	26	23	0	0	46	33	38	6	29	24	110	47	41	52	33	86	12	6	4	4
hsa-miR-335-3p	10	15	2	15	18	11	6	21	7	5	14	13	16	11	9	33	9	5	4	16
hsa-miR-133b	0	0	0	0	0	0	0	0	0	0	0	0	0	0	0	0	0	0	0	0
hsa-miR-325	0	0	0	0	0	0	0	0	0	0	0	0	0	0	0	0	0	0	0	0
hsa-miR-345-5p	34	20	0	5	11	13	29	9	13	2	19	18	4	14	2	12	6	11	4	0
hsa-miR-345-3p	0	0	0	0	0	0	0	0	0	0	0	0	0	0	0	0	0	0	0	0
hsa-miR-346	0	0	0	0	0	0	0	0	0	0	0	0	0	0	0	0	0	0	0	0
hsa-miR-384	0	0	0	0	0	0	0	0	0	0	0	0	0	0	0	0	0	0	0	0
hsa-miR-196b-5p	4	3	0	0	7	5	4	5	2	3	2	3	1	5	3	7	0	1	0	2
hsa-miR-196b-3p	0	0	0	0	0	0	0	0	0	0	0	0	0	0	0	0	0	0	0	0
hsa-miR-422a	0	0	0	0	0	0	0	0	0	0	0	0	0	0	0	0	0	0	0	0
hsa-miR-423-5p	137	236	140	156	133	218	114	407	294	162	254	213	123	316	168	230	479	392	126	628
hsa-miR-423-3p	965	767	636	463	737	770	764	659	985	651	1333	881	600	830	575	1062	529	460	326	850
hsa-miR-424-5p	22	16	12	3	16	21	22	7	20	22	28	32	14	30	19	25	8	3	5	5
hsa-miR-424-3p	14	20	3	7	13	11	13	19	21	9	15	17	5	15	7	15	27	20	2	16
hsa-miR-425-5p	394	296	349	160	261	242	306	196	331	184	345	329	172	294	148	313	124	91	63	413
hsa-miR-425-3p	7	6	2	0	4	0	2	2	2	3	3	3	1	3	5	2	3	1	1	3
hsa-miR-18b-5p	0	0	0	0	0	0	0	0	1	0	0	1	0	0	0	0	0	0	0	0
hsa-miR-18b-3p	0	0	0	0	0	0	0	0	0	0	0	0	0	0	0	0	0	0	0	0
hsa-miR-20b-5p	4	12	3	6	29	21	13	32	34	25	38	38	24	27	14	16	16	11	10	6
hsa-miR-20b-3p	0	0	0	0	0	0	0	2	0	0	0	0	0	0	0	0	0	0	0	0
hsa-miR-448	0	0	0	0	0	0	0	0	0	0	0	0	0	0	0	0	0	0	0	0
hsa-miR-429	2	1	0	0	1	0	2	2	1	2	4	1	1	2	1	2	0	1	1	0
hsa-miR-449a	0	0	0	0	0	0	0	0	0	0	0	1	0	0	0	0	0	0	0	0
hsa-miR-450a-5p	29	18	1	4	12	16	13	11	20	7	42	18	13	21	20	36	11	8	4	6
hsa-miR-450a-1-3p	3	0	1	0	0	3	2	0	1	0	1	1	2	0	0	2	0	0	0	0
hsa-miR-431-5p	41	24	3	0	30	15	15	34	6	2	19	20	10	12	7	27	12	13	1	5
hsa-miR-431-3p	0	0	0	0	0	0	0	0	0	0	0	0	0	0	0	0	0	0	0	0
hsa-miR-433-5p	0	0	0	0	0	0	0	0	0	0	0	0	0	0	1	0	0	0	0	0
hsa-miR-433-3p	6	5	1	0	0	1	2	3	0	0	4	2	2	0	2	5	0	1	0	1
hsa-miR-329-5p	0	0	0	0	0	0	0	0	0	0	0	0	0	0	0	0	0	0	0	0
hsa-miR-329-3p	15	5	1	1	13	6	5	15	0	2	12	5	5	0	6	7	7	6	1	5
hsa-miR-451a	14	12	4	8	12	52	16	13	5	169	28	22	19	15	6	70	5	6	5	5
hsa-miR-452-5p	1	0	0	0	3	0	0	0	0	0	0	0	0	0	1	0	0	0	0	0
hsa-miR-452-3p	0	0	0	0	0	0	0	0	0	0	0	0	0	0	0	0	0	0	0	0
hsa-miR-409-5p	4	5	1	0	0	3	0	1	0	0	2	3	1	2	2	1	0	2	1	0
hsa-miR-409-3p	67	45	10	8	30	32	20	22	8	0	42	24	18	13	9	26	24	18	4	11
hsa-miR-412-5p	3	0	1	0	3	0	0	0	0	0	4	0	0	0	0	0	1	0	0	0
hsa-miR-412-3p	0	0	0	0	0	0	0	0	0	0	0	0	0	0	0	0	0	0	0	0
hsa-miR-410-5p	0	0	0	0	0	0	0	0	0	0	0	1	0	0	0	0	0	0	0	0
hsa-miR-410-3p	18	14	0	0	13	5	12	4	2	1	13	11	11	2	3	14	2	1	0	0
hsa-miR-376b-5p	0	0	0	0	0	0	0	0	0	0	0	0	0	0	0	0	0	0	0	0
hsa-miR-376b-3p	0	0	0	0	0	0	1	0	0	0	0	0	0	0	1	0	0	0	0	0
hsa-miR-483-5p	0	0	0	0	0	0	0	0	0	0	0	0	0	0	0	0	0	0	0	0
hsa-miR-483-3p	0	0	0	0	0	0	0	0	0	0	0	0	0	0	0	0	0	0	0	0
hsa-miR-484	78	53	18	26	85	68	61	160	90	47	67	84	40	53	34	63	71	57	19	24
hsa-miR-485-5p	1	0	0	0	0	0	0	2	0	0	0	0	0	0	0	1	0	0	0	0
hsa-miR-485-3p	8	7	8	1	5	7	5	11	2	1	14	17	5	8	6	11	6	7	1	4
hsa-miR-486-5p	56	60	57	19	44	54	41	78	36	26	25	34	19	38	40	49	107	119	16	76
hsa-miR-486-3p	8	8	0	4	5	3	2	11	5	5	3	3	0	7	4	4	5	13	5	2
hsa-miR-487a-5p	0	0	0	0	1	0	0	0	0	0	1	0	0	0	1	1	1	2	0	0
hsa-miR-487a-3p	3	2	0	0	0	1	1	2	1	0	4	2	0	1	0	1	1	0	0	0
hsa-miR-488-5p	0	0	0	0	0	0	0	0	0	0	0	0	0	0	0	0	0	0	0	0
hsa-miR-488-3p	0	0	0	0	0	0	0	0	0	0	0	0	0	0	0	0	0	0	0	0
hsa-miR-489-5p	0	0	0	0	0	0	0	0	0	0	0	0	0	0	0	0	0	0	0	0
hsa-miR-489-3p	0	0	0	0	0	0	0	0	0	0	0	0	0	0	0	0	0	0	0	0
hsa-miR-490-5p	0	0	0	0	0	0	0	0	0	0	0	0	0	0	0	0	0	0	0	0
hsa-miR-490-3p	0	0	0	0	0	0	0	0	0	0	0	0	0	0	0	0	0	0	0	0
hsa-miR-491-5p	0	1	0	0	0	1	2	0	0	0	2	2	0	1	1	0	0	0	0	0
hsa-miR-491-3p	0	0	0	0	0	0	0	0	0	0	0	0	0	0	0	0	0	0	0	1
hsa-miR-511-5p	0	0	0	0	0	0	0	0	0	0	0	0	0	0	0	0	0	0	0	0
hsa-miR-511-3p	0	0	0	0	0	0	0	0	0	0	0	0	0	0	0	0	0	0	0	0
hsa-miR-146b-5p	712	2195	760	2597	2143	2379	3129	2244	4843	3489	4840	5945	3107	4190	3121	6616	2130	1732	1428	5248
hsa-miR-146b-3p	1	1	0	2	6	4	3	0	11	6	6	8	6	7	2	10	3	0	0	1
hsa-miR-202-5p	0	0	0	0	0	0	0	0	0	0	0	0	0	0	0	0	0	0	0	0
hsa-miR-202-3p	0	0	0	0	0	0	0	0	0	0	0	0	0	0	0	0	0	0	0	0
hsa-miR-492	0	0	0	0	0	0	0	0	0	0	0	0	0	0	0	0	0	0	0	0
hsa-miR-493-5p	84	68	29	5	29	21	54	53	12	4	38	36	25	12	29	55	38	28	5	4
hsa-miR-493-3p	9	6	0	0	8	8	3	5	0	1	8	9	3	3	3	4	2	2	1	1
hsa-miR-432-5p	6	3	5	3	1	6	6	8	2	0	0	2	4	3	1	4	4	7	1	4
hsa-miR-432-3p	0	0	0	0	0	0	0	0	0	0	0	0	0	0	0	0	0	0	0	0
hsa-miR-494-5p	0	0	0	0	0	0	0	0	0	0	0	0	0	0	0	0	0	0	0	0
hsa-miR-494-3p	4	0	0	0	0	0	1	0	0	0	1	2	0	1	0	1	0	0	0	0
hsa-miR-495-5p	0	0	0	0	0	0	0	0	0	0	0	1	0	0	0	0	0	0	0	0
hsa-miR-495-3p	20	19	1	0	16	7	12	25	4	1	22	20	11	16	6	17	14	1	4	0
hsa-miR-496	0	0	0	0	0	1	0	0	0	0	1	2	0	0	0	0	0	0	0	0
hsa-miR-193b-5p	0	2	0	0	0	0	0	0	0	0	2	0	0	1	0	0	1	0	0	0
hsa-miR-193b-3p	1	2	2	1	6	5	2	0	1	2	3	2	5	2	1	4	1	3	0	2
hsa-miR-497-5p	0	0	0	2	0	1	0	0	0	1	2	2	1	2	0	0	0	0	0	0
hsa-miR-497-3p	0	0	0	0	0	0	0	0	0	0	0	0	0	0	0	0	0	0	0	0
hsa-miR-181d-5p	8	8	1	2	15	9	10	2	7	7	11	16	4	4	4	9	1	0	3	8
hsa-miR-181d-3p	0	0	0	0	0	0	0	0	0	0	0	0	0	0	0	0	0	0	0	0
hsa-miR-512-5p	0	0	0	0	0	0	0	0	0	0	0	0	0	0	0	0	0	0	0	0
hsa-miR-512-3p	0	0	0	0	0	0	0	0	0	0	0	0	0	0	0	0	0	0	0	0
hsa-miR-498	0	0	0	0	0	0	0	0	0	0	0	0	0	0	0	0	0	0	0	0
hsa-miR-520e	0	0	0	0	0	0	0	0	0	0	0	0	0	0	0	0	0	0	0	0
hsa-miR-515-5p	0	0	0	0	0	0	0	0	0	0	0	0	0	0	0	0	0	0	0	0
hsa-miR-515-3p	0	0	0	0	0	0	0	0	0	0	0	0	0	0	0	0	0	0	0	0
hsa-miR-519e-5p	0	0	0	0	0	0	0	0	0	0	0	0	0	0	0	0	0	0	0	0
hsa-miR-519e-3p	0	0	0	0	0	0	0	0	0	0	0	0	0	0	0	0	0	0	0	0
hsa-miR-520f-5p	0	0	0	0	0	0	0	0	0	0	0	0	0	0	0	0	0	0	0	0
hsa-miR-520f-3p	0	0	0	0	0	0	0	0	0	0	0	0	0	0	0	0	0	0	0	0
hsa-miR-519c-5p	0	0	0	0	0	0	0	0	0	0	0	0	0	0	0	0	0	0	0	0
hsa-miR-519c-3p	0	0	0	0	0	0	0	0	0	0	0	0	0	0	0	0	0	0	0	0
hsa-miR-520a-5p	0	0	0	0	0	0	0	0	0	0	0	0	0	0	0	0	0	0	0	0
hsa-miR-520a-3p	0	0	0	0	0	0	0	0	0	0	0	0	0	0	0	0	0	0	0	0
hsa-miR-526b-5p	0	0	0	0	0	0	0	0	0	0	0	0	0	0	0	0	0	0	0	0
hsa-miR-526b-3p	0	0	0	0	0	0	0	0	0	0	0	0	0	0	0	0	0	0	0	0
hsa-miR-519b-5p	0	0	0	0	0	0	0	0	0	0	0	0	0	0	0	0	0	0	0	0
hsa-miR-519b-3p	0	0	0	0	0	0	0	0	0	0	0	0	0	0	0	0	0	0	0	0
hsa-miR-525-5p	0	0	0	0	0	0	0	0	0	0	0	0	0	0	0	0	0	0	0	0
hsa-miR-525-3p	0	0	0	0	0	0	0	0	0	0	0	0	0	0	0	0	0	0	0	0
hsa-miR-523-5p	0	0	0	0	0	0	0	0	0	0	0	0	0	0	0	0	0	0	0	0
hsa-miR-523-3p	0	0	0	0	0	0	0	0	0	0	0	0	0	0	0	0	0	0	0	0
hsa-miR-518f-5p	0	0	0	0	0	0	0	0	0	0	0	0	0	0	0	0	0	0	0	0
hsa-miR-518f-3p	0	0	0	0	0	0	0	0	0	0	0	0	0	0	0	0	0	0	0	0
hsa-miR-520b	0	0	0	0	0	0	0	0	0	0	0	0	0	0	0	0	0	0	0	0
hsa-miR-518b	0	0	0	0	0	0	0	0	0	0	0	0	0	0	0	0	0	0	0	0
hsa-miR-526a	0	0	0	0	0	0	0	0	0	0	0	0	0	0	0	0	0	0	0	0
hsa-miR-520c-5p	0	0	0	0	0	0	0	0	0	0	0	0	0	0	0	0	0	0	0	0
hsa-miR-520c-3p	0	0	0	0	0	0	0	0	0	0	0	0	0	0	0	0	0	0	0	0
hsa-miR-518c-5p	0	0	0	0	0	0	0	0	0	0	0	0	0	0	0	0	0	0	0	0
hsa-miR-518c-3p	0	0	0	0	0	0	0	0	0	0	0	0	0	0	0	0	0	0	0	0
hsa-miR-524-5p	0	0	0	0	0	0	0	0	0	0	0	0	0	0	0	0	0	0	0	0
hsa-miR-524-3p	0	0	0	0	0	0	0	0	0	0	0	0	0	0	0	0	0	0	0	0
hsa-miR-517-5p	0	0	0	0	0	0	0	0	0	0	0	0	0	0	0	0	0	0	0	0
hsa-miR-517a-3p	0	0	0	0	0	0	0	0	0	0	0	0	0	0	0	0	0	0	0	0
hsa-miR-519d-5p	0	0	0	0	0	0	0	0	0	0	0	0	0	0	0	0	0	0	0	0
hsa-miR-519d-3p	0	0	0	0	0	0	0	0	0	0	0	0	0	0	0	0	0	0	0	0
hsa-miR-521	0	0	0	0	0	0	0	0	0	0	0	0	0	0	0	0	0	0	0	0
hsa-miR-520d-5p	0	0	0	0	0	0	0	0	0	0	0	0	0	0	0	0	0	0	0	0
hsa-miR-520d-3p	0	0	0	0	0	0	0	0	0	0	0	0	0	0	0	0	0	0	0	0
hsa-miR-517b-3p	0	0	0	0	0	0	0	0	0	0	0	0	0	0	0	0	0	0	0	0
hsa-miR-520g-5p	0	0	0	0	0	0	0	0	0	0	0	0	0	0	0	0	0	0	0	0
hsa-miR-520g-3p	0	0	0	0	0	0	0	0	0	0	0	0	0	0	0	0	0	0	0	0
hsa-miR-516b-5p	0	0	0	0	0	0	0	0	0	0	0	0	0	0	0	0	0	0	0	0
hsa-miR-516b-3p	0	0	0	0	0	0	0	0	0	0	0	0	0	0	0	0	0	0	0	0
hsa-miR-518e-5p	0	0	0	0	0	0	0	0	0	0	0	0	0	0	0	0	0	0	0	0
hsa-miR-518e-3p	0	0	0	0	0	0	0	0	0	0	0	0	0	0	0	0	0	0	0	0
hsa-miR-518a-5p	0	0	0	0	0	0	0	0	0	0	0	0	0	0	0	0	0	0	0	0
hsa-miR-518a-3p	0	0	0	0	0	0	0	0	0	0	0	0	0	0	0	0	0	0	0	0
hsa-miR-518d-5p	0	0	0	0	0	0	0	0	0	0	0	0	0	0	0	0	0	0	0	0
hsa-miR-518d-3p	0	0	0	0	0	0	0	0	0	0	0	0	0	0	0	0	0	0	0	0
hsa-miR-517c-3p	0	0	0	0	0	0	0	0	0	0	0	0	0	0	0	0	0	0	0	0
hsa-miR-520h	0	0	0	0	0	0	0	0	0	0	0	0	0	0	0	0	0	0	0	0
hsa-miR-522-5p	0	0	0	0	0	0	0	0	0	0	0	0	0	0	0	0	0	0	0	0
hsa-miR-522-3p	0	0	0	0	0	0	0	0	0	0	0	0	0	0	0	0	0	0	0	0
hsa-miR-519a-5p	0	0	0	0	0	0	0	0	0	0	0	0	0	0	0	0	0	0	0	0
hsa-miR-519a-3p	0	0	0	0	0	0	0	0	0	0	0	0	0	0	0	0	0	0	0	0
hsa-miR-527	0	0	0	0	0	0	0	0	0	0	0	0	0	0	0	0	0	0	0	0
hsa-miR-516a-5p	0	0	0	0	0	0	0	0	0	0	0	0	0	0	0	0	0	0	0	0
hsa-miR-516a-3p	0	0	0	0	0	0	0	0	0	0	0	0	0	0	0	0	0	0	0	0
hsa-miR-499a-5p	2	2	1	0	4	3	5	0	4	1	7	8	2	7	4	16	6	8	1	0
hsa-miR-499a-3p	0	0	0	0	0	0	0	0	0	0	0	0	0	0	0	0	0	0	0	0
hsa-miR-500a-5p	3	7	2	1	3	4	2	2	5	8	4	5	3	4	3	1	5	1	1	1
hsa-miR-500a-3p	25	11	13	9	1	3	4	11	5	3	13	7	4	6	11	10	4	11	3	26
hsa-miR-501-5p	1	4	0	0	0	0	1	3	1	0	4	1	3	2	1	1	2	2	0	0
hsa-miR-501-3p	30	25	37	20	13	18	16	32	23	9	14	24	16	15	6	13	18	19	7	50
hsa-miR-502-5p	0	0	0	0	0	0	0	0	0	0	0	0	0	0	0	0	0	0	0	0
hsa-miR-502-3p	36	36	33	26	11	27	26	32	25	18	26	17	16	22	14	23	19	24	8	42
hsa-miR-450a-2-3p	1	0	0	0	0	0	0	5	1	0	1	0	1	0	0	0	0	0	0	0
hsa-miR-503-5p	5	4	1	0	1	3	5	8	5	2	3	5	3	6	3	5	2	1	5	9
hsa-miR-503-3p	0	0	0	0	0	0	0	0	0	0	0	0	0	0	0	0	0	0	0	0
hsa-miR-504-5p	0	0	0	0	0	0	0	0	0	0	1	0	0	0	0	0	0	0	0	0
hsa-miR-504-3p	0	0	0	0	0	0	0	0	0	0	0	0	0	0	0	0	0	0	0	0
hsa-miR-505-5p	1	0	0	1	0	0	0	0	0	1	0	2	0	0	0	0	0	1	0	0
hsa-miR-505-3p	14	10	7	1	8	16	11	18	15	7	19	13	6	13	7	13	12	16	1	4
hsa-miR-513a-5p	0	0	0	0	0	0	0	0	0	0	0	0	0	0	0	0	0	0	0	0
hsa-miR-513a-3p	0	0	0	0	0	0	0	0	0	0	0	0	0	0	0	0	0	0	0	0
hsa-miR-506-5p	0	0	0	0	0	0	0	0	0	0	0	0	0	0	0	0	0	0	0	0
hsa-miR-506-3p	0	0	0	0	0	0	0	0	0	0	0	0	0	0	0	0	0	0	0	0
hsa-miR-507	0	0	0	0	0	0	0	0	0	0	0	0	0	0	0	0	0	0	0	0
hsa-miR-508-5p	0	0	0	0	0	0	0	0	0	0	0	0	0	0	0	0	0	0	0	0
hsa-miR-508-3p	1	0	0	1	0	0	0	0	0	0	0	0	1	0	0	0	0	0	0	0
hsa-miR-509-5p	0	0	0	0	0	0	0	0	0	0	0	0	0	0	0	0	0	0	0	0
hsa-miR-509-3p	0	0	0	0	0	0	0	0	0	0	0	0	0	0	0	0	0	0	0	0
hsa-miR-510-5p	0	0	0	0	0	0	0	0	0	0	0	0	0	0	0	0	0	0	0	0
hsa-miR-510-3p	0	0	0	0	0	0	0	0	0	0	0	0	0	0	0	0	0	0	0	0
hsa-miR-514a-5p	0	0	0	0	0	0	0	0	0	0	0	0	0	0	0	0	0	0	0	0
hsa-miR-514a-3p	0	0	0	0	0	0	0	0	0	0	1	0	0	0	0	0	1	0	0	0
hsa-miR-532-5p	131	95	179	183	63	54	73	101	65	23	41	50	36	38	31	70	48	107	22	367
hsa-miR-532-3p	11	6	3	1	5	7	4	13	4	6	5	5	6	4	1	7	6	8	2	4
hsa-miR-455-5p	0	0	0	0	0	0	0	0	0	0	0	0	0	0	0	0	0	0	0	0
hsa-miR-455-3p	0	0	0	0	1	1	0	1	0	0	1	0	0	0	0	0	0	0	0	0
hsa-miR-539-5p	2	0	0	0	2	1	0	0	0	0	0	1	0	0	0	0	0	0	0	1
hsa-miR-539-3p	5	2	0	0	2	5	7	0	1	0	3	4	0	0	1	10	0	0	0	0
hsa-miR-544a	0	0	0	0	0	0	0	0	0	0	0	0	0	0	0	0	0	0	0	0
hsa-miR-545-5p	0	0	0	0	0	0	0	0	0	0	2	0	1	1	0	0	0	0	0	0
hsa-miR-545-3p	0	0	0	0	0	0	0	0	0	0	0	1	0	0	0	0	0	0	0	0
hsa-miR-376a-2-5p	0	0	0	0	0	0	0	0	0	0	0	0	0	0	0	0	0	0	0	0
hsa-miR-487b-5p	0	0	0	0	0	0	0	1	0	0	0	0	0	0	0	0	0	0	0	0
hsa-miR-487b-3p	114	55	14	5	50	30	35	56	17	2	64	38	28	19	25	73	35	24	12	11
hsa-miR-551a	0	0	0	0	0	0	0	0	0	0	0	0	0	0	0	0	0	0	0	0
hsa-miR-552-5p	0	0	0	0	0	0	0	0	0	0	0	0	0	0	0	0	0	0	0	0
hsa-miR-552-3p	0	0	0	0	0	0	0	0	0	0	0	0	0	0	0	0	0	0	0	0
hsa-miR-553	0	0	0	0	0	0	0	0	0	0	0	0	0	0	0	0	0	0	0	0
hsa-miR-554	0	0	0	0	0	0	0	0	0	0	0	0	0	0	0	0	0	0	0	0
hsa-miR-92b-5p	0	0	0	0	0	0	0	0	0	0	0	0	0	0	0	0	0	0	0	0
hsa-miR-92b-3p	2	4	1	0	1	0	1	5	2	0	2	1	0	0	0	3	2	0	0	3
hsa-miR-555	0	0	0	0	0	0	0	0	0	0	0	0	0	0	0	0	0	0	0	0
hsa-miR-556-5p	0	0	0	0	0	0	0	0	0	0	0	0	0	0	0	0	0	0	0	0
hsa-miR-556-3p	0	0	0	0	0	0	0	1	0	0	0	1	0	0	0	0	0	2	0	0
hsa-miR-557	0	0	0	0	0	0	0	0	0	0	0	0	0	0	0	0	0	0	0	0
hsa-miR-558	0	0	0	0	0	0	0	0	0	0	0	0	0	0	0	0	0	0	0	0
hsa-miR-559	0	0	0	0	0	0	0	0	0	0	0	0	0	0	0	0	0	0	0	0
hsa-miR-561-5p	0	0	0	0	0	0	0	0	0	0	0	0	0	0	0	0	0	0	0	0
hsa-miR-561-3p	0	0	0	0	0	0	0	0	0	0	0	0	0	0	0	0	0	0	0	0
hsa-miR-562	0	0	0	0	0	0	0	0	0	0	0	0	0	0	0	0	0	0	0	0
hsa-miR-563	0	0	0	0	0	0	0	0	0	0	0	0	0	0	0	0	0	0	0	0
hsa-miR-564	0	0	0	0	0	0	0	0	0	0	0	0	0	0	0	0	0	0	0	0
hsa-miR-566	0	0	0	0	0	0	0	0	0	0	0	0	0	0	0	0	0	0	0	0
hsa-miR-567	0	0	0	0	0	0	0	0	0	0	0	0	0	0	0	0	0	0	0	0
hsa-miR-568	0	0	0	0	0	0	0	0	0	0	0	0	0	0	0	0	0	0	0	0
hsa-miR-551b-5p	0	0	0	0	0	0	0	0	0	0	0	0	0	0	0	0	0	0	0	0
hsa-miR-551b-3p	0	0	0	0	0	0	0	0	0	0	0	0	0	0	0	0	0	0	0	0
hsa-miR-569	0	0	0	0	0	0	0	0	0	0	0	0	0	0	0	0	0	0	0	0
hsa-miR-570-5p	0	0	0	0	0	0	0	0	0	0	0	0	0	0	0	0	0	0	0	0
hsa-miR-570-3p	0	0	0	0	0	0	0	0	0	0	0	0	0	0	0	0	0	0	0	0
hsa-miR-571	0	0	0	0	0	0	0	0	0	0	0	0	0	0	0	0	0	0	0	0
hsa-miR-572	0	0	0	0	0	0	0	0	0	0	0	0	0	0	0	0	0	0	0	0
hsa-miR-573	0	0	0	0	0	0	0	0	0	0	0	0	0	0	0	0	0	0	0	0
hsa-miR-574-5p	0	0	0	0	0	0	0	0	0	0	0	0	0	0	0	0	0	0	0	0
hsa-miR-574-3p	17	15	6	1	8	15	21	20	12	3	15	12	7	18	4	6	28	18	7	5
hsa-miR-575	0	0	0	0	0	0	0	0	0	0	0	0	0	0	0	0	0	0	0	0
hsa-miR-576-5p	9	8	3	1	4	9	6	9	9	1	4	3	5	5	9	8	4	2	0	4
hsa-miR-576-3p	2	4	2	4	0	2	0	2	0	0	4	0	0	0	3	2	0	1	0	1
hsa-miR-577	0	0	0	0	0	0	0	1	1	0	0	0	1	0	0	1	0	0	0	0
hsa-miR-578	0	0	0	0	0	0	0	0	0	0	0	0	0	0	0	0	0	0	0	0
hsa-miR-579-5p	0	0	0	0	0	0	0	0	0	0	0	0	0	0	0	0	0	0	0	0
hsa-miR-579-3p	1	3	0	0	0	0	0	0	1	0	2	2	0	0	0	0	1	0	0	0
hsa-miR-580-5p	0	0	0	0	0	0	0	0	0	0	0	0	0	0	0	0	0	0	0	0
hsa-miR-580-3p	0	0	0	0	0	0	0	0	1	0	1	0	0	0	0	0	1	0	0	0
hsa-miR-581	0	0	0	0	0	0	0	0	0	0	0	1	0	0	0	0	0	0	0	0
hsa-miR-582-5p	10	5	6	7	10	6	12	13	9	5	8	9	5	4	1	12	1	2	3	3
hsa-miR-582-3p	1	4	4	1	0	2	6	0	2	0	2	0	1	2	1	3	1	0	0	2
hsa-miR-583	0	0	0	0	0	0	0	0	0	0	0	0	0	0	0	0	0	0	0	0
hsa-miR-584-5p	0	0	0	0	0	0	0	0	0	0	1	0	2	0	1	0	0	0	0	1
hsa-miR-584-3p	0	0	0	0	0	0	0	0	0	0	0	0	0	0	0	0	0	0	0	0
hsa-miR-585-5p	0	0	0	0	0	0	0	0	0	0	0	0	0	0	0	0	0	0	0	0
hsa-miR-585-3p	0	0	0	0	0	0	0	0	0	0	0	0	0	0	0	0	0	0	0	0
hsa-miR-548a-3p	0	1	0	0	0	0	0	0	0	0	0	0	1	0	0	0	0	0	0	0
hsa-miR-586	0	0	0	0	0	0	0	0	0	0	0	0	0	0	0	0	0	0	0	0
hsa-miR-587	0	0	0	0	0	0	0	0	0	0	0	0	0	0	0	0	0	0	0	0
hsa-miR-548b-5p	0	1	0	0	0	0	0	0	0	0	0	0	0	0	0	0	0	0	0	0
hsa-miR-548b-3p	0	0	0	0	0	0	0	1	0	0	0	0	0	0	0	0	0	0	0	0
hsa-miR-588	0	0	0	0	0	0	0	0	0	0	0	0	0	0	0	0	0	0	0	0
hsa-miR-589-5p	1	1	3	1	4	2	1	1	1	0	1	0	0	1	2	0	2	0	1	2
hsa-miR-589-3p	0	1	0	0	0	0	1	0	0	0	0	0	0	1	0	0	0	0	0	0
hsa-miR-550a-5p	0	0	0	0	0	0	0	0	0	0	0	0	0	0	0	0	0	0	0	0
hsa-miR-550a-3p	1	0	0	0	0	0	0	0	0	0	0	0	1	0	0	1	0	0	0	0
hsa-miR-590-5p	0	0	0	0	0	0	0	0	1	0	1	0	0	2	2	1	0	0	0	0
hsa-miR-590-3p	61	68	12	14	67	63	57	44	114	18	136	116	70	112	54	136	21	28	11	18
hsa-miR-591	0	0	0	0	0	0	0	0	0	0	0	0	0	0	0	0	0	0	0	0
hsa-miR-592	0	0	0	0	0	0	0	0	0	0	0	0	0	0	0	0	0	0	0	0
hsa-miR-593-5p	0	0	0	0	0	0	0	0	0	0	0	0	0	0	0	0	0	0	0	0
hsa-miR-593-3p	0	0	0	0	0	0	0	0	0	0	0	0	0	0	0	0	0	0	0	0
hsa-miR-595	0	0	0	0	0	0	0	0	0	0	0	0	0	0	0	0	0	0	0	0
hsa-miR-596	0	0	0	0	0	0	0	0	0	0	0	0	0	0	0	0	0	0	0	0
hsa-miR-597-5p	0	0	0	0	0	0	0	0	0	0	0	0	0	0	0	0	0	0	0	0
hsa-miR-597-3p	0	0	0	0	0	0	0	0	0	0	0	0	0	0	0	0	0	0	0	0
hsa-miR-598-5p	0	0	0	0	0	0	0	0	0	0	0	0	0	0	0	0	0	0	0	0
hsa-miR-598-3p	14	4	5	0	3	2	3	13	13	8	4	5	4	2	4	9	5	6	1	2
hsa-miR-599	0	0	0	0	0	0	0	0	0	0	0	0	0	0	0	0	0	0	0	0
hsa-miR-548a-5p	0	0	0	0	0	0	0	0	1	0	0	0	0	0	0	0	0	0	0	0
hsa-miR-600	0	0	0	0	0	0	0	0	0	0	0	0	0	0	0	0	0	0	0	0
hsa-miR-601	0	0	0	0	0	0	0	0	0	0	0	0	0	0	0	0	0	0	0	0
hsa-miR-602	0	0	0	0	0	0	0	0	0	0	0	0	0	0	0	0	0	0	0	0
hsa-miR-603	0	0	0	0	0	0	0	0	0	0	0	0	0	0	0	0	0	0	0	0
hsa-miR-604	0	0	0	0	0	0	0	0	0	0	0	0	0	0	0	0	0	0	0	0
hsa-miR-605-5p	0	0	0	0	0	0	0	0	0	0	0	0	0	0	0	0	0	0	0	0
hsa-miR-605-3p	0	1	0	0	1	0	0	0	0	0	0	0	0	0	0	0	0	0	0	0
hsa-miR-606	0	0	0	0	0	0	0	0	0	0	0	0	0	0	0	0	0	0	0	0
hsa-miR-607	0	0	0	0	0	0	0	0	0	0	0	0	0	0	0	0	0	0	0	0
hsa-miR-608	0	0	0	0	0	0	0	0	0	0	0	0	0	0	0	0	0	0	0	0
hsa-miR-609	0	0	0	0	0	0	0	0	0	0	0	0	0	0	0	0	0	0	0	0
hsa-miR-610	0	0	0	0	0	0	0	0	0	0	0	0	0	0	0	0	0	0	0	0
hsa-miR-611	0	0	0	0	0	0	0	0	0	0	0	0	0	0	0	0	0	0	0	0
hsa-miR-612	0	0	0	0	0	0	0	0	0	0	0	0	0	0	0	0	0	0	0	0
hsa-miR-613	0	0	0	0	0	0	0	0	0	0	0	0	0	0	0	0	0	0	0	0
hsa-miR-614	0	0	0	0	0	0	0	0	0	0	0	0	0	0	0	0	0	0	0	0
hsa-miR-615-5p	0	0	0	0	0	0	0	0	0	0	0	0	0	0	0	0	0	0	0	0
hsa-miR-615-3p	0	0	0	0	0	0	0	0	0	0	0	0	0	0	0	0	0	0	0	0
hsa-miR-616-5p	1	1	2	0	0	2	0	2	2	0	1	0	0	0	0	1	0	1	0	0
hsa-miR-616-3p	0	0	0	0	0	0	0	0	0	0	0	0	0	0	0	0	0	0	0	0
hsa-miR-548c-5p	1	1	0	0	0	0	0	0	0	0	0	0	0	0	0	0	0	0	0	0
hsa-miR-548c-3p	0	0	0	0	0	0	0	0	0	0	0	0	0	0	0	0	0	0	0	0
hsa-miR-617	0	0	0	0	0	0	0	0	0	0	0	0	0	0	0	0	0	0	0	0
hsa-miR-618	10	9	5	0	1	1	6	3	6	0	1	0	1	1	3	7	10	0	1	1
hsa-miR-619-5p	0	0	0	0	0	0	0	0	0	0	0	0	0	0	0	0	0	0	0	0
hsa-miR-619-3p	0	0	0	0	0	0	0	0	0	0	0	0	0	0	0	0	0	0	0	0
hsa-miR-620	0	0	0	0	0	0	0	0	0	0	0	0	0	0	0	0	0	0	0	0
hsa-miR-621	0	0	0	0	0	0	0	0	0	0	0	0	0	0	0	0	0	0	0	0
hsa-miR-622	0	0	0	0	0	0	0	0	0	0	0	0	0	0	0	0	0	0	0	0
hsa-miR-623	0	0	0	0	0	0	0	0	0	0	0	0	0	0	0	0	0	0	0	0
hsa-miR-624-5p	3	1	0	0	2	0	6	1	6	0	1	3	2	0	0	3	0	0	1	1
hsa-miR-624-3p	0	0	0	0	0	0	0	0	0	0	0	0	0	1	0	0	0	0	0	0
hsa-miR-625-5p	0	0	0	0	2	0	0	2	2	1	1	1	0	1	0	1	0	1	0	1
hsa-miR-625-3p	9	10	6	6	19	6	25	27	17	12	20	21	8	27	7	31	13	20	2	5
hsa-miR-626	0	0	0	0	0	0	0	0	0	0	0	0	0	0	0	0	0	0	0	0
hsa-miR-627-5p	1	0	0	0	1	0	1	0	0	0	1	0	0	2	0	0	0	0	0	0
hsa-miR-627-3p	2	3	0	0	1	0	2	0	1	0	0	0	1	2	0	2	4	3	0	1
hsa-miR-628-5p	7	8	1	2	9	6	19	9	11	2	9	14	7	5	4	13	7	1	0	8
hsa-miR-628-3p	1	1	1	0	1	3	1	0	2	0	1	2	1	0	0	5	2	0	0	1
hsa-miR-629-5p	14	15	4	7	11	22	13	30	20	8	20	18	11	21	16	26	17	25	6	16
hsa-miR-629-3p	0	0	0	0	0	0	2	0	1	0	1	0	0	0	0	0	3	2	0	0
hsa-miR-630	0	0	0	0	0	0	0	0	0	0	0	0	0	0	0	0	0	0	0	0
hsa-miR-631	0	0	0	0	0	0	0	0	0	0	0	0	0	0	0	0	0	0	0	0
hsa-miR-33b-5p	0	0	0	0	0	0	0	0	0	0	0	0	0	0	0	0	0	0	0	0
hsa-miR-33b-3p	0	0	0	0	0	0	0	0	0	0	0	0	0	0	0	0	0	0	0	0
hsa-miR-632	0	0	0	0	0	0	0	0	0	0	0	0	0	0	0	0	0	0	0	0
hsa-miR-633	0	0	0	0	0	0	0	0	0	0	0	0	0	0	0	0	0	0	0	0
hsa-miR-634	0	0	0	0	0	0	0	0	0	0	0	0	0	0	0	0	0	0	0	0
hsa-miR-635	0	0	0	0	0	0	0	0	0	0	0	0	0	0	0	0	0	0	0	0
hsa-miR-636	0	0	0	0	1	0	0	0	1	0	0	0	1	0	0	0	0	0	0	0
hsa-miR-637	0	0	0	0	0	0	0	0	0	0	0	0	0	0	0	0	0	0	0	0
hsa-miR-638	0	0	0	0	0	0	0	0	0	0	0	0	0	0	0	0	0	0	0	0
hsa-miR-639	0	0	0	0	0	0	0	0	0	0	0	0	0	0	0	0	0	0	0	0
hsa-miR-640	0	0	0	0	0	0	0	0	0	0	0	0	0	0	0	0	0	0	0	0
hsa-miR-641	0	0	0	0	0	0	0	1	1	0	0	0	0	0	0	1	0	0	0	0
hsa-miR-642a-5p	0	1	0	0	0	1	4	1	4	2	0	1	0	1	0	5	1	0	0	0
hsa-miR-642a-3p	0	0	0	0	0	0	0	0	0	0	0	0	0	0	0	0	0	0	0	0
hsa-miR-643	0	0	0	0	0	0	0	0	0	0	2	0	0	1	0	0	0	0	0	0
hsa-miR-644a	0	0	0	0	0	0	0	0	0	0	0	0	0	0	0	0	0	0	0	0
hsa-miR-645	0	0	0	0	0	0	0	0	0	0	0	0	0	0	0	0	0	0	0	0
hsa-miR-646	0	0	0	0	0	0	0	0	0	0	0	0	0	0	0	0	0	0	0	0
hsa-miR-647	0	0	0	0	0	0	0	0	0	0	0	0	0	0	0	0	0	0	0	0
hsa-miR-648	0	0	0	0	0	0	0	0	0	0	0	0	0	0	0	0	0	0	0	0
hsa-miR-649	0	0	0	0	0	0	0	0	0	0	0	0	0	0	0	0	0	0	0	0
hsa-miR-650	0	0	0	0	0	0	0	0	0	0	0	0	0	0	0	0	0	0	0	0
hsa-miR-651-5p	4	3	5	8	5	3	5	3	6	2	7	5	1	4	2	10	3	3	2	4
hsa-miR-651-3p	0	0	0	0	0	0	0	0	0	0	0	0	0	0	0	0	0	0	0	0
hsa-miR-652-5p	0	0	0	0	0	0	0	0	0	0	0	0	0	0	0	0	0	0	0	0
hsa-miR-652-3p	46	43	22	12	45	52	50	38	43	48	61	63	40	68	29	60	29	27	13	20
hsa-miR-548d-5p	4	2	0	0	3	2	4	4	1	0	2	3	3	3	0	2	0	0	0	0
hsa-miR-548d-3p	0	0	0	0	0	0	1	0	0	0	0	0	0	0	0	0	0	0	0	0
hsa-miR-661	0	0	0	0	0	0	0	0	0	0	0	0	0	0	0	0	0	0	0	0
hsa-miR-662	0	0	0	0	0	0	0	0	0	0	0	0	0	0	0	0	0	0	0	0
hsa-miR-663a	0	0	0	0	0	0	0	0	0	0	0	0	0	0	0	0	0	0	0	0
hsa-miR-449b-5p	0	0	0	0	0	0	0	0	0	0	0	0	0	0	0	0	0	0	0	0
hsa-miR-449b-3p	0	0	0	0	0	0	0	0	0	0	0	0	0	0	0	0	0	0	0	0
hsa-miR-653-5p	0	0	0	0	0	0	0	0	0	0	0	0	0	0	0	0	0	0	0	0
hsa-miR-653-3p	0	0	0	0	0	0	0	0	0	0	0	0	0	0	0	0	0	0	0	0
hsa-miR-411-5p	34	17	0	1	3	6	17	3	0	0	21	12	6	4	4	20	5	1	0	0
hsa-miR-411-3p	1	0	0	0	0	1	0	0	0	0	0	0	1	0	0	0	0	0	0	0
hsa-miR-654-5p	5	1	2	0	3	0	0	0	0	0	0	3	2	0	0	0	0	1	1	0
hsa-miR-654-3p	3	1	0	0	1	1	1	0	0	0	1	1	1	0	1	1	2	2	0	0
hsa-miR-655-5p	0	0	0	0	0	0	0	0	0	0	0	0	0	0	0	0	0	0	0	0
hsa-miR-655-3p	3	8	0	0	8	6	5	2	2	0	4	8	4	2	1	5	0	1	0	0
hsa-miR-656-5p	0	0	0	0	1	0	0	0	0	0	0	0	0	0	0	0	0	0	0	0
hsa-miR-656-3p	12	6	1	0	9	5	5	6	1	0	4	7	2	1	4	7	2	3	1	0
hsa-miR-549a	0	0	1	0	0	0	0	0	0	0	0	0	0	0	0	0	0	0	0	0
hsa-miR-657	0	0	0	0	0	0	0	0	0	0	0	0	0	0	0	0	0	0	0	0
hsa-miR-658	0	0	0	0	0	0	0	0	0	0	0	0	0	0	0	0	0	0	0	0
hsa-miR-659-5p	0	0	0	0	0	0	0	0	0	0	0	0	0	0	0	0	0	0	0	0
hsa-miR-659-3p	0	0	0	0	0	0	0	0	0	0	0	0	0	0	0	0	0	0	0	0
hsa-miR-660-5p	9	12	4	5	13	17	7	9	23	15	21	30	10	20	5	8	6	4	4	13
hsa-miR-660-3p	0	0	0	0	0	0	0	0	0	0	0	1	0	0	0	0	0	0	0	0
hsa-miR-421	34	19	6	0	2	5	19	24	12	0	3	14	7	10	5	6	20	20	2	6
hsa-miR-542-5p	1	0	0	0	0	0	0	0	0	0	0	0	0	0	0	0	0	0	0	0
hsa-miR-542-3p	29	18	21	6	6	4	34	4	11	4	19	20	8	17	21	42	3	2	4	5
hsa-miR-758-5p	0	0	0	0	0	0	0	0	0	0	0	0	0	0	0	0	0	0	0	0
hsa-miR-758-3p	1	2	0	0	0	0	0	0	0	0	0	0	0	0	0	0	0	0	0	0
hsa-miR-1264	0	0	0	0	0	0	0	0	0	0	0	0	0	0	0	0	0	0	0	0
hsa-miR-671-5p	3	1	1	1	0	1	1	4	4	4	0	4	1	1	0	2	3	3	1	3
hsa-miR-671-3p	3	3	6	0	3	0	5	3	7	1	5	4	0	2	6	3	3	1	1	3
hsa-miR-668-5p	0	0	0	0	0	0	0	0	0	0	0	0	0	0	0	0	0	0	0	0
hsa-miR-668-3p	0	0	0	0	0	0	0	0	0	0	0	0	0	0	0	0	0	0	0	0
hsa-miR-550a-3-5p	0	0	0	0	0	0	0	0	0	0	0	0	0	0	0	0	0	1	0	0
hsa-miR-767-5p	0	0	0	0	0	0	0	0	0	0	0	0	0	0	0	0	0	0	0	0
hsa-miR-767-3p	0	0	0	0	0	0	0	0	0	0	0	0	0	0	0	0	0	0	0	0
hsa-miR-1224-5p	0	0	0	0	0	0	0	0	0	0	0	0	0	0	0	0	0	0	0	0
hsa-miR-1224-3p	0	0	0	0	0	0	0	0	0	0	0	0	0	0	0	0	0	0	0	0
hsa-miR-151b	0	0	0	0	0	0	0	0	0	0	0	0	0	0	0	0	0	0	0	0
hsa-miR-320b	0	1	0	3	0	3	2	3	2	0	0	1	0	2	3	4	3	3	1	4
hsa-miR-320c	0	1	1	0	0	0	0	0	0	0	1	0	0	0	0	1	0	4	0	0
hsa-miR-1296-5p	1	2	0	0	1	0	1	2	0	0	0	0	0	0	0	0	0	2	0	0
hsa-miR-1296-3p	0	0	0	0	0	0	0	0	0	0	0	0	0	0	0	0	0	0	0	0
hsa-miR-1468-5p	0	0	0	0	0	0	0	0	1	0	0	0	0	0	0	0	0	0	0	2
hsa-miR-1468-3p	0	0	0	0	0	0	0	0	0	0	0	0	0	0	0	0	0	0	0	0
hsa-miR-1323	0	0	0	0	0	0	0	0	0	0	0	0	0	0	0	0	0	0	0	0
hsa-miR-1271-5p	1	9	4	5	4	4	8	18	9	2	7	8	2	8	9	10	14	12	4	17
hsa-miR-1271-3p	0	0	0	0	0	0	0	0	0	0	0	0	0	0	0	0	0	0	0	0
hsa-miR-1301-5p	0	0	0	0	0	0	0	0	0	0	0	0	0	0	0	0	0	0	0	0
hsa-miR-1301-3p	5	5	2	2	7	3	8	4	1	2	1	6	2	7	0	4	5	7	3	1
hsa-miR-454-5p	2	0	0	0	3	3	4	3	0	0	1	4	0	2	0	3	2	3	0	0
hsa-miR-454-3p	47	61	19	26	47	54	37	97	51	32	58	64	29	58	33	55	63	38	23	25
hsa-miR-1185-5p	0	0	0	0	0	0	0	0	0	0	0	0	0	0	0	0	0	0	0	0
hsa-miR-1185-2-3p	2	1	0	0	0	0	0	0	0	0	0	0	0	0	0	0	0	0	0	0
hsa-miR-449c-5p	0	0	0	0	0	0	0	0	0	0	0	0	0	0	0	0	0	0	0	0
hsa-miR-449c-3p	0	0	0	0	0	0	0	0	0	0	0	0	0	0	0	0	0	0	0	0
hsa-miR-1283	0	0	0	0	0	0	0	0	0	0	0	0	0	0	0	0	0	0	0	0
hsa-miR-769-5p	14	29	11	15	26	14	32	28	33	12	28	31	19	32	22	34	16	10	10	55
hsa-miR-769-3p	0	0	0	0	0	0	0	0	0	0	0	0	0	0	0	0	0	0	0	0
hsa-miR-766-5p	0	0	0	0	0	0	0	0	0	0	0	0	0	0	0	0	0	0	0	2
hsa-miR-766-3p	3	3	1	2	12	2	10	12	9	1	2	6	7	7	2	9	4	5	2	1
hsa-miR-378d	0	2	0	0	2	0	0	0	1	1	2	0	4	2	0	2	0	0	0	4
hsa-miR-1185-1-3p	2	6	0	0	0	0	0	0	0	0	2	0	0	0	0	4	0	0	0	0
hsa-miR-762	0	0	0	0	0	0	0	0	0	0	0	0	0	0	0	0	0	0	0	0
hsa-miR-802	0	0	0	0	0	0	0	0	0	0	0	0	0	0	0	0	0	0	0	0
hsa-miR-670-5p	0	0	0	0	0	0	0	0	0	0	0	0	0	0	0	0	0	0	0	0
hsa-miR-670-3p	0	0	0	0	0	0	0	0	0	0	0	0	0	0	0	0	0	0	0	0
hsa-miR-1298-5p	0	0	0	0	0	0	0	2	0	0	0	0	0	1	0	0	0	0	0	0
hsa-miR-1298-3p	0	0	0	0	0	0	0	0	0	0	0	0	0	0	0	0	0	0	0	0
hsa-miR-2113	0	0	0	0	0	0	0	0	0	0	0	0	0	0	0	0	0	0	0	0
hsa-miR-761	0	0	0	0	0	0	0	0	0	0	0	0	0	0	0	0	0	0	0	0
hsa-miR-764	0	0	0	0	0	0	0	0	0	0	0	0	0	0	0	0	0	0	0	0
hsa-miR-759	0	0	0	0	0	0	0	0	0	0	0	0	0	0	0	0	0	0	0	0
hsa-miR-765	0	0	0	0	0	0	0	0	0	0	0	0	0	0	0	0	0	0	0	0
hsa-miR-770-5p	0	0	0	0	0	0	0	0	0	0	0	0	0	0	0	0	0	0	0	0
hsa-miR-675-5p	0	0	0	0	0	0	0	0	0	0	0	0	0	0	0	0	0	0	0	0
hsa-miR-675-3p	0	0	0	0	0	0	0	0	0	0	0	0	0	0	0	0	0	0	0	0
hsa-miR-298	0	0	0	0	0	0	0	0	0	0	0	0	0	0	0	0	0	0	0	0
hsa-miR-891a-5p	0	0	0	0	0	0	0	0	0	0	0	0	0	0	0	0	0	0	0	0
hsa-miR-891a-3p	0	0	0	0	0	0	0	0	0	0	0	0	0	0	0	0	0	0	0	0
hsa-miR-300	0	0	0	0	0	0	0	0	0	0	0	0	0	0	0	0	0	0	0	0
hsa-miR-892a	0	0	0	0	0	0	0	0	0	0	0	0	0	0	0	0	0	0	0	0
hsa-miR-450b-5p	10	10	6	6	5	7	14	7	12	0	13	19	5	10	8	17	2	4	4	11
hsa-miR-450b-3p	0	0	0	0	0	0	0	0	0	0	0	0	0	0	0	0	0	0	0	0
hsa-miR-874-5p	0	0	0	0	0	0	0	0	1	1	0	1	0	1	0	1	1	0	0	1
hsa-miR-874-3p	1	3	1	9	8	6	3	5	8	4	8	15	4	8	3	7	6	9	7	5
hsa-miR-890	0	0	0	0	0	0	0	0	0	0	0	0	0	0	0	0	0	0	0	0
hsa-miR-891b	0	0	0	0	0	0	0	0	0	0	0	0	0	0	0	0	0	0	0	0
hsa-miR-888-5p	0	0	0	0	0	0	0	0	0	0	0	0	0	0	0	0	0	0	0	0
hsa-miR-888-3p	0	0	0	0	0	0	0	0	0	0	0	0	0	0	0	0	0	0	0	0
hsa-miR-892b	0	0	0	0	0	0	0	0	0	0	0	0	0	0	0	0	0	0	0	0
hsa-miR-541-5p	0	0	0	0	0	0	0	0	0	0	0	0	0	0	0	0	0	0	0	0
hsa-miR-541-3p	0	0	0	0	1	0	0	0	0	0	0	0	0	0	1	0	0	0	0	0
hsa-miR-889-5p	0	0	0	0	0	0	0	0	0	0	0	1	0	0	0	0	0	0	0	0
hsa-miR-889-3p	31	18	19	2	13	10	12	7	3	0	23	16	8	4	10	28	2	0	2	11
hsa-miR-875-5p	0	0	0	0	0	0	0	0	0	0	0	0	0	0	0	0	0	0	0	0
hsa-miR-875-3p	0	0	0	0	0	0	0	0	0	0	0	0	0	0	0	0	0	0	0	0
hsa-miR-876-5p	0	0	0	0	0	0	0	0	0	0	0	0	0	0	0	0	0	0	0	0
hsa-miR-876-3p	0	0	0	0	0	0	0	0	0	0	0	0	0	0	1	0	0	0	0	1
hsa-miR-708-5p	0	0	0	0	0	0	0	0	5	0	1	0	0	0	0	0	3	6	0	0
hsa-miR-708-3p	0	0	0	0	0	1	0	0	0	0	0	0	0	0	0	0	0	0	0	0
hsa-miR-147b	0	0	0	0	0	0	0	0	0	0	0	0	0	0	0	0	0	0	0	0
hsa-miR-190b	1	0	0	0	1	0	1	2	1	1	2	0	1	1	0	1	0	0	0	0
hsa-miR-744-5p	17	22	5	4	11	19	22	29	9	4	8	10	5	9	6	9	17	12	1	4
hsa-miR-744-3p	0	0	0	0	0	0	0	0	0	0	0	0	0	0	0	0	0	0	0	0
hsa-miR-885-5p	0	0	0	0	0	0	0	0	0	0	0	1	0	0	0	0	0	0	0	0
hsa-miR-885-3p	0	0	0	0	0	0	0	0	0	0	0	0	0	0	0	0	0	0	0	0
hsa-miR-877-5p	0	0	0	0	0	0	0	0	0	0	1	0	0	0	0	1	0	0	0	0
hsa-miR-877-3p	0	0	0	0	0	1	2	3	0	0	0	1	0	0	0	0	0	0	0	0
hsa-miR-887-5p	0	0	0	0	0	0	0	0	0	0	0	0	0	0	0	0	0	0	0	0
hsa-miR-887-3p	0	0	0	0	0	0	0	0	0	0	0	0	0	0	0	0	0	0	0	0
hsa-miR-665	0	0	0	0	0	0	0	0	0	0	0	0	0	0	0	0	0	0	0	0
hsa-miR-873-5p	0	0	0	0	0	0	0	0	0	1	0	0	0	0	2	0	0	0	0	0
hsa-miR-873-3p	0	0	0	0	1	0	0	0	0	0	0	0	0	0	0	0	0	0	0	0
hsa-miR-543	6	8	3	6	2	1	3	5	2	0	5	7	1	4	4	3	4	10	2	1
hsa-miR-374b-5p	201	154	23	30	193	140	156	218	213	129	160	248	138	178	70	221	171	156	48	75
hsa-miR-374b-3p	10	5	10	1	7	4	11	9	12	4	14	14	10	9	4	32	4	6	0	4
hsa-miR-760	0	0	0	1	0	0	0	0	0	0	0	1	0	0	0	0	0	0	0	0
hsa-miR-301b-5p	0	0	0	0	0	0	0	0	0	0	0	0	0	0	0	0	0	0	0	0
hsa-miR-301b-3p	1	1	0	0	0	0	0	0	0	0	1	1	0	0	1	0	1	0	0	0
hsa-miR-216b-5p	0	0	0	0	0	0	0	0	0	0	0	0	0	0	0	0	0	0	0	0
hsa-miR-216b-3p	0	0	0	0	0	0	0	0	0	0	0	0	0	0	0	0	0	0	0	0
hsa-miR-208b-5p	0	0	0	0	0	0	0	0	0	0	0	0	0	0	0	0	0	0	0	0
hsa-miR-208b-3p	0	0	0	0	0	0	0	0	0	0	0	0	0	0	0	0	0	0	0	0
hsa-miR-920	0	0	0	0	0	0	0	0	0	0	0	0	0	0	0	0	0	0	0	0
hsa-miR-921	0	0	0	0	0	0	0	0	0	0	0	0	0	0	0	0	0	0	0	0
hsa-miR-922	0	0	0	0	0	0	0	0	0	0	0	0	0	0	0	0	0	0	0	0
hsa-miR-924	0	0	0	0	0	0	0	0	0	0	0	0	0	0	0	0	0	0	0	0
hsa-miR-509-3-5p	0	0	0	0	0	0	0	0	0	0	0	0	0	0	0	0	0	0	0	0
hsa-miR-933	0	0	0	0	0	0	0	0	0	0	0	0	0	0	0	0	0	0	0	0
hsa-miR-934	0	0	0	0	0	0	0	0	0	0	0	0	0	0	0	0	0	0	0	0
hsa-miR-935	0	0	0	0	0	0	0	0	0	0	0	0	0	0	0	0	0	0	0	0
hsa-miR-936	0	0	0	0	0	0	0	0	0	0	0	0	0	0	0	0	0	0	0	0
hsa-miR-937-5p	0	0	0	0	0	0	0	0	0	0	0	0	0	0	0	0	0	0	0	0
hsa-miR-937-3p	0	0	0	0	0	0	0	0	0	0	0	0	0	0	0	0	0	0	0	0
hsa-miR-938	0	0	0	0	0	0	0	0	0	0	0	0	0	0	0	0	0	0	0	0
hsa-miR-939-5p	0	0	0	0	0	0	0	0	0	0	0	0	0	0	0	0	0	0	0	0
hsa-miR-939-3p	0	0	0	0	0	0	0	0	0	0	0	0	0	0	0	0	0	0	0	0
hsa-miR-940	1	0	0	0	1	0	2	0	0	0	0	1	3	0	0	0	0	2	0	0
hsa-miR-941	39	22	17	7	9	10	30	34	27	4	8	19	13	15	5	9	20	10	1	15
hsa-miR-942-5p	1	1	0	2	0	3	2	5	2	0	2	3	1	1	1	1	6	5	2	3
hsa-miR-942-3p	0	0	1	0	0	0	0	1	0	0	0	1	0	0	0	0	0	0	0	1
hsa-miR-943	0	0	0	0	0	0	0	0	0	0	0	0	0	0	0	0	0	0	0	0
hsa-miR-944	0	0	0	0	0	0	0	1	1	0	1	0	0	0	0	0	0	0	0	0
hsa-miR-297	0	0	0	0	0	0	0	0	0	0	0	0	0	0	0	0	0	0	0	0
hsa-miR-1178-5p	0	0	0	0	0	0	0	0	0	0	0	0	0	0	0	0	0	0	0	0
hsa-miR-1178-3p	0	0	0	0	0	0	0	0	0	0	0	0	0	0	0	0	0	0	0	0
hsa-miR-1179	0	0	0	0	0	0	0	0	0	0	0	0	0	1	0	0	0	0	0	0
hsa-miR-1180-5p	0	0	0	0	0	0	0	0	0	0	0	0	0	0	0	0	0	0	0	0
hsa-miR-1180-3p	1	0	1	0	1	1	0	1	1	0	2	0	0	1	1	0	0	0	0	1
hsa-miR-1181	0	0	0	0	0	0	0	0	0	0	0	0	0	0	0	0	0	0	0	0
hsa-miR-1182	0	0	0	0	0	0	0	0	0	0	0	0	0	0	0	0	0	0	0	0
hsa-miR-1183	0	0	0	0	0	0	0	0	0	0	0	0	0	0	0	0	0	0	0	0
hsa-miR-1184	0	0	0	0	0	0	0	0	0	0	0	0	0	0	0	0	0	0	0	0
hsa-miR-1225-5p	0	0	0	0	0	0	0	0	0	0	0	0	0	0	0	0	0	0	0	0
hsa-miR-1225-3p	0	0	0	0	0	0	0	0	0	0	0	0	0	0	0	0	0	0	0	0
hsa-miR-1226-5p	0	0	0	0	0	0	0	0	0	0	0	0	0	0	0	0	0	0	0	0
hsa-miR-1226-3p	0	1	0	0	1	1	0	1	2	1	0	1	0	2	0	0	0	1	1	1
hsa-miR-1227-5p	0	0	0	0	0	0	0	0	0	0	0	0	0	0	0	0	0	0	0	0
hsa-miR-1227-3p	0	0	0	0	0	0	0	0	0	0	0	0	0	0	0	0	0	0	0	0
hsa-miR-1228-5p	0	0	0	0	0	0	0	0	0	0	0	0	0	0	0	0	0	0	0	0
hsa-miR-1228-3p	0	0	0	0	0	0	0	0	0	0	0	0	0	0	0	0	0	0	0	0
hsa-miR-1229-5p	0	0	0	0	0	0	0	0	0	0	0	0	0	0	0	0	0	0	0	0
hsa-miR-1229-3p	0	0	0	0	0	0	0	0	0	0	0	0	0	0	0	0	0	0	0	0
hsa-miR-1231	0	0	0	0	0	0	0	0	0	0	0	0	0	0	0	0	0	0	0	0
hsa-miR-1233-5p	0	0	0	0	0	0	0	0	0	0	0	0	0	0	0	0	0	0	0	0
hsa-miR-1233-3p	0	0	0	0	0	0	0	0	0	0	0	0	0	0	0	0	0	0	0	0
hsa-miR-1234-3p	0	0	0	0	0	0	0	0	0	0	0	0	0	0	0	0	0	0	0	0
hsa-miR-1236-5p	0	0	0	0	0	0	0	0	0	0	0	0	0	0	0	0	0	0	0	0
hsa-miR-1236-3p	0	0	0	0	0	0	0	0	0	0	0	0	0	0	0	0	0	0	0	0
hsa-miR-1237-5p	0	0	0	0	0	0	0	0	0	0	0	0	0	0	0	0	0	0	0	0
hsa-miR-1237-3p	0	0	0	0	0	0	0	0	1	0	0	0	0	0	0	0	0	0	0	0
hsa-miR-1238-5p	0	0	0	0	0	0	0	0	0	0	0	0	0	0	0	0	0	0	0	0
hsa-miR-1238-3p	0	0	0	0	0	0	0	0	0	0	0	0	0	0	0	0	0	0	0	0
hsa-miR-1200	0	0	0	0	0	0	0	0	0	0	0	0	0	0	0	0	0	0	0	0
hsa-miR-1202	0	0	0	0	0	0	0	0	0	0	0	0	0	0	0	0	0	0	0	0
hsa-miR-1203	0	0	0	0	0	0	0	0	0	0	0	0	0	0	0	0	0	0	0	0
hsa-miR-663b	0	0	0	0	0	0	0	0	0	0	0	0	0	0	0	0	0	0	0	0
hsa-miR-1204	0	0	0	0	0	0	0	0	0	0	0	0	0	0	0	0	0	0	0	0
hsa-miR-1205	0	0	0	0	0	0	0	0	0	0	0	0	0	0	0	0	0	0	0	0
hsa-miR-1206	0	0	0	0	0	0	0	0	0	0	0	0	0	0	0	0	0	0	0	0
hsa-miR-1207-5p	0	0	0	0	0	0	0	0	0	0	0	0	0	0	0	0	0	0	0	0
hsa-miR-1207-3p	0	0	0	0	0	0	0	0	0	0	0	0	0	0	0	0	0	0	0	0
hsa-miR-1208	0	0	0	0	0	0	0	0	0	0	0	0	0	0	0	0	0	0	0	0
hsa-miR-548e-5p	0	0	0	0	0	0	0	0	0	0	0	0	0	0	0	0	0	0	0	0
hsa-miR-548e-3p	13	9	14	5	7	5	10	7	10	9	10	7	1	9	3	11	3	2	3	4
hsa-miR-548j-5p	6	2	3	4	5	0	4	7	3	0	2	1	0	1	0	6	0	1	2	3
hsa-miR-548j-3p	0	0	0	0	0	0	0	0	0	0	0	0	0	0	0	0	0	0	0	0
hsa-miR-1285-5p	0	0	0	0	0	0	0	0	0	0	0	0	0	0	0	0	0	0	0	0
hsa-miR-1285-3p	1	0	0	0	0	0	0	0	0	0	0	0	0	0	0	0	0	0	0	0
hsa-miR-1286	0	0	0	0	0	0	0	0	0	0	0	0	0	0	0	0	0	0	0	0
hsa-miR-1287-5p	0	0	0	0	0	0	0	0	0	0	1	0	0	0	0	0	0	0	0	1
hsa-miR-1287-3p	0	0	0	0	0	0	0	0	0	0	0	0	0	0	0	0	0	0	0	0
hsa-miR-1289	0	0	0	0	0	0	0	0	0	0	0	0	0	0	0	0	0	0	0	0
hsa-miR-1290	0	0	0	0	0	0	0	0	0	0	0	0	0	0	0	0	0	0	0	0
hsa-miR-1291	0	0	0	0	0	0	0	0	0	0	0	0	0	0	0	0	0	0	0	0
hsa-miR-548k	7	5	9	3	2	3	9	3	10	0	6	5	4	12	6	4	5	2	0	5
hsa-miR-1293	0	0	0	0	0	0	0	0	0	0	0	0	0	0	0	0	0	0	0	0
hsa-miR-1294	1	0	0	0	0	0	1	0	0	0	0	0	0	0	0	1	0	0	0	0
hsa-miR-1295a	0	0	0	0	1	0	0	0	0	1	0	1	0	0	1	0	0	0	0	1
hsa-miR-1297	0	0	0	0	0	0	0	0	0	0	0	0	0	0	0	0	0	0	0	0
hsa-miR-1299	0	0	0	0	0	0	0	0	0	0	0	0	0	0	0	0	0	1	0	0
hsa-miR-548l	1	0	1	2	0	0	0	0	0	0	2	0	0	1	0	0	0	0	1	0
hsa-miR-1302	0	0	0	0	0	0	0	0	0	0	0	0	0	0	0	0	0	0	0	0
hsa-miR-1303	0	0	0	0	0	0	0	1	0	1	0	0	0	1	1	0	0	0	0	0
hsa-miR-1304-5p	1	0	0	0	0	3	0	0	0	0	0	0	0	0	0	0	0	0	0	1
hsa-miR-1304-3p	0	0	0	0	0	0	0	0	0	0	0	0	0	0	0	0	0	0	0	0
hsa-miR-1305	0	0	0	0	0	0	0	0	0	0	0	0	0	0	0	0	0	0	0	0
hsa-miR-1243	0	0	0	0	0	0	0	0	0	0	0	0	0	0	0	0	0	0	0	0
hsa-miR-548f-5p	0	0	0	0	0	0	0	0	0	0	0	0	0	0	0	0	0	0	0	0
hsa-miR-548f-3p	0	0	0	0	0	0	0	0	0	0	0	0	0	0	0	0	0	0	0	0
hsa-miR-1244	1	0	0	0	0	0	0	0	0	0	0	0	0	0	0	0	0	0	0	0
hsa-miR-1245a	0	0	0	0	0	0	0	0	0	0	0	0	0	0	0	0	0	0	0	0
hsa-miR-1246	0	0	0	0	0	0	0	0	0	0	0	0	0	0	0	0	0	0	0	0
hsa-miR-1247-5p	0	0	0	0	0	0	0	0	0	0	0	0	0	0	0	0	0	0	0	0
hsa-miR-1247-3p	0	0	0	0	0	0	0	0	0	0	0	0	0	0	0	0	0	0	0	0
hsa-miR-1248	0	0	0	0	0	0	0	1	0	1	0	0	2	0	0	1	0	0	0	0
hsa-miR-1249-5p	0	0	0	0	1	0	0	0	0	0	0	0	0	0	0	0	0	0	0	0
hsa-miR-1249-3p	4	16	4	3	4	5	6	17	7	3	3	7	8	7	0	3	2	7	3	0
hsa-miR-1250-5p	0	0	0	0	0	0	0	0	0	0	0	0	0	0	0	0	0	0	0	0
hsa-miR-1250-3p	0	0	0	0	0	0	0	0	0	0	0	0	0	0	0	0	0	0	0	0
hsa-miR-1251-5p	0	0	0	0	0	0	0	0	0	0	0	0	0	0	0	0	0	0	0	0
hsa-miR-1251-3p	0	0	0	0	0	0	0	0	0	0	0	0	0	0	0	0	0	0	0	0
hsa-miR-1253	0	0	0	0	0	0	0	0	0	0	0	0	0	0	0	0	0	0	0	0
hsa-miR-1254	0	0	0	0	0	0	0	1	1	0	0	0	1	0	0	0	1	0	1	0
hsa-miR-1255a	1	1	0	0	1	0	3	5	1	0	0	0	1	2	1	0	1	1	0	0
hsa-miR-1256	0	0	0	0	0	0	0	0	1	0	0	0	0	0	0	0	0	0	0	0
hsa-miR-1257	0	0	0	0	0	0	0	0	0	0	0	0	0	0	0	0	0	0	0	0
hsa-miR-1258	0	0	0	0	0	0	0	0	0	0	0	0	0	0	0	0	0	0	0	0
hsa-miR-1260a	0	0	0	0	0	0	0	0	0	0	0	0	0	0	0	0	0	0	0	0
hsa-miR-548g-5p	0	0	0	0	0	0	0	0	0	0	0	0	0	0	0	0	0	0	0	0
hsa-miR-548g-3p	0	0	0	0	0	0	0	0	0	0	0	0	0	0	0	0	0	0	0	0
hsa-miR-1261	0	0	0	0	0	0	0	0	0	0	0	0	0	0	0	0	0	0	0	0
hsa-miR-1262	0	0	0	0	0	0	0	0	0	0	0	0	0	0	0	0	1	0	0	0
hsa-miR-1263	0	0	0	0	0	0	0	0	0	0	0	0	0	0	0	0	0	0	0	0
hsa-miR-548n	0	0	0	0	0	0	0	0	0	0	0	0	0	0	0	0	0	0	0	0
hsa-miR-548m	0	0	0	0	0	0	0	0	0	0	0	0	0	0	0	0	0	0	0	0
hsa-miR-1265	0	0	0	0	0	0	0	0	0	0	0	0	0	0	0	0	0	0	0	0
hsa-miR-548o-3p	7	1	2	2	0	0	1	1	2	0	0	1	0	1	0	0	0	0	0	1
hsa-miR-1266-5p	0	0	0	0	0	0	0	0	0	0	0	0	0	0	0	0	0	0	0	0
hsa-miR-1266-3p	0	0	0	0	0	0	0	0	0	0	0	0	0	0	0	0	0	0	0	0
hsa-miR-1267	0	0	0	0	0	0	0	0	0	0	0	0	0	0	0	0	0	0	0	0
hsa-miR-1268a	0	0	0	0	0	0	0	0	0	0	0	0	0	0	0	0	0	0	0	0
hsa-miR-1269a	0	0	0	0	0	0	0	0	0	0	0	0	0	0	0	0	0	0	0	0
hsa-miR-1270	1	0	0	2	0	0	0	3	0	0	0	0	0	0	0	0	3	0	0	0
hsa-miR-1272	0	0	0	0	0	0	0	0	0	0	0	0	0	0	0	0	0	0	0	0
hsa-miR-1273a	0	0	0	0	0	0	0	0	0	0	0	0	0	0	0	0	0	0	0	0
hsa-miR-548h-5p	0	0	0	0	0	0	0	0	0	0	0	0	0	0	0	0	0	0	0	0
hsa-miR-548h-3p	0	0	0	0	0	0	0	0	0	0	0	0	0	0	0	0	0	0	0	0
hsa-miR-1275	0	0	0	0	0	0	0	0	0	0	0	0	0	0	0	0	0	0	0	0
hsa-miR-1276	0	0	1	0	0	0	0	0	0	0	0	0	0	0	0	0	0	0	0	0
hsa-miR-302e	0	0	0	0	0	0	0	0	0	0	0	0	0	0	0	0	0	0	0	0
hsa-miR-302f	0	0	0	0	0	0	0	0	0	0	0	0	0	0	0	0	0	0	0	0
hsa-miR-1277-5p	0	0	0	0	0	0	0	0	0	0	0	0	0	0	0	0	0	0	0	0
hsa-miR-1277-3p	0	0	0	0	2	4	2	2	0	0	4	3	4	1	1	4	0	0	1	0
hsa-miR-548p	0	0	0	0	0	0	0	0	0	0	0	1	0	0	0	0	0	0	0	0
hsa-miR-548i	0	0	0	0	0	0	1	0	0	0	1	0	1	0	0	1	0	1	0	0
hsa-miR-1278	0	0	0	0	0	0	0	0	1	0	2	0	0	1	0	1	0	1	0	0
hsa-miR-1279	0	0	0	0	0	0	0	0	0	0	0	0	0	0	0	0	0	0	0	0
hsa-miR-1281	0	0	0	0	0	0	0	0	0	0	0	0	0	0	0	0	0	0	0	0
hsa-miR-1282	0	0	0	0	0	0	0	0	0	0	0	0	0	0	0	0	0	0	0	0
hsa-miR-1284	2	0	1	0	0	0	2	0	0	0	1	0	0	0	0	0	0	0	0	0
hsa-miR-1288-5p	0	0	0	0	0	0	0	0	0	0	0	0	0	0	0	0	0	0	0	0
hsa-miR-1288-3p	0	0	0	0	0	0	0	0	0	0	0	0	0	1	0	0	0	0	0	1
hsa-miR-1292-5p	0	1	0	0	0	0	0	0	1	0	0	0	0	0	0	0	0	0	0	0
hsa-miR-1292-3p	0	0	0	0	0	0	0	0	0	0	0	0	0	0	0	0	0	0	0	0
hsa-miR-1252-5p	0	0	0	0	0	0	0	0	0	0	0	0	0	0	0	0	0	0	0	0
hsa-miR-1252-3p	0	0	0	0	0	0	0	0	0	0	0	0	0	0	0	0	0	0	0	0
hsa-miR-1255b-5p	0	1	0	0	0	0	0	0	0	0	0	0	0	0	0	0	0	0	0	1
hsa-miR-1255b-2-3p	0	0	0	0	0	0	0	0	0	0	0	0	0	0	0	0	0	0	0	0
hsa-miR-664a-5p	0	0	0	0	0	0	0	0	0	0	0	0	0	0	0	0	0	0	0	0
hsa-miR-664a-3p	18	29	21	11	26	36	19	37	38	38	19	36	35	45	16	47	37	33	7	22
hsa-miR-1306-5p	1	1	0	3	1	1	0	4	0	1	0	0	3	1	0	1	0	1	0	0
hsa-miR-1306-3p	0	0	0	0	0	0	0	0	0	0	0	0	0	0	0	0	0	0	0	0
hsa-miR-1307-5p	4	4	0	0	3	5	0	2	1	0	0	5	3	1	2	2	2	0	0	0
hsa-miR-1307-3p	4	2	5	5	2	4	2	4	4	3	0	8	2	3	3	3	2	3	1	11
hsa-miR-513b-5p	1	0	0	0	0	0	0	0	0	0	1	0	0	0	0	0	0	0	0	0
hsa-miR-513b-3p	0	0	0	0	0	0	0	0	0	0	0	0	0	0	0	0	0	0	0	0
hsa-miR-513c-5p	0	0	0	0	0	0	0	0	0	0	0	0	0	0	0	0	0	0	0	0
hsa-miR-513c-3p	0	0	0	0	0	0	0	0	0	0	0	0	0	0	0	0	0	0	0	0
hsa-miR-1321	0	0	0	0	0	0	0	0	0	0	0	0	0	0	0	0	0	0	0	0
hsa-miR-1322	0	0	0	0	0	0	0	0	0	0	0	0	0	0	0	0	0	0	0	0
hsa-miR-1197	2	1	0	0	1	1	0	0	0	0	3	0	0	0	0	0	0	0	0	0
hsa-miR-1324	0	0	0	0	0	0	0	0	0	0	0	0	0	0	0	0	0	0	0	0
hsa-miR-1469	0	0	0	0	0	0	0	0	0	0	0	0	0	0	0	0	0	0	0	0
hsa-miR-1470	0	0	0	0	0	0	0	0	0	0	0	0	0	0	0	0	0	0	0	0
hsa-miR-1471	0	0	0	0	0	0	0	0	0	0	0	0	0	0	0	0	0	0	0	0
hsa-miR-1537-5p	0	0	0	0	0	0	0	0	0	0	0	0	0	0	0	0	0	0	0	0
hsa-miR-1537-3p	0	0	0	0	0	0	0	0	0	0	0	0	0	0	0	0	0	0	0	0
hsa-miR-1538	0	0	1	0	0	0	0	0	0	0	0	0	0	0	0	0	0	0	0	0
hsa-miR-1539	0	0	0	0	0	0	0	0	0	0	0	0	0	0	0	0	0	0	0	0
hsa-miR-103b	0	0	0	0	0	0	0	0	0	0	0	0	0	0	0	0	0	0	0	0
hsa-miR-320d	0	0	0	0	0	0	0	0	0	0	0	0	0	0	0	0	0	0	0	0
hsa-miR-1825	0	0	0	0	0	0	0	0	0	0	0	0	0	0	0	0	0	0	0	0
hsa-miR-1827	0	0	0	0	0	0	0	0	0	0	0	0	0	0	0	0	0	0	0	0
hsa-miR-1908-5p	0	1	0	0	0	0	0	0	0	0	0	0	1	0	1	0	0	0	0	0
hsa-miR-1908-3p	0	0	0	0	0	0	0	0	0	0	0	0	0	0	0	0	0	0	0	0
hsa-miR-1909-5p	0	0	0	0	0	0	0	0	0	0	0	0	0	0	0	0	0	0	0	0
hsa-miR-1909-3p	0	0	0	0	0	0	0	0	0	0	0	0	0	0	0	0	0	0	0	0
hsa-miR-1910-5p	1	1	0	0	0	0	0	0	0	0	0	0	0	0	0	0	0	0	0	0
hsa-miR-1910-3p	0	0	0	0	0	0	0	0	0	0	0	0	0	0	0	0	3	0	0	0
hsa-miR-1911-5p	0	0	0	0	0	0	0	0	0	0	0	0	0	0	0	0	0	0	0	0
hsa-miR-1911-3p	0	0	0	0	0	0	0	0	0	0	0	0	0	0	0	0	0	0	0	0
hsa-miR-1912	0	0	0	0	1	0	0	0	0	0	0	0	0	0	0	0	0	0	0	3
hsa-miR-1913	0	0	0	0	0	0	0	0	0	0	0	0	0	0	0	0	0	1	0	0
hsa-miR-1914-5p	0	0	0	0	0	0	0	0	0	0	0	0	0	0	0	0	0	0	0	0
hsa-miR-1914-3p	0	0	0	0	0	0	0	0	0	0	0	0	0	0	0	0	0	0	0	0
hsa-miR-1915-5p	0	0	0	0	0	0	0	0	0	0	0	0	0	0	0	0	0	0	0	0
hsa-miR-1915-3p	0	0	0	0	0	0	0	0	0	0	0	0	0	0	0	0	0	0	0	0
hsa-miR-1972	0	0	0	0	0	0	0	0	0	0	0	0	0	0	0	0	0	0	0	0
hsa-miR-1973	0	0	0	0	0	0	0	0	0	0	0	0	0	0	0	0	0	0	0	0
hsa-miR-1976	0	0	0	0	0	0	0	0	0	0	0	0	0	0	0	0	0	0	0	1
hsa-miR-2052	0	0	0	0	0	0	0	0	0	0	0	0	0	0	0	0	0	0	0	0
hsa-miR-2053	0	0	0	0	0	0	0	0	0	0	0	0	0	0	0	0	0	0	0	0
hsa-miR-2054	0	0	0	0	0	0	0	0	0	0	0	0	0	0	0	0	0	0	0	0
hsa-miR-2110	0	0	0	4	1	1	0	1	0	0	1	1	1	1	0	0	2	0	1	0
hsa-miR-2114-5p	0	0	0	0	0	0	0	0	0	0	0	0	0	0	0	0	0	0	0	0
hsa-miR-2114-3p	0	0	0	0	0	0	0	0	0	0	0	0	0	0	0	0	0	0	0	0
hsa-miR-2115-5p	0	0	0	0	1	0	3	0	2	0	1	1	0	0	0	1	0	0	0	0
hsa-miR-2115-3p	2	0	0	0	0	0	0	1	0	0	0	0	0	0	0	0	1	0	0	0
hsa-miR-2116-5p	0	0	0	0	0	0	0	0	0	0	1	0	0	0	0	0	0	0	0	0
hsa-miR-2116-3p	0	0	0	0	0	0	0	0	2	0	0	0	0	0	0	0	0	0	0	0
hsa-miR-2117	0	0	0	0	0	0	0	0	0	0	0	0	0	0	0	0	0	0	0	0
hsa-miR-548q	0	0	0	0	0	0	0	0	0	0	0	0	0	0	0	0	0	0	0	0
hsa-miR-2276-5p	0	0	0	0	0	0	0	0	0	0	0	0	0	0	0	0	0	0	0	0
hsa-miR-2276-3p	0	0	0	0	0	0	0	0	0	0	0	0	0	0	0	0	0	0	0	0
hsa-miR-2277-5p	1	0	0	0	0	0	0	0	0	0	1	0	0	0	0	1	0	0	0	0
hsa-miR-2277-3p	0	0	0	0	0	0	0	0	0	0	0	0	0	0	0	0	0	0	0	0
hsa-miR-2278	0	0	0	0	0	0	0	0	0	0	0	0	0	0	0	0	0	0	0	0
hsa-miR-2681-5p	0	0	0	0	0	0	0	0	0	0	0	0	0	0	0	0	0	0	0	0
hsa-miR-2681-3p	0	0	0	0	0	0	0	0	0	0	0	0	0	0	0	0	0	0	0	0
hsa-miR-2682-5p	0	0	0	0	0	0	0	0	0	0	0	0	0	0	0	0	0	0	0	0
hsa-miR-2682-3p	0	0	0	0	0	0	0	0	0	0	0	0	0	0	0	0	0	0	0	0
hsa-miR-711	0	0	0	0	0	0	0	0	0	0	0	0	0	0	0	0	0	0	0	0
hsa-miR-718	0	0	0	0	0	0	0	0	0	0	0	0	0	0	0	0	0	0	0	0
hsa-miR-2861	0	0	0	0	0	0	0	0	0	0	0	0	0	0	0	0	0	0	0	0
hsa-miR-2909	0	0	0	0	0	0	0	0	0	0	0	0	0	0	0	0	0	0	0	0
hsa-miR-3115	1	0	0	0	0	0	0	1	0	0	0	0	0	0	0	1	0	0	0	0
hsa-miR-3116	0	0	0	0	0	0	0	0	0	0	0	0	0	0	0	0	0	0	0	0
hsa-miR-3117-5p	0	0	0	0	0	0	0	0	0	0	0	0	0	0	0	0	0	0	0	0
hsa-miR-3117-3p	0	0	0	0	0	0	0	0	0	0	0	0	0	0	0	0	0	0	0	0
hsa-miR-3118	0	0	0	0	0	0	0	0	0	0	0	0	0	0	0	0	0	0	0	0
hsa-miR-3119	0	0	0	0	0	0	0	0	0	0	0	0	0	0	0	0	0	0	0	0
hsa-miR-3120-5p	0	0	0	0	0	0	0	0	0	0	0	0	0	0	0	0	0	0	0	0
hsa-miR-3120-3p	1	1	0	0	0	0	0	1	1	0	1	1	0	0	0	2	0	0	0	0
hsa-miR-3121-5p	0	0	0	0	0	0	0	0	0	0	0	0	0	0	0	0	0	0	0	0
hsa-miR-3121-3p	2	0	0	0	1	0	0	0	0	0	0	1	1	0	0	0	0	0	0	0
hsa-miR-3122	0	0	0	0	0	0	0	0	0	0	0	0	0	0	0	0	0	0	0	0
hsa-miR-3123	0	0	0	0	0	0	0	0	0	0	0	0	0	0	0	0	0	0	0	0
hsa-miR-3124-5p	0	0	0	0	0	0	0	0	0	0	0	0	0	0	0	0	0	0	0	0
hsa-miR-3124-3p	0	0	0	0	0	0	0	0	0	0	0	0	0	0	0	0	0	0	0	0
hsa-miR-548s	0	0	0	0	0	0	0	0	0	0	0	0	0	0	0	0	0	0	0	0
hsa-miR-3125	0	0	0	0	0	0	0	0	0	0	0	0	0	0	0	0	0	0	0	0
hsa-miR-3126-5p	0	0	0	0	0	0	0	0	0	0	0	0	0	0	0	0	0	0	0	0
hsa-miR-3126-3p	0	0	0	0	0	0	0	0	0	0	0	0	0	0	0	0	0	0	0	0
hsa-miR-3127-5p	0	0	1	0	0	0	0	0	0	0	0	0	0	0	0	0	0	0	0	0
hsa-miR-3127-3p	0	0	0	0	0	0	0	0	0	0	0	0	0	0	0	0	0	0	0	0
hsa-miR-3128	0	0	0	0	0	0	0	0	0	0	0	0	0	0	0	0	0	0	0	0
hsa-miR-3129-5p	0	0	0	0	0	0	0	0	0	0	0	0	0	0	0	0	0	0	0	0
hsa-miR-3129-3p	0	0	0	0	0	0	0	0	0	0	0	0	0	0	0	0	0	0	0	0
hsa-miR-3130-5p	0	0	0	0	0	0	0	0	0	0	0	0	0	0	0	0	2	0	0	0
hsa-miR-3130-3p	0	0	0	0	1	1	1	0	0	0	1	0	0	0	0	0	0	0	0	0
hsa-miR-3131	0	0	0	0	0	0	0	0	0	0	0	0	0	0	0	0	0	0	0	0
hsa-miR-3132	0	0	0	0	0	0	0	0	0	0	0	0	0	0	0	0	0	0	0	0
hsa-miR-3133	0	0	1	0	1	0	0	0	0	0	0	0	0	0	0	0	0	0	1	0
hsa-miR-378b	0	0	0	0	0	0	0	0	0	0	0	0	0	0	0	0	0	0	0	0
hsa-miR-3134	0	0	0	0	0	0	0	0	0	1	0	0	0	0	0	1	0	0	0	0
hsa-miR-3135a	0	0	0	0	0	0	0	0	0	0	0	0	0	0	0	0	0	0	0	0
hsa-miR-466	0	0	0	0	0	0	0	0	0	0	0	0	0	0	0	0	0	0	0	0
hsa-miR-3136-5p	0	0	0	0	0	0	0	0	0	0	0	0	0	0	0	0	0	0	0	0
hsa-miR-3136-3p	0	0	0	0	0	0	0	0	0	0	0	0	0	0	0	0	0	0	0	0
hsa-miR-544b	0	0	0	0	0	0	0	0	0	0	0	0	0	0	0	1	0	0	0	0
hsa-miR-3137	0	0	0	0	0	0	0	0	0	0	0	0	0	0	0	0	0	0	0	0
hsa-miR-3138	0	0	0	0	0	0	0	0	0	0	0	0	0	0	0	0	0	0	0	0
hsa-miR-3139	1	0	0	0	0	0	0	0	0	0	0	0	0	0	0	0	0	0	0	0
hsa-miR-3140-5p	0	0	0	0	0	0	0	0	0	0	0	0	0	0	0	0	0	0	0	0
hsa-miR-3140-3p	3	0	0	0	0	0	0	2	1	0	0	0	0	1	0	1	2	1	0	0
hsa-miR-548t-5p	0	0	1	1	0	0	0	0	0	0	0	0	0	0	0	0	0	0	0	0
hsa-miR-548t-3p	0	0	0	0	0	0	0	0	0	0	0	0	0	0	0	0	0	0	0	0
hsa-miR-3141	0	0	0	0	0	0	0	0	0	0	0	0	0	0	0	0	0	0	0	0
hsa-miR-3142	0	0	0	0	0	0	0	0	0	0	0	0	0	0	0	0	0	0	0	0
hsa-miR-3143	0	0	0	0	0	0	0	0	0	0	0	0	0	0	0	0	0	0	0	0
hsa-miR-548u	0	0	0	0	0	0	0	0	0	0	0	0	0	0	0	2	0	0	0	0
hsa-miR-3144-5p	0	0	0	0	0	0	0	0	0	0	0	0	0	0	0	0	0	0	0	0
hsa-miR-3144-3p	0	0	0	0	0	0	0	0	0	0	0	0	0	0	0	0	0	0	0	0
hsa-miR-3145-5p	0	0	0	0	0	0	0	0	0	0	0	0	0	0	0	0	0	0	0	0
hsa-miR-3145-3p	1	0	0	0	0	0	0	0	0	0	0	0	0	0	0	0	0	0	0	0
hsa-miR-1273c	0	0	0	0	0	0	0	0	0	0	0	0	0	0	0	0	0	0	0	0
hsa-miR-3146	0	0	0	0	0	0	0	0	0	0	0	1	0	0	0	0	0	0	0	0
hsa-miR-3147	0	0	0	0	0	0	0	0	0	0	0	0	0	0	0	0	0	0	0	0
hsa-miR-548v	0	0	0	0	0	0	0	0	0	0	1	0	0	0	0	0	0	0	0	0
hsa-miR-3148	0	0	0	0	0	0	0	0	0	0	0	0	0	1	0	0	0	0	0	0
hsa-miR-3149	0	0	0	0	0	0	0	0	0	0	0	0	0	0	0	0	1	0	0	0
hsa-miR-3150a-5p	0	0	0	0	0	0	0	0	0	0	0	0	0	0	0	0	0	0	0	0
hsa-miR-3150a-3p	0	0	0	0	0	0	0	0	0	0	0	0	0	0	0	0	0	0	0	0
hsa-miR-3151-5p	0	0	0	0	0	0	0	0	0	0	0	0	0	0	0	0	0	0	0	0
hsa-miR-3151-3p	0	0	0	0	0	0	0	0	0	0	0	0	0	0	0	0	0	0	0	0
hsa-miR-3152-5p	0	0	0	0	0	0	0	0	0	0	0	0	0	0	0	0	0	0	0	0
hsa-miR-3152-3p	0	0	0	0	0	0	0	0	0	0	0	0	0	0	0	0	0	0	0	0
hsa-miR-3153	0	0	0	0	0	0	0	0	0	0	0	0	0	0	0	0	0	0	0	0
hsa-miR-3074-5p	0	0	0	0	0	1	0	0	0	0	0	0	0	0	0	0	1	0	0	0
hsa-miR-3074-3p	0	0	0	0	0	0	0	0	0	0	0	0	0	0	0	0	0	0	0	0
hsa-miR-3154	0	0	0	0	0	0	0	0	0	0	0	0	0	0	0	0	0	0	0	0
hsa-miR-3155a	0	0	0	0	0	0	0	0	0	0	0	0	0	0	0	0	0	0	0	0
hsa-miR-3156-5p	0	0	0	0	0	0	0	0	0	0	0	0	0	0	0	0	0	0	0	0
hsa-miR-3156-3p	0	0	0	0	0	0	0	0	0	0	0	0	0	0	0	0	0	0	0	0
hsa-miR-3157-5p	0	0	0	0	0	0	0	1	0	0	0	0	0	1	1	0	0	0	0	0
hsa-miR-3157-3p	0	1	0	0	0	0	0	0	0	0	0	2	0	0	0	0	0	0	0	0
hsa-miR-3158-5p	0	0	0	0	0	0	0	0	0	0	0	0	0	0	0	0	0	0	0	0
hsa-miR-3158-3p	0	0	0	0	0	0	0	0	1	0	1	0	0	0	0	0	0	0	0	0
hsa-miR-3159	0	0	0	0	0	0	0	0	0	0	0	0	0	0	0	0	0	0	0	0
hsa-miR-3160-5p	0	0	0	0	0	0	0	0	0	0	0	0	0	0	0	0	0	0	0	0
hsa-miR-3160-3p	0	0	0	0	0	0	0	0	0	0	0	0	0	0	0	0	0	0	0	0
hsa-miR-3161	0	0	0	0	0	0	0	0	0	0	0	0	0	0	0	0	0	0	0	0
hsa-miR-3162-5p	0	0	0	0	0	0	0	0	0	0	0	0	0	0	0	0	0	0	0	0
hsa-miR-3162-3p	0	0	0	0	0	0	0	0	0	0	0	0	0	0	0	0	0	0	0	0
hsa-miR-3163	0	0	0	0	0	0	0	1	0	0	0	0	0	0	0	0	0	0	0	0
hsa-miR-3164	0	0	0	0	0	0	0	0	1	0	0	0	0	0	0	0	0	0	0	0
hsa-miR-3165	0	0	0	0	0	0	0	0	0	0	0	0	0	0	0	0	0	0	0	0
hsa-miR-3166	0	0	0	0	0	0	0	0	0	0	0	0	0	0	0	0	0	0	0	0
hsa-miR-1260b	0	0	0	0	0	0	0	0	0	0	0	0	0	0	0	0	0	0	0	0
hsa-miR-3167	0	0	0	0	0	0	0	0	0	0	0	0	0	0	0	0	0	0	0	0
hsa-miR-3168	0	0	0	0	0	0	0	0	0	0	0	0	0	0	0	0	0	0	0	0
hsa-miR-3169	0	0	0	0	0	0	0	0	0	0	0	0	0	0	0	0	0	0	0	0
hsa-miR-3170	0	0	0	0	0	0	0	0	0	0	0	0	0	0	0	0	0	0	0	0
hsa-miR-3171	0	0	0	0	0	0	0	0	0	0	0	0	0	0	0	0	0	0	0	0
hsa-miR-3173-5p	1	3	1	0	1	0	0	3	0	1	1	0	1	1	1	1	1	0	1	5
hsa-miR-3173-3p	0	0	0	0	0	0	0	0	0	0	0	0	1	0	0	0	2	0	0	0
hsa-miR-1193	0	0	0	0	0	0	0	0	0	0	0	0	0	0	0	0	0	0	0	0
hsa-miR-323b-5p	0	0	0	0	0	0	0	0	0	0	0	0	0	0	0	0	0	0	0	0
hsa-miR-323b-3p	0	0	0	0	0	0	0	1	0	0	0	0	0	0	0	1	1	0	0	0
hsa-miR-3174	0	0	0	0	0	1	0	0	0	0	0	0	0	2	0	0	0	0	0	2
hsa-miR-3175	0	0	0	0	0	0	0	0	0	0	0	0	0	0	0	0	0	0	0	0
hsa-miR-3176	0	0	0	0	0	0	0	0	0	0	0	0	0	0	0	0	0	0	0	0
hsa-miR-3177-5p	0	0	0	0	0	0	0	0	0	0	0	0	0	0	0	0	0	0	0	0
hsa-miR-3177-3p	1	0	5	0	0	0	0	0	0	0	0	1	0	0	0	0	1	1	0	0
hsa-miR-3178	0	0	0	0	0	0	0	0	0	0	0	0	0	0	0	0	0	0	0	0
hsa-miR-3179	0	0	0	0	1	0	0	0	0	0	0	0	0	0	0	0	0	0	0	0
hsa-miR-3180-5p	0	0	0	0	0	0	0	0	0	0	0	0	0	0	0	0	0	0	0	0
hsa-miR-3180-3p	0	0	0	0	0	0	0	0	0	0	0	0	0	0	0	0	0	0	0	0
hsa-miR-548w	0	0	0	0	0	0	1	0	0	0	0	0	0	0	0	0	0	0	0	0
hsa-miR-3181	0	0	0	0	0	0	0	0	0	0	0	0	0	0	0	0	0	0	0	0
hsa-miR-3182	0	0	0	0	0	0	0	0	0	0	0	0	0	0	0	0	0	0	0	0
hsa-miR-3183	0	0	0	0	0	0	0	0	0	0	0	0	0	0	0	0	0	0	0	0
hsa-miR-3184-5p	0	0	0	0	0	0	0	0	0	0	0	0	0	0	0	0	0	0	0	0
hsa-miR-3184-3p	0	0	0	0	0	0	0	0	0	0	0	0	0	0	0	0	0	0	0	0
hsa-miR-3185	0	0	0	0	0	0	0	0	0	0	0	0	0	0	0	0	0	0	0	0
hsa-miR-3065-5p	0	1	0	0	1	0	0	0	0	1	1	0	0	0	0	0	0	0	0	0
hsa-miR-3065-3p	0	0	0	0	0	0	0	0	0	0	0	0	0	0	0	0	0	0	0	0
hsa-miR-3186-5p	0	0	0	0	0	0	0	0	0	0	0	0	0	0	0	0	0	0	0	0
hsa-miR-3186-3p	0	0	0	0	0	0	0	0	0	0	0	0	0	0	0	0	0	0	0	0
hsa-miR-3187-5p	0	0	0	0	0	0	0	0	0	0	0	0	0	0	0	0	0	0	0	0
hsa-miR-3187-3p	0	0	0	0	0	0	0	0	0	0	0	0	0	0	0	0	0	0	1	0
hsa-miR-3188	0	0	0	0	0	0	0	0	0	0	0	0	0	0	0	0	0	0	0	0
hsa-miR-3189-5p	0	0	0	0	0	0	0	0	0	0	0	0	0	0	0	0	0	0	0	0
hsa-miR-3189-3p	0	0	0	0	0	0	0	0	0	0	0	0	0	0	0	0	0	0	0	0
hsa-miR-320e	0	0	0	0	0	0	0	0	0	0	0	0	0	0	0	0	0	0	0	0
hsa-miR-3190-5p	0	0	0	0	0	0	0	0	0	0	0	0	0	0	0	0	0	0	0	0
hsa-miR-3190-3p	0	0	0	0	0	0	0	0	0	0	0	0	0	0	0	0	0	0	0	0
hsa-miR-3191-5p	0	0	0	0	0	0	0	0	0	0	0	0	0	0	0	0	0	0	0	0
hsa-miR-3191-3p	0	0	0	0	0	0	0	0	0	0	0	0	0	0	0	0	0	0	0	0
hsa-miR-3192-5p	0	0	0	0	0	0	0	0	0	0	0	0	0	0	0	0	0	0	0	0
hsa-miR-3192-3p	0	0	0	0	0	0	0	0	0	0	0	0	0	0	0	0	0	0	0	0
hsa-miR-3193	0	0	0	0	0	0	0	0	0	0	0	0	0	0	0	0	0	0	0	0
hsa-miR-3194-5p	0	0	0	0	0	0	0	0	0	0	0	0	0	0	0	0	0	0	0	0
hsa-miR-3194-3p	0	0	0	0	1	1	1	0	0	0	0	1	0	0	0	0	0	0	0	0
hsa-miR-3195	0	0	0	0	0	0	0	0	0	0	0	0	0	0	0	0	0	0	0	0
hsa-miR-3196	0	0	0	0	0	0	0	0	0	0	0	0	0	0	0	0	0	0	0	0
hsa-miR-548x-5p	0	0	0	0	0	0	0	0	0	0	0	0	0	0	0	0	0	0	0	0
hsa-miR-548x-3p	0	0	0	0	0	0	0	0	0	0	0	0	0	0	0	0	0	0	0	0
hsa-miR-3197	0	0	0	0	0	0	0	0	0	0	0	0	0	0	0	0	0	0	0	0
hsa-miR-3198	0	0	0	0	0	0	0	0	0	0	0	0	0	0	0	0	0	0	0	0
hsa-miR-3199	0	0	0	0	0	0	0	0	0	0	0	0	0	0	0	0	0	0	0	0
hsa-miR-3200-5p	0	0	0	0	0	0	0	0	0	0	0	0	0	0	0	0	0	0	0	0
hsa-miR-3200-3p	0	0	0	0	0	0	0	0	0	0	0	0	0	0	0	0	0	0	0	0
hsa-miR-3201	0	0	0	0	0	0	0	0	0	0	0	0	0	0	0	0	0	0	0	0
hsa-miR-514b-5p	0	0	0	0	0	0	0	0	0	0	0	0	0	0	0	0	0	0	0	0
hsa-miR-514b-3p	0	0	0	0	0	0	0	0	0	0	0	0	0	0	0	0	0	0	0	0
hsa-miR-3202	0	0	0	0	0	0	0	0	0	0	0	0	0	0	0	0	0	0	0	0
hsa-miR-1273d	0	0	0	0	0	0	0	0	0	0	0	0	0	0	0	0	0	0	0	0
hsa-miR-4295	0	0	0	0	0	0	0	0	0	0	0	0	0	0	0	0	0	0	0	0
hsa-miR-4296	0	0	0	0	0	0	0	0	0	0	0	0	0	0	0	0	0	0	0	0
hsa-miR-4297	0	0	0	0	0	0	0	0	0	0	0	0	0	0	0	0	0	0	0	0
hsa-miR-378c	0	0	0	0	0	0	0	0	0	0	0	0	0	0	0	0	0	0	0	0
hsa-miR-4293	0	0	0	0	0	0	0	0	0	0	0	0	0	0	0	0	0	0	0	0
hsa-miR-4294	0	0	0	0	0	0	0	0	0	0	0	0	0	0	0	0	0	0	0	0
hsa-miR-4301	0	0	0	0	0	0	0	0	0	0	0	0	0	0	0	0	0	0	0	0
hsa-miR-4299	0	0	0	0	0	0	0	0	0	0	0	0	0	0	0	0	0	0	0	0
hsa-miR-4298	0	0	0	0	0	0	0	0	0	0	0	0	0	0	0	0	0	0	0	0
hsa-miR-4300	0	0	0	0	0	0	0	0	0	0	0	0	0	0	0	0	0	0	0	0
hsa-miR-4304	0	0	0	0	0	0	0	0	0	0	0	0	0	0	0	0	0	0	0	0
hsa-miR-4302	0	0	0	0	0	0	0	0	0	0	0	0	0	0	0	0	0	0	0	0
hsa-miR-4303	0	0	0	0	0	0	0	0	0	0	0	0	0	0	0	0	0	0	0	0
hsa-miR-4305	0	0	0	0	0	0	0	0	0	0	0	0	0	0	0	0	0	0	0	0
hsa-miR-4306	0	0	0	0	0	0	0	0	0	0	0	0	0	0	0	0	0	0	0	0
hsa-miR-4309	0	0	0	0	0	0	0	0	0	0	0	0	0	0	0	0	0	0	0	0
hsa-miR-4307	0	0	0	0	0	0	0	0	0	0	0	0	0	0	0	0	0	0	0	0
hsa-miR-4308	0	0	0	0	0	0	0	0	0	0	0	0	0	0	0	0	0	0	0	0
hsa-miR-4310	0	0	0	0	0	0	0	0	0	0	0	0	0	0	0	0	0	0	0	0
hsa-miR-4311	0	0	0	0	0	0	0	0	0	0	0	0	0	0	0	0	0	0	0	0
hsa-miR-4312	0	0	0	0	0	0	0	0	0	0	0	0	0	0	0	0	0	0	0	0
hsa-miR-4313	0	0	0	0	0	0	0	0	0	0	0	0	0	0	0	0	0	0	0	0
hsa-miR-4315	0	0	0	0	0	0	0	0	0	0	0	0	0	0	0	0	0	0	0	0
hsa-miR-4316	0	0	0	0	0	0	0	0	0	0	0	0	0	0	0	0	0	0	0	0
hsa-miR-4314	0	0	0	0	0	0	0	0	0	0	0	0	0	0	0	0	0	0	0	0
hsa-miR-4318	0	0	0	0	0	0	0	0	0	0	0	0	0	0	0	0	0	0	0	0
hsa-miR-4319	0	0	0	0	0	0	0	0	0	0	0	0	0	0	0	0	0	0	0	0
hsa-miR-4320	0	0	0	0	0	0	0	0	0	0	0	0	0	0	0	0	0	0	0	0
hsa-miR-4317	0	0	0	0	0	0	0	0	0	0	0	0	0	0	0	0	0	0	0	0
hsa-miR-4322	0	0	0	0	0	0	0	0	0	0	0	0	0	0	0	0	0	0	0	0
hsa-miR-4321	0	0	0	0	0	0	0	0	0	0	0	0	0	0	0	0	0	0	0	0
hsa-miR-4323	0	0	0	0	0	0	0	0	0	0	0	0	0	0	0	0	0	0	0	0
hsa-miR-4324	0	0	0	0	0	0	0	0	0	0	0	0	0	0	0	0	0	0	0	0
hsa-miR-4256	0	0	0	0	0	0	0	0	0	0	0	0	0	0	0	0	0	0	0	0
hsa-miR-4257	0	0	0	0	0	0	0	0	0	0	0	0	0	0	0	0	0	0	0	0
hsa-miR-4258	0	0	0	0	0	0	0	0	0	0	0	0	0	0	0	0	0	0	0	0
hsa-miR-4259	0	0	0	0	0	0	0	0	0	0	0	0	0	0	0	0	0	0	0	0
hsa-miR-4260	0	0	0	0	0	0	0	0	0	0	0	0	0	0	0	0	0	0	0	0
hsa-miR-4253	0	0	0	0	0	0	0	0	0	0	0	0	0	0	0	0	0	0	0	0
hsa-miR-4251	0	0	0	0	0	0	0	0	0	0	0	0	0	0	0	0	0	0	0	0
hsa-miR-4254	0	0	0	0	0	0	0	0	0	0	0	0	0	0	0	0	0	0	0	0
hsa-miR-4255	0	0	0	0	0	0	0	0	0	0	0	0	0	0	0	0	0	0	0	0
hsa-miR-4252	0	0	0	0	0	0	0	0	0	0	0	0	0	0	0	0	0	0	0	0
hsa-miR-4325	0	0	0	0	0	0	0	0	0	0	0	0	0	0	0	0	0	0	0	0
hsa-miR-4326	0	0	0	0	0	0	0	0	0	0	0	0	0	0	0	0	0	0	0	0
hsa-miR-4327	0	0	0	0	0	0	0	0	0	0	0	0	0	0	0	0	0	0	0	0
hsa-miR-4261	0	0	0	0	0	0	0	0	0	0	0	0	0	0	0	0	0	0	0	0
hsa-miR-4265	0	0	0	0	0	0	0	0	0	0	0	0	0	0	0	0	0	0	0	0
hsa-miR-4266	0	0	0	0	0	0	0	0	0	0	0	0	0	0	0	0	0	0	0	0
hsa-miR-4267	0	0	0	0	0	0	0	0	0	0	0	0	0	0	0	0	0	0	0	0
hsa-miR-4262	0	0	0	0	0	0	0	0	0	0	0	0	0	0	0	0	0	0	0	0
hsa-miR-2355-5p	1	0	0	0	1	0	1	0	0	0	0	0	0	0	0	1	0	0	0	0
hsa-miR-2355-3p	1	1	0	0	0	0	2	0	0	0	1	0	1	0	0	1	0	2	0	0
hsa-miR-4268	0	0	0	0	0	0	0	0	0	0	0	0	0	0	0	0	0	0	0	0
hsa-miR-4269	0	0	0	0	0	0	0	0	0	0	0	0	0	0	0	0	0	0	0	0
hsa-miR-4263	0	0	0	0	0	0	0	0	0	0	0	0	0	0	0	0	0	0	0	0
hsa-miR-4264	0	0	0	0	0	0	0	0	0	0	0	0	0	0	0	0	0	0	0	0
hsa-miR-4270	0	0	0	0	0	0	0	0	0	0	0	0	0	0	0	0	0	0	0	0
hsa-miR-4271	0	0	0	0	0	0	0	0	0	0	0	0	0	0	0	0	0	0	0	0
hsa-miR-4272	0	0	0	0	0	0	0	0	0	0	0	0	0	0	0	0	0	0	0	0
hsa-miR-4273	0	0	0	0	0	0	0	0	0	0	0	0	0	0	0	0	0	0	0	0
hsa-miR-4276	0	0	0	0	0	0	0	0	0	0	0	0	0	0	0	0	0	0	0	0
hsa-miR-4275	0	0	0	0	0	0	0	0	0	0	0	0	0	0	0	0	0	0	0	0
hsa-miR-4274	0	0	0	0	0	0	0	0	0	0	0	0	0	0	0	0	0	0	0	0
hsa-miR-4281	0	0	0	0	0	0	0	0	0	0	0	0	0	0	0	0	0	0	0	0
hsa-miR-4277	0	0	0	0	0	0	0	0	0	0	0	0	0	0	0	0	0	0	0	0
hsa-miR-4279	0	0	0	0	0	0	0	0	0	0	0	0	0	0	0	0	0	0	0	0
hsa-miR-4278	0	0	0	0	0	0	0	0	0	0	0	0	0	0	0	0	0	0	0	0
hsa-miR-4280	0	0	0	0	0	0	0	0	0	0	0	0	0	0	0	0	0	0	0	0
hsa-miR-4282	0	0	0	0	0	0	0	0	0	0	0	0	0	0	0	0	0	0	0	0
hsa-miR-4285	0	0	0	0	0	0	0	0	0	0	0	0	0	0	0	0	0	0	0	0
hsa-miR-4283	0	0	0	0	0	0	0	0	0	0	0	0	0	0	0	0	0	0	0	0
hsa-miR-4284	0	0	0	0	0	0	0	0	0	0	0	0	0	0	0	0	0	0	0	0
hsa-miR-4286	0	0	0	0	0	0	0	0	0	0	0	0	0	0	0	0	0	0	0	0
hsa-miR-4287	0	0	0	0	0	0	0	0	0	0	0	0	0	0	0	0	0	0	0	0
hsa-miR-4288	0	0	0	0	0	0	0	0	0	0	0	0	0	0	0	0	0	0	0	0
hsa-miR-4292	0	0	0	0	0	0	0	0	0	0	0	0	0	0	0	0	0	0	0	0
hsa-miR-4289	0	0	0	0	0	0	0	0	0	0	0	0	0	0	0	0	0	0	0	0
hsa-miR-4290	0	0	0	0	0	0	0	0	0	0	0	0	0	0	0	0	0	0	0	0
hsa-miR-4291	0	0	0	0	0	0	0	0	0	0	0	0	0	0	0	0	0	0	0	0
hsa-miR-4329	0	0	0	0	0	0	0	0	0	0	0	0	0	0	0	0	0	0	0	0
hsa-miR-4330	0	0	0	0	0	0	0	0	0	0	0	0	0	0	0	0	0	0	0	0
hsa-miR-500b-5p	0	0	0	0	0	0	0	0	0	0	0	0	0	0	0	0	0	0	0	0
hsa-miR-500b-3p	0	0	0	0	0	0	0	0	0	0	0	0	0	0	0	0	0	0	0	0
hsa-miR-4328	0	0	0	0	0	0	0	0	0	0	0	0	0	0	0	0	0	0	0	0
hsa-miR-3605-5p	0	0	1	0	0	0	0	0	0	0	0	0	0	0	0	0	0	0	0	0
hsa-miR-3605-3p	0	1	0	0	0	1	0	2	0	0	0	1	0	0	0	0	0	0	0	1
hsa-miR-3606-5p	0	0	0	0	0	0	0	0	0	0	0	0	0	0	0	0	0	0	0	0
hsa-miR-3606-3p	0	0	0	0	0	0	0	0	0	0	0	0	0	0	0	0	0	0	0	0
hsa-miR-3607-5p	0	0	0	0	0	0	0	0	0	1	0	0	0	0	0	0	0	0	0	0
hsa-miR-3607-3p	1	0	0	0	0	0	0	0	0	0	0	0	0	0	0	0	0	0	0	0
hsa-miR-3609	0	0	0	0	0	0	0	0	0	0	0	0	0	0	0	0	0	0	0	0
hsa-miR-3610	0	0	0	0	0	0	0	0	0	0	0	0	0	0	0	0	0	0	0	0
hsa-miR-3611	1	1	0	0	1	0	2	0	0	0	1	2	0	3	0	0	0	0	0	0
hsa-miR-3612	0	0	0	0	0	0	0	0	0	0	0	0	0	0	0	0	0	0	0	0
hsa-miR-3613-5p	299	179	247	69	134	140	426	70	135	26	239	116	131	122	61	256	38	44	29	56
hsa-miR-3613-3p	0	0	0	0	0	0	0	0	0	0	0	0	0	0	0	0	0	0	0	0
hsa-miR-3614-5p	0	0	0	0	0	0	0	0	1	0	0	0	0	0	0	0	0	0	0	0
hsa-miR-3614-3p	0	0	0	0	0	1	0	0	0	0	0	0	0	0	0	0	0	0	0	0
hsa-miR-3615	0	1	1	0	1	0	0	0	0	1	2	3	1	0	0	0	1	1	0	1
hsa-miR-3616-5p	0	0	0	0	0	0	0	0	0	0	0	0	0	0	0	0	0	0	0	0
hsa-miR-3616-3p	0	0	0	0	0	0	0	0	0	0	0	0	0	0	0	0	0	0	0	0
hsa-miR-3617-5p	0	1	0	0	0	1	0	0	0	0	0	0	0	0	0	0	0	0	0	0
hsa-miR-3617-3p	0	0	0	0	0	0	0	0	0	0	0	0	0	0	0	0	0	0	0	0
hsa-miR-3618	0	0	0	0	0	0	0	0	0	0	0	0	0	0	0	0	0	0	0	0
hsa-miR-3619-5p	0	0	0	0	0	0	0	0	0	0	0	0	0	0	0	0	0	0	0	0
hsa-miR-3619-3p	0	0	0	0	0	0	0	0	0	0	0	0	0	0	0	0	0	0	0	0
hsa-miR-23c	0	0	0	0	0	0	0	0	0	0	0	0	0	0	0	0	0	0	0	0
hsa-miR-3620-5p	0	0	0	0	0	0	0	0	0	0	0	0	0	0	0	0	0	0	0	0
hsa-miR-3620-3p	0	0	0	0	0	0	0	0	0	0	0	0	0	0	0	0	0	0	0	0
hsa-miR-3621	0	0	0	0	0	0	0	0	0	0	0	0	0	0	0	0	0	0	0	0
hsa-miR-3622a-5p	0	0	0	0	0	0	0	0	0	0	0	0	0	0	0	0	0	0	0	0
hsa-miR-3622a-3p	0	0	0	0	0	0	0	0	0	0	0	0	0	0	0	0	0	0	0	0
hsa-miR-3622b-5p	0	0	0	0	0	0	0	0	0	0	0	0	0	0	0	0	0	0	0	0
hsa-miR-3622b-3p	0	0	0	0	0	0	0	0	0	0	0	0	0	0	0	0	0	0	0	0
hsa-miR-3646	0	0	0	0	0	0	0	0	0	0	0	0	0	0	0	0	0	0	0	0
hsa-miR-3648	0	0	0	0	0	0	0	0	0	0	0	0	0	0	0	0	0	0	0	0
hsa-miR-3649	0	0	0	0	0	0	0	0	0	0	0	0	0	0	0	0	0	0	0	0
hsa-miR-3650	0	0	0	0	0	0	0	0	0	0	0	0	0	0	0	0	0	0	0	0
hsa-miR-3651	0	0	0	0	0	0	0	0	0	0	0	0	0	0	0	0	0	0	0	0
hsa-miR-3652	0	0	0	0	0	0	0	0	0	0	0	0	0	0	0	0	0	0	0	0
hsa-miR-3653-5p	0	0	0	0	0	0	0	0	0	1	0	0	0	0	0	0	0	0	0	0
hsa-miR-3653-3p	0	0	0	0	0	0	0	0	0	0	0	0	0	0	0	0	0	0	0	0
hsa-miR-3654	0	0	0	0	0	0	0	0	0	0	0	0	0	0	0	0	0	0	0	0
hsa-miR-3655	0	0	0	0	0	0	0	0	0	0	0	0	0	0	0	0	0	0	0	0
hsa-miR-3656	0	0	0	0	0	0	0	0	0	0	0	0	0	0	0	0	0	0	0	0
hsa-miR-3657	0	0	0	0	0	0	0	0	0	0	0	0	0	0	0	0	0	0	0	0
hsa-miR-3658	0	0	0	0	0	0	0	0	0	0	0	0	0	0	0	0	0	0	0	0
hsa-miR-1273e	0	0	0	0	0	0	0	0	0	0	0	0	0	0	0	0	0	0	0	0
hsa-miR-3659	0	0	0	0	0	0	0	0	0	0	0	0	0	0	0	0	0	0	0	0
hsa-miR-3660	0	0	0	0	0	0	0	0	0	0	0	0	0	0	0	0	0	0	0	0
hsa-miR-3661	0	0	0	0	0	0	0	0	0	0	0	0	0	0	0	0	0	0	1	0
hsa-miR-3662	0	0	0	0	0	0	0	0	0	0	0	0	0	0	0	0	0	0	0	0
hsa-miR-3663-5p	0	0	0	0	0	0	0	0	0	0	0	0	0	0	0	0	0	0	0	0
hsa-miR-3663-3p	0	0	0	0	0	0	0	0	0	0	0	0	0	0	0	0	0	0	0	0
hsa-miR-3664-5p	0	0	0	0	0	0	0	0	0	0	0	0	0	0	0	0	0	0	0	0
hsa-miR-3664-3p	0	0	0	0	0	0	0	0	0	0	0	0	0	0	0	0	0	0	0	0
hsa-miR-3665	0	0	0	0	0	0	0	0	0	0	0	0	0	0	0	0	0	0	0	0
hsa-miR-3666	0	0	0	0	0	0	0	0	0	0	0	0	0	0	0	0	0	0	0	0
hsa-miR-3667-5p	0	0	0	0	0	0	0	0	0	0	0	0	0	0	0	0	0	0	0	0
hsa-miR-3667-3p	0	0	0	0	0	0	0	0	0	0	0	0	0	1	0	0	0	0	0	0
hsa-miR-3668	0	0	0	0	0	0	0	0	0	0	0	0	0	0	0	0	0	0	0	0
hsa-miR-3670	0	0	0	0	0	0	0	0	0	0	0	0	0	0	0	0	0	0	0	0
hsa-miR-3671	0	0	0	0	0	0	0	0	0	0	0	0	0	0	0	0	0	0	0	0
hsa-miR-3672	0	0	0	0	0	0	0	0	0	0	0	0	0	0	0	0	0	0	0	0
hsa-miR-3674	0	0	0	0	0	0	0	0	0	0	0	0	0	0	0	0	0	0	0	0
hsa-miR-3675-5p	0	0	0	0	0	0	0	0	0	0	0	0	0	0	0	0	0	0	0	0
hsa-miR-3675-3p	0	0	0	0	0	0	0	0	0	0	0	0	0	0	0	0	0	0	0	0
hsa-miR-3677-5p	0	0	0	0	0	0	0	0	0	0	0	0	0	0	0	0	0	0	0	0
hsa-miR-3677-3p	0	0	0	0	0	0	0	0	0	0	0	0	0	0	0	0	0	0	0	0
hsa-miR-3678-5p	0	0	0	0	0	0	0	0	0	0	0	0	0	0	0	0	0	0	0	0
hsa-miR-3678-3p	0	0	0	0	0	0	0	0	0	0	0	0	0	0	0	0	0	0	0	0
hsa-miR-3679-5p	0	0	0	0	0	0	0	0	0	0	0	0	0	0	0	0	0	0	0	1
hsa-miR-3679-3p	0	0	0	0	0	0	0	0	0	0	0	0	0	0	0	0	0	0	0	0
hsa-miR-3680-5p	0	0	0	0	0	0	0	0	0	0	0	0	0	0	0	0	0	0	0	0
hsa-miR-3680-3p	0	0	0	0	0	0	0	0	0	0	0	0	0	0	0	0	0	0	0	0
hsa-miR-3681-5p	0	0	0	0	0	0	0	0	0	0	0	0	0	0	0	0	0	0	0	0
hsa-miR-3681-3p	0	0	0	0	0	0	0	0	0	0	0	0	0	0	0	0	0	0	0	0
hsa-miR-3682-5p	0	0	0	0	0	0	0	0	0	0	0	0	0	0	0	0	0	0	0	0
hsa-miR-3682-3p	0	0	0	0	0	0	0	0	0	0	0	0	0	0	0	0	0	0	0	0
hsa-miR-3683	0	0	0	0	0	0	0	0	0	0	0	0	0	0	0	0	0	0	0	0
hsa-miR-3684	0	0	0	0	0	0	0	0	0	0	0	0	0	0	0	0	0	0	0	0
hsa-miR-3685	0	0	0	0	0	0	0	0	0	0	0	0	0	0	0	0	0	0	0	0
hsa-miR-3686	0	0	0	0	0	0	0	0	0	0	0	0	0	0	0	0	0	0	0	0
hsa-miR-3687	0	0	0	0	0	0	0	0	0	0	0	0	0	0	0	0	0	0	0	0
hsa-miR-3688-5p	0	0	0	0	0	0	0	0	0	0	0	0	0	0	0	0	0	0	0	0
hsa-miR-3688-3p	0	0	0	0	0	2	1	0	0	0	0	0	0	0	0	0	0	0	0	0
hsa-miR-3689a-5p	0	0	0	0	0	0	0	0	0	0	0	0	0	0	0	0	0	0	0	0
hsa-miR-3689a-3p	0	0	0	0	0	0	0	0	0	0	0	0	0	0	0	0	0	0	0	0
hsa-miR-3690	1	0	0	0	0	0	1	1	0	0	1	0	0	0	0	0	0	0	0	0
hsa-miR-3691-5p	0	0	0	0	0	0	0	0	0	0	0	0	0	0	0	0	0	0	0	0
hsa-miR-3691-3p	0	0	0	0	0	0	0	0	0	0	0	0	0	0	0	0	0	0	0	0
hsa-miR-3692-5p	0	0	0	0	0	0	0	0	0	0	0	0	0	0	0	0	0	0	0	0
hsa-miR-3692-3p	0	0	0	0	0	0	0	0	0	0	0	0	0	0	0	0	0	0	0	0
hsa-miR-3713	0	0	0	0	0	0	0	0	0	0	0	0	0	0	0	0	0	0	0	0
hsa-miR-3714	0	0	0	0	0	0	0	0	0	0	0	0	0	0	0	0	0	0	0	0
hsa-miR-3180	0	0	0	0	0	0	0	0	0	0	0	0	0	0	0	0	0	0	0	0
hsa-miR-3907	0	0	0	0	0	0	0	0	0	0	0	0	0	0	0	0	0	0	0	0
hsa-miR-3689b-5p	0	0	0	0	0	0	0	0	0	0	0	0	0	0	0	0	0	0	0	0
hsa-miR-3689b-3p	0	0	0	0	0	0	0	0	0	0	0	0	0	0	0	0	0	0	0	0
hsa-miR-3908	0	0	0	0	0	0	0	0	0	0	0	0	0	0	0	0	0	0	0	0
hsa-miR-3909	4	2	1	1	2	1	5	2	3	0	3	2	0	2	0	0	4	1	0	1
hsa-miR-3910	0	0	0	0	0	0	0	0	0	0	0	0	0	0	0	0	0	0	0	0
hsa-miR-3911	0	0	0	0	0	0	0	0	0	0	0	0	0	0	0	0	0	0	0	0
hsa-miR-3912-5p	0	0	0	0	0	0	0	0	0	0	0	0	0	0	0	0	0	0	0	0
hsa-miR-3912-3p	2	0	0	0	0	0	2	0	2	2	1	5	0	3	1	2	0	0	0	1
hsa-miR-3913-5p	0	0	0	0	0	0	0	0	0	0	0	0	0	0	0	1	0	0	0	1
hsa-miR-3913-3p	0	0	0	0	0	0	0	0	0	0	0	0	0	0	0	0	0	0	0	0
hsa-miR-3914	0	0	0	0	0	0	0	0	0	0	0	0	0	0	0	0	0	0	0	0
hsa-miR-3915	0	0	0	0	0	0	0	0	0	0	0	0	0	0	0	0	0	0	0	0
hsa-miR-3916	0	0	0	1	0	0	0	0	0	0	0	0	0	0	0	0	0	0	0	0
hsa-miR-3917	0	0	0	0	0	0	0	0	0	0	0	0	0	0	0	0	0	0	0	0
hsa-miR-3918	0	0	0	0	0	0	0	0	0	0	1	0	0	0	0	0	0	0	0	0
hsa-miR-3919	0	0	0	0	0	0	0	0	0	0	0	0	0	0	0	0	0	0	0	0
hsa-miR-3150b-5p	0	0	0	0	0	0	0	0	0	0	0	0	0	0	0	0	0	0	0	0
hsa-miR-3150b-3p	0	0	1	0	0	1	1	0	0	2	0	0	0	0	0	0	0	0	0	0
hsa-miR-3920	0	1	0	0	1	0	0	0	0	0	0	0	0	0	0	0	0	0	0	0
hsa-miR-3921	0	0	0	0	0	0	0	0	0	0	0	0	0	0	0	0	0	0	0	0
hsa-miR-3922-5p	0	0	0	0	0	0	0	0	0	0	0	0	0	0	0	0	0	0	0	0
hsa-miR-3922-3p	0	0	0	0	0	0	0	0	0	0	0	0	0	0	0	0	0	0	0	0
hsa-miR-3923	0	0	0	0	0	0	0	0	0	0	0	0	0	0	0	0	0	0	0	0
hsa-miR-3924	0	0	0	0	0	0	0	0	0	0	0	0	0	0	0	0	0	0	0	0
hsa-miR-3925-5p	0	0	0	0	0	0	0	0	0	0	0	0	0	0	0	0	0	0	0	0
hsa-miR-3925-3p	0	0	0	0	0	0	0	0	0	0	0	0	0	0	0	0	0	0	0	0
hsa-miR-3926	0	0	0	0	0	0	0	0	0	0	0	0	0	0	0	0	0	0	0	0
hsa-miR-3927-5p	0	0	0	0	0	0	0	0	0	0	0	0	0	0	0	0	0	0	0	0
hsa-miR-3927-3p	0	0	0	0	0	0	0	0	0	0	0	0	0	0	0	0	0	0	0	0
hsa-miR-676-5p	0	0	0	0	0	0	0	0	0	0	0	0	0	0	0	0	0	0	0	0
hsa-miR-676-3p	0	0	0	0	0	0	0	0	0	0	1	0	0	0	0	0	0	0	0	0
hsa-miR-3928-5p	0	0	0	0	0	0	0	0	0	0	0	0	0	0	0	0	0	0	0	0
hsa-miR-3928-3p	1	0	0	0	0	0	0	0	0	0	0	1	2	0	0	0	0	0	0	0
hsa-miR-3929	0	0	0	0	0	0	0	0	0	0	0	0	0	0	0	0	0	0	0	0
hsa-miR-3934-5p	0	0	0	1	0	0	1	2	1	0	0	0	0	1	0	1	0	2	0	0
hsa-miR-3934-3p	0	0	0	0	0	0	0	0	0	0	0	0	0	0	0	0	0	0	0	0
hsa-miR-3935	0	0	0	0	0	0	0	0	0	0	0	0	0	0	0	0	0	0	0	0
hsa-miR-3936	0	0	0	0	0	0	0	0	0	0	0	0	0	0	0	0	0	0	0	0
hsa-miR-3937	0	0	0	0	0	0	0	0	0	0	0	0	0	0	0	0	0	0	0	0
hsa-miR-3938	0	0	0	0	0	0	0	0	0	0	0	0	0	0	0	0	0	0	0	0
hsa-miR-548y	0	0	0	0	0	0	0	0	0	0	0	0	0	0	0	0	0	0	0	0
hsa-miR-3939	0	0	0	0	0	0	0	0	0	0	0	0	0	0	0	0	0	0	0	0
hsa-miR-3940-5p	0	0	0	0	0	0	0	0	0	0	0	0	0	0	0	0	0	0	0	0
hsa-miR-3940-3p	0	0	0	0	0	0	1	1	0	0	0	1	0	0	0	0	0	0	0	0
hsa-miR-3941	0	0	0	0	0	0	0	0	0	0	0	0	0	0	0	0	0	0	0	0
hsa-miR-3942-5p	1	0	1	0	0	0	1	0	0	0	0	0	0	0	0	0	0	0	0	0
hsa-miR-3942-3p	0	0	0	0	0	0	0	0	0	0	0	0	0	0	0	0	0	0	0	0
hsa-miR-3943	0	0	0	0	0	0	0	0	0	0	0	0	0	0	0	0	0	0	0	0
hsa-miR-3944-5p	0	0	1	0	0	0	1	0	0	0	0	0	0	0	0	0	0	0	0	0
hsa-miR-3944-3p	0	0	0	0	0	0	0	0	0	0	0	0	0	0	0	0	0	0	0	0
hsa-miR-3945	0	0	0	0	0	0	0	0	0	0	0	0	0	0	0	0	0	0	0	0
hsa-miR-374c-5p	0	0	0	0	0	0	0	0	0	0	0	0	0	0	0	0	0	0	0	0
hsa-miR-374c-3p	0	0	0	0	0	0	0	0	0	0	0	0	0	0	0	0	0	0	0	0
hsa-miR-642b-5p	0	0	0	0	0	0	0	0	0	0	0	0	0	0	0	0	0	0	0	0
hsa-miR-642b-3p	0	0	0	0	0	0	0	0	0	0	0	0	0	0	0	0	0	0	0	0
hsa-miR-550b-2-5p	0	0	0	0	0	0	0	0	0	0	0	0	0	0	0	0	0	0	0	0
hsa-miR-550b-3p	0	0	0	0	0	0	0	0	0	0	0	0	0	0	0	0	0	0	0	0
hsa-miR-548z	0	0	0	0	0	0	0	0	0	0	0	0	0	0	0	0	0	0	0	0
hsa-miR-548aa	0	0	0	0	0	0	0	0	0	0	0	0	0	0	0	0	0	0	0	0
hsa-miR-548o-5p	0	0	0	0	0	0	0	0	0	0	0	0	0	0	0	0	0	1	0	0
hsa-miR-1268b	0	0	0	0	0	0	0	0	0	0	0	0	0	0	0	0	0	0	0	0
hsa-miR-378e	0	0	0	0	0	0	0	0	0	0	0	0	0	0	0	0	0	0	0	0
hsa-miR-548ab	1	0	0	0	0	0	0	0	0	0	0	0	0	0	0	0	0	0	0	0
hsa-miR-4417	0	0	0	0	0	0	0	0	0	0	0	0	0	0	0	0	0	0	0	0
hsa-miR-4418	0	0	0	0	0	0	0	0	0	0	0	0	0	0	0	0	0	0	0	0
hsa-miR-4419a	0	0	0	0	0	0	0	0	0	0	0	0	0	0	0	0	0	0	0	0
hsa-miR-378f	0	0	0	0	0	0	0	0	0	0	0	0	0	0	0	0	0	0	0	0
hsa-miR-4420	0	0	0	0	0	0	0	0	0	0	0	0	0	0	0	0	0	0	0	0
hsa-miR-4421	0	0	0	0	0	0	0	0	0	0	0	0	0	0	0	0	0	0	0	0
hsa-miR-4422	0	0	0	0	1	1	1	0	0	0	3	1	0	0	0	2	0	0	0	0
hsa-miR-4423-5p	0	0	0	0	0	0	0	0	0	0	0	0	0	0	0	0	0	0	0	0
hsa-miR-4423-3p	0	0	0	0	0	0	0	0	0	0	0	0	0	0	0	0	0	0	0	0
hsa-miR-378g	0	0	0	0	0	0	0	0	0	0	0	0	0	0	0	0	0	0	0	0
hsa-miR-548ac	0	0	0	0	0	0	0	0	0	0	0	0	0	0	0	0	0	0	0	0
hsa-miR-4424	0	0	0	0	0	0	0	0	0	0	0	0	0	0	0	0	0	0	0	0
hsa-miR-4425	0	0	0	0	0	0	0	0	0	0	0	0	0	0	0	0	0	0	0	0
hsa-miR-4426	0	0	0	0	0	0	0	0	0	0	0	0	0	0	0	0	0	0	0	0
hsa-miR-4427	0	0	0	0	0	0	0	0	0	0	0	0	0	0	0	0	0	0	0	0
hsa-miR-4428	0	0	0	0	0	0	0	0	0	0	0	0	0	0	0	0	0	0	0	0
hsa-miR-4429	0	0	0	0	0	0	0	0	0	0	0	0	0	0	0	0	0	0	0	0
hsa-miR-4430	0	0	0	0	0	0	0	0	0	0	0	0	0	0	0	0	0	0	0	0
hsa-miR-548ad-5p	0	0	0	0	0	0	0	1	0	0	0	0	0	0	0	0	0	0	0	0
hsa-miR-548ad-3p	0	0	0	0	0	0	0	0	0	0	0	0	0	0	0	0	0	0	0	0
hsa-miR-4431	0	0	0	0	0	0	0	0	0	0	0	0	0	0	0	0	0	0	0	0
hsa-miR-4432	0	0	0	0	0	0	0	0	0	0	0	0	0	0	0	0	0	0	0	0
hsa-miR-4433a-5p	0	0	0	0	0	0	0	0	0	0	0	0	0	0	0	0	0	0	0	1
hsa-miR-4433a-3p	0	0	0	0	0	1	0	0	0	0	0	0	0	0	0	0	0	0	0	0
hsa-miR-4434	0	0	0	0	0	0	0	0	0	0	0	0	0	0	0	0	0	0	0	0
hsa-miR-4435	0	0	0	0	0	0	0	0	1	0	0	0	0	0	0	0	0	0	0	0
hsa-miR-4436a	0	0	0	0	0	0	0	0	0	0	0	0	0	0	0	0	0	0	0	0
hsa-miR-4437	0	0	0	0	0	0	0	0	1	0	0	0	0	0	0	0	0	0	0	0
hsa-miR-548ae-3p	0	0	0	0	0	0	0	0	0	0	0	0	0	0	0	0	0	0	0	0
hsa-miR-548ae-5p	0	0	0	0	0	0	0	1	0	0	0	0	0	0	0	1	0	0	0	0
hsa-miR-4438	0	0	0	0	0	0	0	0	0	0	0	0	0	0	0	0	0	0	0	0
hsa-miR-4439	0	0	0	0	0	0	0	0	0	0	0	0	0	0	0	0	0	0	0	0
hsa-miR-4440	0	0	0	0	0	0	1	0	0	0	0	0	0	0	0	0	0	0	0	0
hsa-miR-4441	0	0	0	0	0	0	0	0	0	0	0	0	0	0	0	0	0	0	0	0
hsa-miR-4442	0	0	0	0	0	0	0	0	0	0	0	0	0	0	0	0	0	0	0	0
hsa-miR-4443	0	0	0	0	0	0	0	0	0	0	0	0	0	0	0	0	0	0	0	0
hsa-miR-4444	0	0	0	0	0	0	0	0	0	0	0	0	0	0	0	0	0	0	0	0
hsa-miR-4445-5p	0	0	0	0	0	0	0	0	0	0	0	0	0	0	0	0	0	0	0	0
hsa-miR-4445-3p	0	0	0	0	0	0	0	0	0	0	0	0	0	0	0	0	0	0	0	0
hsa-miR-4446-5p	0	0	0	0	0	0	0	0	0	0	0	0	0	0	0	0	0	0	0	0
hsa-miR-4446-3p	0	1	0	0	2	0	1	1	0	0	0	1	0	0	0	0	2	2	0	0
hsa-miR-4447	0	0	0	0	0	0	0	0	0	0	0	0	0	0	0	0	0	0	0	0
hsa-miR-4448	0	0	0	0	0	0	0	0	0	0	0	0	0	0	0	0	0	0	0	0
hsa-miR-4449	0	0	0	0	0	0	0	0	0	0	0	0	0	0	0	0	0	0	0	0
hsa-miR-548ag	0	0	0	0	0	0	0	0	0	0	0	0	0	0	0	0	0	0	0	0
hsa-miR-4450	0	0	0	0	0	0	0	0	0	0	0	0	0	0	0	0	0	0	0	0
hsa-miR-548ah-5p	0	0	0	0	0	0	0	0	0	0	0	0	0	0	0	0	0	0	0	0
hsa-miR-548ah-3p	1	0	0	0	0	0	0	0	0	0	0	0	0	0	0	0	0	0	0	0
hsa-miR-4451	0	0	0	0	0	0	0	0	0	0	0	0	0	0	0	0	0	0	0	0
hsa-miR-4452	0	0	0	0	0	0	0	0	0	0	0	0	0	0	0	0	0	0	0	0
hsa-miR-4453	0	0	0	0	0	0	0	0	0	0	0	0	0	0	0	0	0	0	0	0
hsa-miR-4454	0	0	0	0	0	0	0	0	0	0	0	0	0	0	0	0	0	0	0	0
hsa-miR-4455	0	0	0	0	0	0	0	0	0	0	0	0	0	0	0	0	0	0	0	0
hsa-miR-4456	0	0	0	0	0	0	0	0	0	0	0	0	0	0	0	0	0	0	0	0
hsa-miR-4457	0	0	0	0	0	0	0	0	0	0	0	0	0	0	0	0	0	0	0	0
hsa-miR-4458	0	0	0	0	0	0	0	0	0	0	0	0	0	0	0	0	0	0	0	0
hsa-miR-4459	0	0	0	0	0	0	0	0	0	0	0	0	0	0	0	0	0	0	0	0
hsa-miR-4460	0	0	0	0	0	0	0	0	0	0	0	0	0	0	0	0	0	0	0	0
hsa-miR-4461	0	0	0	0	0	0	0	0	0	0	0	0	0	0	0	0	0	0	0	0
hsa-miR-378h	0	0	0	0	0	0	0	0	0	0	0	0	0	0	0	0	0	0	0	0
hsa-miR-3135b	0	0	0	0	0	0	0	0	0	0	0	0	0	0	0	0	0	0	0	0
hsa-miR-4462	0	0	0	0	0	0	0	0	0	0	0	0	0	0	0	0	0	0	0	0
hsa-miR-4463	0	0	0	0	0	0	0	0	0	0	0	0	0	0	0	0	0	0	0	0
hsa-miR-4464	1	1	0	1	0	0	0	0	0	0	0	0	0	0	0	0	0	0	0	0
hsa-miR-548ai	0	0	0	0	0	0	0	0	0	0	0	0	0	0	0	0	0	0	0	0
hsa-miR-548aj-3p	0	0	0	0	0	0	0	0	0	0	0	0	0	0	0	0	0	0	0	0
hsa-miR-548aj-5p	0	0	0	0	0	0	0	0	0	0	0	0	0	0	0	0	0	0	0	0
hsa-miR-4465	0	0	0	0	0	0	0	0	0	0	0	0	0	0	0	0	0	0	0	0
hsa-miR-4466	0	0	0	0	0	0	0	0	0	0	0	0	0	0	0	0	0	0	0	0
hsa-miR-4467	0	0	0	0	0	0	0	0	0	0	0	0	0	0	0	0	0	0	0	0
hsa-miR-4468	0	0	0	0	0	0	0	0	0	0	0	0	0	0	0	0	0	0	0	0
hsa-miR-4469	0	0	0	0	0	0	0	0	0	0	0	0	0	0	0	0	0	0	0	0
hsa-miR-4470	0	0	0	0	0	0	0	0	0	0	0	0	0	0	0	0	0	0	0	0
hsa-miR-4471	0	0	0	0	0	0	0	0	0	0	0	0	0	0	0	0	0	0	0	0
hsa-miR-4472	0	0	0	0	0	0	0	0	0	0	0	0	0	0	0	0	0	0	0	0
hsa-miR-4473	0	0	0	0	0	0	0	1	0	0	0	1	0	0	0	0	0	0	0	0
hsa-miR-4474-5p	0	0	0	0	0	0	0	0	0	0	0	0	0	0	0	0	0	0	0	0
hsa-miR-4474-3p	0	0	0	0	0	0	0	0	0	0	0	0	0	0	0	0	0	0	0	0
hsa-miR-4475	0	0	0	0	0	0	0	0	0	0	0	0	0	0	0	0	0	0	0	0
hsa-miR-4476	0	0	0	0	0	0	0	0	0	0	0	0	0	0	0	0	0	0	0	0
hsa-miR-4477a	0	0	0	0	0	0	0	0	0	0	0	0	0	0	0	0	0	0	0	0
hsa-miR-4477b	0	0	1	0	0	0	0	0	0	0	0	0	0	0	0	0	0	0	0	0
hsa-miR-4478	0	0	0	0	0	0	0	0	0	0	0	0	0	0	0	0	0	0	0	0
hsa-miR-3689c	0	0	0	0	0	0	0	0	0	0	0	0	0	0	0	0	0	0	0	0
hsa-miR-3689d	0	0	0	0	0	0	0	0	0	0	0	0	0	0	0	0	0	0	0	0
hsa-miR-3689e	0	0	0	0	0	0	0	0	0	0	0	0	0	0	0	0	0	0	0	0
hsa-miR-3689f	0	0	0	0	0	0	0	0	0	0	0	0	0	0	0	0	0	0	0	0
hsa-miR-4479	0	0	0	0	0	0	0	0	0	0	0	0	0	0	0	1	0	0	0	0
hsa-miR-3155b	0	0	0	0	0	0	0	0	0	0	0	0	0	0	0	0	0	0	0	0
hsa-miR-548ak	1	0	0	1	0	1	0	0	0	2	1	0	0	0	0	0	0	0	0	0
hsa-miR-4480	0	0	0	0	0	0	0	0	0	0	0	0	0	0	0	0	0	0	0	0
hsa-miR-4481	0	0	0	0	0	0	0	0	0	0	0	0	0	0	0	0	0	0	0	0
hsa-miR-4482-5p	0	0	0	0	0	0	0	1	0	0	0	0	0	0	0	0	0	0	0	0
hsa-miR-4482-3p	0	0	0	0	0	0	0	0	0	0	0	0	0	0	0	0	0	0	0	0
hsa-miR-4483	0	0	0	0	0	0	0	0	0	0	0	0	0	0	0	0	0	0	0	0
hsa-miR-4484	0	0	0	0	0	0	0	0	0	0	0	0	0	0	0	0	0	0	0	0
hsa-miR-4485-5p	0	0	0	0	0	0	0	0	0	0	0	0	0	0	0	0	0	0	0	0
hsa-miR-4485-3p	0	0	0	0	0	0	0	0	0	0	0	0	0	0	0	0	0	0	0	0
hsa-miR-4486	0	0	0	0	0	0	0	0	0	0	0	0	0	0	0	0	0	0	0	0
hsa-miR-4487	0	0	0	0	0	0	0	0	0	0	0	0	0	0	0	0	0	0	0	0
hsa-miR-4488	0	0	0	0	0	0	0	0	0	0	0	0	0	0	0	0	0	0	0	0
hsa-miR-4489	0	0	0	0	0	0	0	0	0	0	0	0	0	0	0	0	0	0	1	0
hsa-miR-548al	0	0	0	0	0	0	0	0	0	0	0	0	0	0	0	0	0	0	0	0
hsa-miR-4490	0	0	0	0	0	0	0	0	0	0	0	0	0	0	0	0	0	0	0	0
hsa-miR-4491	0	0	2	2	0	0	0	0	0	0	0	0	0	0	0	0	0	0	0	0
hsa-miR-4492	0	0	0	0	0	0	0	0	0	0	0	0	0	0	0	0	0	0	0	0
hsa-miR-4493	0	0	0	0	0	0	0	0	0	0	0	0	0	0	0	0	0	0	0	0
hsa-miR-4494	0	0	0	0	0	0	0	0	0	0	0	0	0	0	0	0	0	0	0	0
hsa-miR-4495	0	0	0	0	0	0	0	0	0	0	0	0	0	0	0	0	0	0	0	0
hsa-miR-4496	0	0	0	0	0	0	0	0	0	0	0	0	0	0	0	0	0	0	0	0
hsa-miR-4497	0	0	0	0	0	0	0	0	0	0	0	0	0	0	0	0	0	0	0	0
hsa-miR-4498	0	0	0	0	0	0	0	0	0	0	0	0	0	0	0	0	0	0	0	0
hsa-miR-4419b	0	0	0	0	0	0	0	0	0	0	0	0	0	0	0	0	0	0	0	0
hsa-miR-4499	0	0	0	0	0	0	0	0	0	0	0	0	0	0	0	0	0	0	0	0
hsa-miR-4500	0	0	0	0	0	0	0	0	0	0	0	0	0	0	0	0	0	0	0	0
hsa-miR-4501	0	0	0	0	0	0	0	0	0	0	0	0	0	0	0	0	0	0	0	0
hsa-miR-4502	0	0	0	0	0	0	0	0	0	0	0	0	0	0	0	0	0	0	0	0
hsa-miR-4503	0	0	0	0	0	0	0	0	0	0	0	0	0	0	0	0	0	0	0	0
hsa-miR-4504	0	0	0	0	0	1	0	0	0	0	0	0	0	0	0	0	0	0	0	0
hsa-miR-4505	0	0	0	0	0	0	0	0	0	0	0	0	0	0	0	0	0	0	0	0
hsa-miR-4506	0	0	0	0	0	0	0	0	0	0	0	0	0	0	0	0	0	0	0	0
hsa-miR-2392	0	0	0	0	0	0	0	0	0	0	0	0	0	0	0	0	0	0	0	0
hsa-miR-4507	0	0	0	0	0	0	0	0	0	0	0	0	0	0	0	0	0	0	0	0
hsa-miR-4508	0	0	0	0	0	0	0	0	0	0	0	0	0	0	0	0	0	0	0	0
hsa-miR-4509	0	0	0	0	0	0	0	0	0	0	0	0	0	0	0	0	0	0	0	0
hsa-miR-4510	0	0	0	0	0	0	0	0	0	0	0	0	0	0	0	0	0	0	0	0
hsa-miR-4511	1	0	0	0	0	0	0	0	0	0	0	0	0	0	0	0	0	0	0	0
hsa-miR-4512	0	0	0	0	0	0	0	0	0	0	0	0	0	0	0	0	0	0	0	0
hsa-miR-4513	0	0	0	0	0	0	0	0	0	0	0	0	0	0	0	0	0	0	0	0
hsa-miR-4514	0	0	0	0	0	0	0	0	0	0	0	0	0	0	0	0	0	0	0	0
hsa-miR-4515	0	0	0	0	0	0	0	0	0	0	0	0	0	0	0	0	0	0	0	0
hsa-miR-4516	0	0	0	0	0	0	0	0	0	0	0	0	0	0	0	0	0	0	0	0
hsa-miR-4517	0	0	0	0	0	0	0	0	0	0	0	0	0	0	0	0	0	0	0	0
hsa-miR-4518	0	0	0	0	0	0	0	1	0	0	0	0	0	0	0	0	0	0	0	0
hsa-miR-4519	0	0	0	0	0	0	0	0	0	0	0	0	0	0	0	0	0	0	0	0
hsa-miR-4520-5p	0	0	0	0	0	0	0	0	0	0	0	0	0	0	0	0	0	0	0	0
hsa-miR-4520-3p	0	0	0	0	0	0	0	0	0	0	0	0	0	0	0	0	0	0	0	0
hsa-miR-4521	0	0	0	0	0	0	0	0	0	0	0	0	0	0	0	0	0	0	0	0
hsa-miR-1269b	0	0	0	0	0	0	0	0	0	0	0	0	0	0	0	0	0	0	0	0
hsa-miR-4522	0	0	0	0	0	0	0	0	0	0	0	0	0	0	0	0	0	0	0	0
hsa-miR-4523	0	0	0	0	0	0	0	0	0	0	0	0	0	0	0	0	0	0	0	0
hsa-miR-4524a-5p	0	0	0	0	0	0	0	0	0	0	0	0	0	0	0	0	0	0	0	0
hsa-miR-4524a-3p	0	0	0	0	0	0	0	0	0	0	0	0	0	0	0	0	0	0	0	0
hsa-miR-4525	0	0	0	0	0	0	0	0	0	0	0	0	0	0	0	0	0	0	0	0
hsa-miR-4526	0	0	0	0	0	0	0	0	0	0	0	0	0	0	0	0	0	0	0	0
hsa-miR-4527	0	0	0	0	0	0	0	0	0	0	0	0	0	0	0	0	0	0	0	0
hsa-miR-4528	0	0	0	0	0	0	0	0	0	0	0	0	0	0	0	0	0	0	0	0
hsa-miR-4529-5p	0	0	0	0	0	1	0	0	0	0	0	0	0	0	0	0	0	0	0	0
hsa-miR-4529-3p	0	0	0	0	0	0	0	0	0	0	0	0	0	0	0	0	0	0	0	0
hsa-miR-4530	0	0	0	0	0	0	0	0	0	0	0	0	0	0	0	0	0	0	0	0
hsa-miR-4531	0	0	0	0	0	0	0	0	0	0	0	0	0	0	0	0	0	0	0	0
hsa-miR-4532	0	0	0	0	0	0	0	0	0	0	0	0	0	0	0	0	0	0	0	0
hsa-miR-4533	0	0	0	0	0	0	0	0	0	0	0	0	0	0	0	0	0	0	0	0
hsa-miR-4534	0	0	0	0	0	0	0	0	0	0	0	0	0	0	0	0	0	0	0	0
hsa-miR-378i	0	0	0	0	0	0	0	0	0	0	0	0	0	0	0	0	0	0	0	0
hsa-miR-4535	0	0	0	0	0	0	0	0	0	0	0	0	0	0	0	0	0	0	0	0
hsa-miR-548am-5p	0	0	0	0	0	0	0	0	0	0	1	0	0	1	0	1	0	0	0	0
hsa-miR-548am-3p	0	0	0	0	0	0	0	0	0	0	0	0	0	0	0	0	0	0	0	0
hsa-miR-1587	0	0	0	0	0	0	0	0	0	0	0	0	0	0	0	0	0	0	0	0
hsa-miR-4536-5p	0	0	0	0	0	0	0	0	0	0	0	1	0	0	0	0	0	0	0	0
hsa-miR-4536-3p	0	0	0	0	0	0	0	0	0	0	0	0	0	0	0	0	0	0	0	0
hsa-miR-548an	0	0	0	0	0	0	0	0	0	0	0	0	0	0	0	0	0	0	0	0
hsa-miR-4537	0	0	0	0	0	0	0	0	0	0	0	0	0	0	0	0	0	0	0	0
hsa-miR-4538	0	0	0	0	0	0	0	0	0	0	0	0	0	0	0	0	0	0	0	0
hsa-miR-4539	0	0	0	0	0	0	0	0	0	0	0	0	0	0	0	0	0	0	0	0
hsa-miR-4540	0	0	0	0	0	0	0	0	0	0	0	0	0	0	0	0	0	0	0	0
hsa-miR-3960	0	0	0	0	0	0	0	0	0	0	0	0	0	0	0	0	0	0	0	0
hsa-miR-3972	0	0	0	0	0	0	0	0	0	0	0	0	0	0	0	0	0	0	0	0
hsa-miR-3973	0	0	0	0	0	0	0	0	0	0	0	0	0	0	0	0	0	0	0	0
hsa-miR-3974	0	0	0	0	0	0	0	0	0	0	0	0	0	0	0	0	0	0	0	0
hsa-miR-3975	0	0	0	0	0	0	0	0	0	0	0	0	0	0	0	0	0	0	0	0
hsa-miR-3976	0	0	0	0	0	0	0	0	0	0	0	0	0	0	0	0	0	0	0	0
hsa-miR-3977	0	0	0	0	0	0	0	0	0	0	0	0	0	0	0	0	0	0	0	0
hsa-miR-3978	0	0	0	0	0	0	0	0	0	0	0	0	0	0	0	0	0	0	0	0
hsa-miR-4632-5p	0	0	0	0	0	0	0	0	0	0	0	0	0	0	0	0	0	0	0	0
hsa-miR-4632-3p	0	0	0	0	0	1	0	0	0	0	0	0	1	0	0	0	0	0	0	0
hsa-miR-4633-5p	0	0	0	0	0	0	0	0	0	0	0	0	0	0	0	0	0	0	0	0
hsa-miR-4633-3p	0	0	0	0	0	0	0	0	0	0	0	0	0	0	0	0	0	0	0	0
hsa-miR-4634	0	0	0	0	0	0	0	0	0	0	0	0	0	0	0	0	0	0	0	0
hsa-miR-4635	0	0	0	0	0	0	0	0	0	0	0	0	0	0	0	0	0	0	0	0
hsa-miR-4636	0	0	0	0	0	0	0	1	0	0	0	0	0	0	0	0	0	0	0	0
hsa-miR-4637	0	0	0	0	0	0	0	0	0	0	0	0	0	0	0	0	0	0	0	0
hsa-miR-4638-5p	0	0	0	0	0	0	0	0	0	0	0	0	0	0	0	0	0	0	0	0
hsa-miR-4638-3p	0	0	0	0	0	0	0	0	0	0	0	0	0	0	0	0	0	0	0	0
hsa-miR-4639-5p	0	0	0	0	0	0	0	0	0	0	0	0	0	0	0	0	0	0	0	0
hsa-miR-4639-3p	0	0	0	0	0	0	0	0	0	0	0	0	0	0	0	0	0	0	0	0
hsa-miR-4640-5p	0	0	0	0	0	0	0	0	0	0	0	0	0	0	0	0	0	0	0	0
hsa-miR-4640-3p	0	0	0	0	0	0	0	0	0	0	0	0	0	0	0	0	0	0	0	0
hsa-miR-4641	0	0	0	0	0	0	0	0	0	0	0	0	0	0	0	0	0	0	0	0
hsa-miR-4642	1	0	0	0	0	0	0	0	0	0	0	0	0	0	0	0	0	0	0	0
hsa-miR-4643	0	0	0	0	0	0	0	0	0	0	0	0	0	0	0	0	0	0	0	0
hsa-miR-4644	0	0	0	0	0	0	0	0	0	0	0	0	0	0	0	0	0	0	0	0
hsa-miR-4645-5p	0	0	0	0	0	0	0	0	0	0	0	0	0	0	0	0	0	0	0	0
hsa-miR-4645-3p	0	0	0	0	1	0	0	1	0	0	0	0	0	0	0	0	0	0	0	0
hsa-miR-4646-5p	0	0	0	0	0	0	0	0	0	0	0	0	0	0	0	0	0	0	0	0
hsa-miR-4646-3p	0	0	0	0	0	0	0	0	0	0	0	0	0	0	0	0	0	0	0	0
hsa-miR-4647	0	0	0	0	0	0	0	0	0	0	0	0	0	0	0	0	0	0	0	0
hsa-miR-4648	0	0	0	0	0	0	0	0	0	0	0	0	0	0	0	0	0	0	0	0
hsa-miR-4649-5p	0	0	0	0	0	0	0	0	0	0	0	0	0	0	0	0	0	0	0	0
hsa-miR-4649-3p	0	0	0	0	0	0	0	0	0	0	0	0	0	0	0	0	0	0	0	0
hsa-miR-4650-5p	0	0	0	0	0	0	0	0	0	0	0	0	0	0	0	0	0	0	0	0
hsa-miR-4650-3p	0	0	0	0	0	0	0	0	0	0	0	0	0	0	0	0	0	0	0	0
hsa-miR-4651	0	0	0	0	0	0	0	0	0	0	0	0	0	0	0	0	0	0	0	0
hsa-miR-4652-5p	0	0	0	0	0	0	0	0	0	0	0	0	0	0	0	0	0	0	0	0
hsa-miR-4652-3p	0	0	0	0	0	0	0	0	0	0	0	0	0	0	0	0	0	0	0	0
hsa-miR-4653-5p	0	0	0	0	0	0	0	0	0	0	0	0	0	0	0	0	0	0	0	0
hsa-miR-4653-3p	0	0	0	0	0	0	0	0	0	0	0	0	0	0	0	0	0	0	0	0
hsa-miR-4654	0	0	0	0	0	0	0	0	0	0	0	0	0	0	0	0	0	0	0	0
hsa-miR-4655-5p	0	0	0	0	0	0	0	0	0	0	0	0	0	0	0	0	0	0	0	0
hsa-miR-4655-3p	0	0	0	0	0	0	0	0	0	0	0	0	0	0	0	0	0	0	0	0
hsa-miR-4656	0	0	0	0	0	0	0	0	0	0	0	0	0	0	0	0	0	0	0	0
hsa-miR-4657	0	0	0	0	0	0	0	0	0	0	0	0	0	0	0	0	0	0	0	0
hsa-miR-4658	0	0	0	0	0	0	0	0	0	0	0	0	0	0	0	0	0	0	0	0
hsa-miR-4659a-5p	0	0	0	0	0	0	0	0	0	0	0	0	0	1	0	0	0	0	0	0
hsa-miR-4659a-3p	1	1	0	0	2	0	0	2	0	1	0	1	0	1	0	1	0	2	0	0
hsa-miR-4660	0	0	0	0	0	0	0	0	0	0	0	0	0	0	0	0	0	0	0	0
hsa-miR-4661-5p	0	0	0	0	0	0	0	0	0	0	0	0	0	0	0	0	0	0	1	0
hsa-miR-4661-3p	0	0	0	0	0	0	0	0	0	0	0	0	0	0	0	1	0	0	0	0
hsa-miR-4662a-5p	2	2	2	1	0	1	1	3	1	2	3	3	2	0	1	1	3	1	0	3
hsa-miR-4662a-3p	0	0	0	0	0	0	0	0	0	0	0	1	0	1	0	0	0	0	0	0
hsa-miR-4659b-5p	0	0	0	0	0	0	0	0	0	0	0	0	0	0	0	0	0	0	0	0
hsa-miR-4659b-3p	0	0	0	0	0	0	0	0	0	0	0	0	0	0	0	0	0	0	1	0
hsa-miR-4663	0	0	0	0	0	0	0	0	0	0	0	0	0	0	0	0	0	0	0	0
hsa-miR-4662b	0	0	0	0	0	0	0	0	0	0	0	2	0	0	0	0	0	0	0	0
hsa-miR-4664-5p	0	0	0	0	0	0	0	0	0	0	0	0	0	0	0	0	0	0	0	0
hsa-miR-4664-3p	0	0	0	0	0	0	0	0	0	0	0	0	0	0	0	0	0	0	1	1
hsa-miR-4665-5p	0	0	0	0	0	0	0	0	0	0	0	0	0	0	0	0	1	0	0	0
hsa-miR-4665-3p	0	0	0	0	0	0	0	0	0	0	0	0	0	0	0	0	0	0	0	0
hsa-miR-4666a-5p	0	0	0	2	0	0	0	0	0	0	0	0	0	0	0	0	0	0	0	0
hsa-miR-4666a-3p	0	0	0	0	0	0	0	0	0	0	0	0	0	0	0	0	0	0	0	0
hsa-miR-4667-5p	0	0	0	0	0	0	0	0	0	0	0	0	0	0	0	0	0	0	0	0
hsa-miR-4667-3p	0	0	0	0	0	0	0	0	0	0	0	0	0	0	0	0	0	0	0	0
hsa-miR-4668-5p	0	0	0	0	0	0	0	0	0	0	0	0	0	0	0	0	0	0	0	0
hsa-miR-4668-3p	0	0	0	0	0	0	0	0	0	0	0	0	0	0	0	0	0	0	0	0
hsa-miR-219b-5p	0	0	0	0	0	0	0	0	0	0	0	0	0	0	0	0	0	0	0	0
hsa-miR-219b-3p	0	0	1	0	0	0	0	0	0	0	0	0	0	0	0	0	0	0	0	0
hsa-miR-4669	0	0	0	0	0	0	0	0	0	0	0	0	0	0	0	0	0	0	0	0
hsa-miR-4670-5p	0	0	0	0	0	0	0	0	0	0	0	0	0	0	0	0	0	0	0	0
hsa-miR-4670-3p	0	0	0	0	0	0	0	0	0	0	0	0	0	0	0	0	0	0	0	0
hsa-miR-4671-5p	0	0	0	0	0	0	0	0	0	0	0	0	0	0	0	0	0	0	0	0
hsa-miR-4671-3p	0	0	0	0	0	0	0	0	0	0	0	0	0	0	0	0	0	0	0	0
hsa-miR-4672	0	0	0	0	0	0	0	0	0	0	0	0	0	0	0	0	0	0	0	0
hsa-miR-4673	0	0	0	0	0	0	0	0	0	0	0	0	0	0	0	0	0	0	0	0
hsa-miR-4674	0	0	0	0	0	0	0	0	0	0	0	0	0	0	0	0	0	0	0	0
hsa-miR-4675	0	0	0	0	0	0	0	0	0	0	0	0	0	0	0	0	0	0	0	0
hsa-miR-4676-5p	0	0	0	0	0	2	1	0	0	0	0	0	0	0	0	1	0	0	0	0
hsa-miR-4676-3p	1	0	0	0	0	0	0	0	0	0	0	0	0	0	0	0	1	0	0	0
hsa-miR-4677-5p	0	0	0	0	0	0	0	0	0	0	0	0	0	0	0	0	0	0	0	0
hsa-miR-4677-3p	4	1	9	6	0	4	0	2	2	1	1	0	0	0	1	4	3	0	0	4
hsa-miR-4678	0	0	0	0	0	0	0	0	0	0	0	0	0	0	0	0	0	0	0	0
hsa-miR-4679	0	0	0	0	0	0	0	0	0	0	0	0	0	0	0	0	0	0	0	0
hsa-miR-4680-5p	0	0	0	0	0	0	0	0	0	0	0	0	0	0	0	0	0	0	0	0
hsa-miR-4680-3p	0	0	0	0	0	0	0	0	0	0	0	0	0	0	0	0	0	0	0	0
hsa-miR-4681	0	0	0	0	0	0	0	0	0	0	0	0	0	0	0	0	0	0	0	0
hsa-miR-4682	0	0	0	0	0	0	0	0	0	0	0	0	0	0	0	0	0	0	0	0
hsa-miR-4683	0	0	0	0	0	0	0	0	0	0	0	0	0	0	0	0	0	0	0	0
hsa-miR-4684-5p	0	0	0	0	0	0	0	0	0	0	0	0	0	0	0	0	0	0	0	0
hsa-miR-4684-3p	0	0	0	0	0	0	0	0	0	0	0	0	0	0	0	0	0	0	0	0
hsa-miR-4685-5p	0	0	0	0	0	0	0	0	0	0	0	0	0	0	0	0	0	0	0	0
hsa-miR-4685-3p	0	0	0	0	0	0	1	0	1	0	0	0	0	0	0	0	0	0	0	0
hsa-miR-4686	0	0	0	0	0	0	0	0	0	0	0	0	0	0	0	0	0	0	0	0
hsa-miR-4687-5p	0	2	0	0	0	0	0	1	0	0	0	1	0	0	0	0	0	0	0	0
hsa-miR-4687-3p	0	0	0	0	0	0	0	0	0	0	0	0	0	0	0	0	0	0	0	0
hsa-miR-1343-5p	0	0	0	0	0	0	0	0	0	0	0	0	0	0	0	0	0	0	0	0
hsa-miR-1343-3p	0	0	0	0	0	0	0	0	0	0	0	0	0	0	0	0	0	0	0	0
hsa-miR-4688	1	0	0	0	0	0	0	0	0	0	0	0	0	0	0	0	0	0	0	0
hsa-miR-4689	0	0	0	0	0	0	0	0	0	0	0	0	0	0	0	0	0	0	0	0
hsa-miR-4690-5p	0	0	0	0	0	0	0	0	0	0	0	0	0	0	0	0	0	0	0	0
hsa-miR-4690-3p	0	0	0	0	0	0	0	0	0	0	0	0	0	0	0	0	0	0	0	0
hsa-miR-4691-5p	0	0	0	0	0	0	0	0	0	0	0	0	0	0	0	0	0	0	0	0
hsa-miR-4691-3p	0	0	0	0	0	0	0	0	0	0	0	0	0	0	0	0	0	0	0	0
hsa-miR-4692	0	0	0	0	0	0	0	0	0	0	0	0	0	0	0	0	0	0	0	0
hsa-miR-4693-5p	0	0	0	0	0	0	0	0	0	0	0	0	0	0	0	0	0	0	0	0
hsa-miR-4693-3p	0	0	0	0	0	0	0	0	0	0	0	0	0	0	0	0	0	0	0	0
hsa-miR-4694-5p	0	0	0	0	0	0	0	0	0	0	0	0	0	0	0	0	0	0	0	0
hsa-miR-4694-3p	0	0	0	0	0	0	0	0	0	0	0	0	0	0	0	0	0	0	0	0
hsa-miR-4695-5p	0	0	0	0	0	0	0	0	0	0	0	0	0	0	0	0	0	0	0	0
hsa-miR-4695-3p	0	0	0	0	0	0	0	0	0	0	0	0	0	0	0	0	0	0	0	0
hsa-miR-4696	0	0	0	0	0	0	0	0	0	0	0	0	0	0	0	0	0	0	0	0
hsa-miR-4697-5p	0	0	0	0	0	0	0	0	0	0	0	0	0	0	0	0	0	0	0	0
hsa-miR-4697-3p	0	0	0	0	0	0	0	0	0	0	0	0	0	0	0	0	0	0	0	0
hsa-miR-4698	0	0	0	0	0	0	0	0	0	0	0	0	0	0	0	0	0	0	0	0
hsa-miR-4699-5p	0	0	0	0	0	0	0	0	0	0	0	0	0	0	0	0	0	0	0	0
hsa-miR-4699-3p	0	0	0	0	0	0	0	0	0	0	0	0	0	0	0	0	0	0	0	0
hsa-miR-4700-5p	0	0	2	0	0	0	0	0	0	0	0	0	0	0	0	0	0	0	0	0
hsa-miR-4700-3p	0	0	0	0	0	0	0	0	0	0	0	0	0	0	0	0	0	0	0	0
hsa-miR-4701-5p	0	0	0	0	0	0	0	0	0	0	0	0	0	0	0	0	0	0	0	0
hsa-miR-4701-3p	0	0	0	0	0	0	0	0	0	0	0	0	0	0	0	0	0	0	0	0
hsa-miR-4703-5p	0	0	0	0	0	0	0	0	0	0	0	0	0	0	0	0	0	0	0	0
hsa-miR-4703-3p	0	0	0	0	0	0	0	0	0	0	0	0	0	0	0	0	0	0	0	0
hsa-miR-4704-5p	0	0	0	0	0	0	0	0	0	0	0	0	0	0	0	0	0	0	0	0
hsa-miR-4704-3p	0	0	0	0	0	0	0	0	0	0	0	0	0	0	0	0	0	0	0	0
hsa-miR-4705	0	0	0	0	0	0	0	0	0	0	0	0	0	0	0	0	0	0	0	0
hsa-miR-4706	0	0	0	0	0	0	0	0	0	0	0	0	0	0	0	0	0	0	0	0
hsa-miR-4707-5p	0	0	0	0	0	0	0	0	0	0	0	0	0	0	0	0	0	0	0	0
hsa-miR-4707-3p	0	0	0	0	0	0	0	0	0	0	0	1	0	0	0	0	0	1	0	0
hsa-miR-4708-5p	0	0	0	0	0	0	0	0	0	0	0	0	0	0	0	0	0	0	0	0
hsa-miR-4708-3p	0	0	0	0	0	0	0	0	0	0	0	0	0	0	0	0	0	0	0	0
hsa-miR-4709-5p	0	0	0	0	0	0	0	0	0	0	0	0	0	0	0	0	0	0	0	0
hsa-miR-4709-3p	0	0	0	0	0	0	0	0	0	0	0	0	0	0	0	0	0	0	0	0
hsa-miR-203b-5p	0	0	0	0	0	0	0	0	0	0	0	0	0	0	0	0	0	0	0	0
hsa-miR-203b-3p	0	0	0	0	0	0	0	0	0	0	0	0	0	0	0	0	0	0	0	0
hsa-miR-4710	0	0	0	0	0	0	0	0	0	0	0	0	0	0	0	0	0	0	0	0
hsa-miR-4711-5p	0	0	0	0	0	0	0	0	0	0	0	0	0	0	0	0	0	0	0	0
hsa-miR-4711-3p	0	0	0	0	0	0	0	0	0	0	0	0	0	0	0	0	0	0	0	0
hsa-miR-4712-5p	0	0	0	0	0	0	0	0	0	0	0	0	0	0	0	0	0	0	0	0
hsa-miR-4712-3p	0	0	0	0	0	0	0	1	0	0	0	0	0	0	0	0	0	0	0	0
hsa-miR-4713-5p	0	0	0	0	0	0	0	0	0	0	0	0	0	0	0	0	0	0	0	0
hsa-miR-4713-3p	0	0	0	0	0	0	0	0	0	0	0	0	0	0	0	0	0	0	0	0
hsa-miR-4714-5p	0	0	0	0	0	0	0	0	0	0	0	0	0	0	0	0	0	0	0	0
hsa-miR-4714-3p	0	0	0	0	0	0	0	0	0	0	0	0	0	0	1	2	0	1	0	0
hsa-miR-4715-5p	0	0	0	0	0	0	0	0	0	0	0	0	0	0	0	0	0	0	0	0
hsa-miR-4715-3p	0	0	0	0	0	0	0	0	0	0	0	0	0	0	0	0	0	0	0	0
hsa-miR-4716-5p	0	0	0	0	0	0	0	0	0	0	0	0	0	0	0	0	0	0	0	0
hsa-miR-4716-3p	0	0	0	0	0	0	0	0	0	0	0	0	0	0	0	0	0	0	0	0
hsa-miR-3529-5p	0	0	0	0	0	0	0	0	0	0	0	0	0	0	0	0	0	0	0	0
hsa-miR-3529-3p	0	0	0	0	0	0	0	0	0	0	0	0	0	0	0	0	0	0	0	0
hsa-miR-4717-5p	0	0	0	0	0	0	0	0	0	0	0	0	0	0	0	0	0	0	0	0
hsa-miR-4717-3p	0	0	0	0	0	0	0	0	0	0	0	0	0	0	0	0	0	0	0	0
hsa-miR-4718	0	0	0	0	0	0	0	0	0	0	0	0	0	0	0	0	0	0	0	0
hsa-miR-4719	0	0	0	0	0	0	0	0	0	0	0	0	0	0	0	0	0	0	0	0
hsa-miR-4720-5p	0	0	0	0	0	0	0	0	0	0	0	0	0	0	0	0	0	0	0	0
hsa-miR-4720-3p	0	0	0	0	0	0	0	0	0	0	0	0	0	0	0	0	0	0	0	0
hsa-miR-4721	0	0	0	0	0	0	0	0	0	0	0	0	0	0	0	0	0	0	0	0
hsa-miR-4722-5p	0	0	0	0	0	0	0	0	0	0	0	0	0	0	0	0	0	0	0	0
hsa-miR-4722-3p	0	0	0	0	0	0	0	0	0	0	0	0	0	0	0	0	0	0	0	0
hsa-miR-4520-2-3p	0	0	0	0	0	0	0	0	0	0	0	0	0	0	0	0	0	0	0	0
hsa-miR-4723-5p	0	0	0	0	0	0	0	0	0	0	0	0	0	0	0	0	0	0	0	0
hsa-miR-4723-3p	0	0	0	0	0	0	0	0	0	0	0	0	0	0	0	0	0	0	0	0
hsa-miR-451b	0	0	0	0	0	0	0	0	0	0	0	0	0	0	0	0	0	0	0	0
hsa-miR-4724-5p	0	0	0	0	0	0	0	0	0	0	0	2	0	0	0	0	0	0	0	0
hsa-miR-4724-3p	0	0	0	0	0	0	0	0	0	0	0	0	0	0	0	0	0	0	0	0
hsa-miR-4725-5p	0	0	0	0	0	0	0	0	0	0	0	0	0	0	0	0	0	0	0	0
hsa-miR-4725-3p	0	0	0	0	0	0	0	0	0	0	0	0	0	0	0	0	0	0	0	0
hsa-miR-4726-5p	0	0	0	0	0	0	0	0	0	0	0	0	0	0	0	0	0	0	0	0
hsa-miR-4726-3p	0	0	0	0	0	0	0	0	0	0	0	0	0	0	0	0	0	0	0	0
hsa-miR-4727-5p	0	0	0	0	0	0	0	0	0	0	0	0	0	0	0	0	0	0	0	0
hsa-miR-4727-3p	0	0	0	0	0	0	0	0	0	0	0	0	0	0	0	0	0	0	0	0
hsa-miR-4728-5p	0	0	0	0	0	0	0	0	0	0	0	0	0	0	0	0	0	0	0	0
hsa-miR-4728-3p	0	0	0	0	0	0	0	0	0	0	0	0	0	0	0	0	0	0	0	0
hsa-miR-4729	0	0	0	0	0	0	0	0	0	0	0	0	0	0	0	0	0	0	0	0
hsa-miR-4730	0	0	0	0	0	0	0	0	0	0	0	0	0	0	0	0	0	0	0	0
hsa-miR-4731-5p	0	0	0	0	0	0	0	0	0	0	0	0	0	0	0	0	0	0	0	0
hsa-miR-4731-3p	0	0	0	0	0	0	0	0	0	0	0	0	0	0	0	0	0	0	0	0
hsa-miR-4732-5p	0	0	0	0	0	0	0	0	0	0	0	0	0	0	0	0	0	0	0	0
hsa-miR-4732-3p	0	0	0	0	0	0	0	0	0	1	0	0	0	0	0	0	0	0	0	0
hsa-miR-4733-5p	0	0	0	0	0	0	0	0	0	0	0	0	0	0	0	0	0	0	0	0
hsa-miR-4733-3p	0	0	0	0	0	0	0	0	0	0	0	0	0	0	0	0	0	0	0	0
hsa-miR-4734	0	0	0	0	0	0	0	0	0	0	0	0	0	0	0	0	0	0	0	0
hsa-miR-4735-5p	0	0	0	0	0	0	0	0	0	0	0	0	0	0	0	0	0	0	0	0
hsa-miR-4735-3p	0	0	0	0	0	0	0	0	0	0	0	0	0	0	0	0	0	0	0	0
hsa-miR-4736	0	0	0	0	0	0	0	0	0	0	0	0	0	0	0	0	0	0	0	0
hsa-miR-4737	0	0	0	0	0	0	0	0	0	0	0	0	0	0	0	0	0	0	0	0
hsa-miR-3064-5p	1	0	0	0	0	0	0	0	1	0	0	1	0	0	0	0	0	0	0	0
hsa-miR-3064-3p	0	0	0	0	0	0	0	0	0	0	0	0	0	0	0	0	0	0	1	0
hsa-miR-4738-5p	0	0	0	0	0	0	0	0	0	0	0	0	0	0	0	0	0	0	0	0
hsa-miR-4738-3p	0	0	0	0	0	0	0	0	0	0	0	0	0	0	0	0	0	0	0	0
hsa-miR-4739	0	0	0	0	0	0	0	0	0	0	0	0	0	0	0	0	0	0	0	0
hsa-miR-4740-5p	0	0	0	0	0	0	0	0	0	0	0	0	0	0	0	0	0	0	0	0
hsa-miR-4740-3p	0	0	0	0	0	0	0	0	0	0	0	0	0	0	0	0	0	0	0	0
hsa-miR-4741	0	0	0	0	0	0	0	0	0	0	0	0	0	0	0	0	0	0	0	0
hsa-miR-4742-5p	0	0	0	0	0	0	0	0	0	0	0	0	0	0	0	0	0	0	0	0
hsa-miR-4742-3p	0	0	0	0	0	0	0	0	0	0	0	0	0	0	0	0	0	0	0	0
hsa-miR-4743-5p	0	0	0	0	0	0	0	0	0	0	0	0	0	0	0	0	0	0	0	0
hsa-miR-4743-3p	0	0	0	0	0	0	0	0	0	0	0	0	0	0	0	0	0	0	0	0
hsa-miR-4744	0	0	0	0	0	0	0	0	0	0	0	0	0	0	0	0	0	0	0	0
hsa-miR-3591-5p	0	0	0	0	0	0	0	0	0	0	0	0	0	0	0	0	0	0	0	0
hsa-miR-3591-3p	0	0	0	0	0	0	0	0	0	0	0	0	0	0	0	0	0	0	0	0
hsa-miR-4745-5p	0	0	0	0	0	0	0	0	0	0	0	0	0	0	0	0	0	0	0	0
hsa-miR-4745-3p	0	0	0	0	0	0	0	0	0	0	0	0	0	0	0	0	0	0	0	0
hsa-miR-4746-5p	1	0	0	0	0	0	2	0	0	0	0	0	0	0	0	0	0	0	0	2
hsa-miR-4746-3p	0	0	0	0	0	0	0	0	0	0	0	0	0	0	0	0	0	0	0	0
hsa-miR-4747-5p	0	0	0	0	0	0	0	0	0	0	0	0	0	0	0	0	0	0	0	0
hsa-miR-4747-3p	0	0	0	0	0	0	0	0	0	0	0	0	0	0	0	0	0	0	0	0
hsa-miR-4748	0	0	0	0	0	0	0	0	0	0	0	0	0	0	0	0	0	0	0	0
hsa-miR-4749-5p	0	0	0	0	0	0	0	0	0	0	0	0	0	0	0	0	0	0	0	0
hsa-miR-4749-3p	0	0	0	0	0	0	0	0	0	0	0	0	0	0	0	0	0	0	0	0
hsa-miR-4750-5p	0	0	0	0	0	0	0	0	0	0	0	0	0	0	0	0	0	0	0	0
hsa-miR-4750-3p	0	0	0	0	0	0	0	0	0	0	0	0	0	0	0	0	0	0	0	0
hsa-miR-4751	0	0	0	0	0	0	0	0	0	0	0	0	0	0	0	0	0	0	0	0
hsa-miR-4752	0	0	0	0	0	0	0	0	0	0	0	0	0	0	0	0	0	0	0	0
hsa-miR-4753-5p	0	0	0	0	0	0	0	0	0	0	0	0	0	0	0	0	0	0	0	0
hsa-miR-4753-3p	0	0	0	0	0	0	0	0	0	0	0	0	0	0	0	0	0	0	0	0
hsa-miR-371b-5p	3	0	3	1	2	0	1	0	2	0	0	0	0	1	0	1	0	0	0	1
hsa-miR-371b-3p	0	0	0	0	0	0	0	0	0	0	0	0	0	0	0	0	0	0	0	0
hsa-miR-4754	0	0	0	0	0	0	0	0	0	0	0	0	0	0	0	0	0	0	0	0
hsa-miR-4755-5p	0	0	0	0	0	0	0	0	0	0	1	0	0	0	0	0	0	0	0	0
hsa-miR-4755-3p	0	0	0	0	0	0	0	0	0	0	0	0	0	0	0	0	0	0	0	0
hsa-miR-499b-5p	0	0	0	0	0	0	0	0	0	0	0	0	0	0	0	0	0	0	0	0
hsa-miR-499b-3p	0	0	0	0	0	0	0	0	0	0	0	0	0	0	0	0	0	0	0	0
hsa-miR-4756-5p	0	0	0	0	0	0	0	0	0	0	0	0	0	0	0	0	0	0	0	0
hsa-miR-4756-3p	0	0	0	0	0	0	0	0	0	0	0	0	0	0	0	0	0	0	0	0
hsa-miR-4757-5p	0	0	0	0	0	0	0	0	0	0	0	0	0	0	0	0	0	0	0	0
hsa-miR-4757-3p	0	0	0	0	0	0	0	0	0	0	0	0	0	0	0	0	0	0	0	0
hsa-miR-4758-5p	0	0	0	0	0	0	0	0	0	0	0	0	0	0	0	0	0	0	0	0
hsa-miR-4758-3p	0	0	0	0	0	0	0	0	0	0	0	0	0	0	0	0	0	0	0	0
hsa-miR-4759	0	0	0	0	0	0	0	0	0	0	0	0	0	0	0	0	0	0	0	0
hsa-miR-4760-5p	0	0	0	0	0	0	0	0	0	0	0	0	0	0	0	0	0	0	0	0
hsa-miR-4760-3p	0	0	0	0	0	0	0	0	0	0	0	0	0	0	0	0	0	0	0	0
hsa-miR-4761-5p	0	0	0	0	0	0	0	0	0	0	0	0	0	0	0	0	0	0	0	0
hsa-miR-4761-3p	0	0	0	0	0	0	0	0	0	0	0	0	0	0	0	0	0	0	0	0
hsa-miR-4762-5p	0	0	0	0	0	0	0	0	0	0	0	0	0	1	0	0	0	0	0	0
hsa-miR-4762-3p	0	0	0	0	0	0	0	0	0	0	0	0	0	0	0	0	0	0	0	0
hsa-miR-4763-5p	0	0	0	0	0	0	0	0	0	0	0	0	0	0	0	0	0	0	0	0
hsa-miR-4763-3p	0	0	0	0	0	0	0	0	0	0	0	0	0	0	0	0	0	0	0	0
hsa-miR-4764-5p	0	0	0	0	0	0	0	0	0	0	0	0	0	0	0	0	0	0	0	0
hsa-miR-4764-3p	0	0	0	0	0	0	0	0	0	0	0	0	0	0	0	0	0	0	0	0
hsa-miR-4765	2	0	0	0	0	0	0	0	0	0	0	0	0	0	0	0	0	0	0	0
hsa-miR-4766-5p	0	0	0	0	0	0	0	0	1	0	0	0	0	0	0	0	0	0	0	0
hsa-miR-4766-3p	0	0	0	0	0	0	0	0	0	0	0	0	0	0	0	0	0	0	0	0
hsa-miR-4767	0	0	0	0	0	0	0	0	0	0	0	0	0	0	0	0	0	0	0	0
hsa-miR-4768-5p	0	0	0	0	0	0	0	0	0	0	0	0	0	0	0	0	0	0	0	0
hsa-miR-4768-3p	0	0	0	0	0	0	0	0	0	0	0	0	0	0	0	0	0	0	0	0
hsa-miR-4769-5p	0	0	0	0	0	0	0	0	0	0	0	0	0	0	0	0	0	0	0	0
hsa-miR-4769-3p	0	0	0	0	0	0	0	0	0	0	0	0	0	0	0	0	0	0	0	0
hsa-miR-4770	0	0	0	0	0	0	0	0	0	0	0	0	0	0	0	0	0	0	0	0
hsa-miR-4771	0	0	0	0	0	0	0	0	0	0	0	0	0	0	0	0	0	0	0	0
hsa-miR-4772-5p	1	1	1	0	3	0	3	6	6	3	10	5	2	2	1	9	1	0	1	2
hsa-miR-4772-3p	6	13	6	2	7	5	12	63	14	11	10	9	8	7	11	20	15	17	9	12
hsa-miR-4773	0	0	0	0	0	0	0	0	0	0	0	0	0	0	0	0	0	0	0	0
hsa-miR-4774-5p	0	0	0	0	0	0	0	0	0	0	0	0	0	0	0	0	0	0	0	0
hsa-miR-4774-3p	0	0	0	0	0	0	0	0	0	0	0	0	0	0	0	0	0	0	0	0
hsa-miR-4775	0	0	0	0	1	0	0	2	2	0	0	0	0	0	0	0	0	0	0	0
hsa-miR-4776-5p	0	0	0	0	0	0	0	0	0	0	0	0	0	0	0	0	0	0	0	0
hsa-miR-4776-3p	0	0	0	0	0	0	0	0	0	0	0	0	0	0	0	0	0	0	0	0
hsa-miR-4777-5p	0	0	0	0	0	0	0	0	0	0	0	0	0	0	0	0	0	0	0	0
hsa-miR-4777-3p	0	0	0	0	0	0	0	0	0	0	0	0	0	0	0	0	0	0	0	0
hsa-miR-4778-5p	0	0	0	0	0	0	0	0	0	0	0	0	0	0	0	0	0	0	0	0
hsa-miR-4778-3p	0	0	0	0	0	0	0	0	0	0	0	0	0	0	0	0	0	0	0	0
hsa-miR-4779	0	0	0	0	0	0	0	0	0	0	0	0	0	0	0	0	0	0	0	0
hsa-miR-4780	0	0	0	0	0	0	0	0	0	0	0	0	0	0	0	0	0	0	0	0
hsa-miR-4436b-5p	0	0	0	0	0	0	0	0	0	0	0	0	0	0	0	0	0	0	0	0
hsa-miR-4436b-3p	0	0	0	0	0	0	0	0	0	0	0	0	0	0	0	0	0	0	0	0
hsa-miR-4781-5p	0	0	0	0	0	0	0	0	0	0	0	1	0	0	0	0	0	0	0	1
hsa-miR-4781-3p	0	0	0	0	0	0	0	0	1	0	0	0	0	0	0	0	0	0	0	2
hsa-miR-4782-5p	0	0	0	0	0	0	0	0	0	0	0	0	0	0	0	0	0	0	0	0
hsa-miR-4782-3p	0	0	0	0	0	0	0	0	0	0	0	0	0	0	0	0	0	0	0	0
hsa-miR-4783-5p	0	0	0	0	0	0	0	0	0	0	0	0	0	0	0	0	0	0	0	0
hsa-miR-4783-3p	0	0	0	0	0	0	0	0	0	0	0	0	0	0	0	0	0	0	0	0
hsa-miR-4784	0	0	0	0	0	0	0	0	0	0	0	0	0	0	0	0	0	0	0	0
hsa-miR-4785	0	0	0	0	0	0	0	0	0	0	0	0	0	0	0	0	0	0	0	0
hsa-miR-1245b-5p	0	0	0	0	0	0	0	0	0	0	0	0	0	0	0	0	0	0	0	0
hsa-miR-1245b-3p	0	0	0	0	0	0	0	0	0	0	0	0	0	0	0	0	0	0	0	0
hsa-miR-2467-5p	0	0	0	0	0	0	0	0	0	0	0	0	0	0	0	0	0	0	0	0
hsa-miR-2467-3p	0	1	0	0	0	0	0	0	0	0	0	0	0	0	0	0	0	0	0	0
hsa-miR-4786-5p	0	0	0	0	0	0	0	0	0	0	0	0	0	0	0	0	0	0	0	0
hsa-miR-4786-3p	0	0	0	0	0	0	0	0	0	0	0	0	0	0	0	0	0	0	0	0
hsa-miR-4787-5p	0	0	0	0	0	0	0	0	0	0	0	0	0	0	0	0	0	0	0	0
hsa-miR-4787-3p	0	0	0	0	0	0	0	0	0	0	0	0	0	0	0	0	0	0	0	0
hsa-miR-4788	0	0	0	0	0	0	0	0	0	0	0	0	0	0	0	0	0	0	0	0
hsa-miR-4789-5p	0	0	0	0	0	0	0	0	0	0	0	0	0	0	0	0	0	0	0	0
hsa-miR-4789-3p	0	0	0	0	0	0	0	0	0	0	0	0	0	0	0	0	0	0	0	0
hsa-miR-4790-5p	0	0	0	0	0	0	0	0	0	0	0	0	0	0	0	0	0	0	0	0
hsa-miR-4790-3p	0	0	0	0	0	0	0	0	0	0	0	0	0	0	0	0	0	0	0	0
hsa-miR-4791	0	0	0	0	0	0	0	0	0	0	0	0	0	0	0	0	0	0	0	0
hsa-miR-4792	0	0	0	0	0	0	0	0	0	0	0	0	0	0	0	0	0	0	0	0
hsa-miR-4793-5p	0	0	0	0	0	0	0	0	0	0	0	0	0	0	0	0	0	0	0	0
hsa-miR-4793-3p	0	0	0	0	0	0	0	0	0	0	0	0	0	0	0	0	0	0	0	0
hsa-miR-4794	0	0	0	0	0	0	0	0	0	0	0	0	0	0	0	0	0	0	0	0
hsa-miR-4795-5p	0	0	0	0	0	0	0	0	0	0	0	0	0	0	0	0	0	0	0	0
hsa-miR-4795-3p	0	0	0	0	0	0	0	0	0	0	0	0	0	0	0	0	0	0	0	0
hsa-miR-4796-5p	0	0	0	0	0	0	1	0	0	0	0	0	0	0	0	0	0	0	0	0
hsa-miR-4796-3p	0	0	0	0	1	0	0	0	0	0	0	0	0	0	0	0	0	0	0	0
hsa-miR-4797-5p	0	0	0	0	0	0	0	0	0	0	0	0	0	0	0	0	0	0	0	0
hsa-miR-4797-3p	0	0	0	0	0	0	0	0	0	0	0	0	0	0	0	0	0	0	0	0
hsa-miR-4798-5p	0	0	0	0	0	0	0	0	0	0	0	0	0	0	0	0	0	0	0	0
hsa-miR-4798-3p	0	0	0	0	0	0	0	0	0	0	0	0	0	0	0	0	0	0	0	0
hsa-miR-4799-5p	0	0	0	0	0	0	0	2	0	0	0	0	0	0	0	0	0	0	0	0
hsa-miR-4799-3p	0	0	0	0	0	0	0	0	0	0	0	0	0	0	0	0	0	0	0	0
hsa-miR-4800-5p	0	0	0	0	0	0	0	0	0	0	0	0	0	0	0	0	0	0	0	0
hsa-miR-4800-3p	0	0	0	0	0	0	0	0	0	0	0	0	0	0	0	0	0	0	0	0
hsa-miR-4801	0	0	0	0	0	0	0	0	0	0	0	0	0	0	0	0	0	0	0	0
hsa-miR-4802-5p	0	0	0	0	0	0	0	0	0	0	0	0	0	0	0	0	0	0	0	0
hsa-miR-4802-3p	0	0	0	0	0	0	0	0	0	0	0	0	0	1	0	0	0	0	0	0
hsa-miR-4803	0	0	0	0	0	0	0	0	0	0	0	0	0	0	0	0	0	0	0	0
hsa-miR-4804-5p	0	0	0	0	0	0	0	0	0	0	0	0	0	0	0	0	0	0	0	0
hsa-miR-4804-3p	0	0	0	0	0	0	0	0	0	0	0	0	0	0	0	0	0	0	0	0
hsa-miR-4999-5p	0	0	0	0	0	0	0	0	0	0	0	0	0	0	0	1	0	0	0	0
hsa-miR-4999-3p	0	0	0	0	0	0	0	0	0	0	0	0	0	1	0	0	0	0	0	0
hsa-miR-5000-5p	0	0	0	0	0	0	0	0	0	0	0	0	0	0	0	0	0	0	0	0
hsa-miR-5000-3p	0	0	0	0	0	0	0	0	0	0	0	0	1	1	0	0	0	0	0	0
hsa-miR-5001-5p	0	0	0	0	0	0	0	0	0	0	0	0	0	0	0	0	0	0	0	0
hsa-miR-5001-3p	0	0	0	0	0	0	0	0	1	0	0	0	0	0	0	0	0	2	0	2
hsa-miR-5002-5p	0	0	0	0	0	0	0	0	0	0	0	0	0	0	0	0	0	0	0	0
hsa-miR-5002-3p	0	0	0	0	0	0	0	0	0	0	0	0	0	0	0	0	0	0	0	0
hsa-miR-5003-5p	0	0	0	0	0	0	0	0	0	0	0	0	0	0	0	0	0	0	0	0
hsa-miR-5003-3p	0	0	0	0	0	0	0	0	0	0	0	0	0	0	0	0	0	0	0	0
hsa-miR-5004-5p	0	0	0	0	0	0	0	0	0	0	0	0	0	0	0	0	0	0	0	0
hsa-miR-5004-3p	0	0	0	0	0	0	0	0	0	0	0	0	0	0	0	0	0	0	0	0
hsa-miR-548ao-5p	0	0	0	0	0	0	0	0	0	0	0	0	0	0	0	0	0	0	0	0
hsa-miR-548ao-3p	0	0	0	0	0	0	0	0	0	0	0	0	0	0	0	0	0	0	0	0
hsa-miR-5006-5p	0	0	0	0	0	0	0	0	0	0	0	0	0	0	0	0	0	0	0	0
hsa-miR-5006-3p	0	0	0	0	0	0	0	0	0	0	0	0	0	0	0	0	0	0	0	0
hsa-miR-5007-5p	0	0	0	0	0	0	0	0	0	0	0	0	0	0	0	0	0	0	0	0
hsa-miR-5007-3p	0	0	0	0	0	0	0	0	0	0	0	0	0	0	0	0	0	0	0	0
hsa-miR-548ap-5p	0	0	0	0	0	0	0	0	0	0	0	0	0	0	0	0	0	0	0	0
hsa-miR-548ap-3p	0	0	0	0	0	0	0	0	0	0	0	0	0	0	0	0	0	0	0	0
hsa-miR-5008-5p	0	0	0	0	0	0	0	0	0	0	0	0	0	0	0	0	0	0	0	0
hsa-miR-5008-3p	0	0	0	0	0	0	0	0	0	0	0	0	0	0	0	0	0	0	0	0
hsa-miR-5009-5p	0	0	0	0	0	0	0	0	0	0	0	0	0	0	0	0	0	0	0	0
hsa-miR-5009-3p	0	0	0	0	0	0	0	0	0	0	0	0	0	0	0	0	0	0	0	0
hsa-miR-5010-5p	0	0	0	0	0	0	0	0	0	0	0	0	0	0	0	0	0	0	0	0
hsa-miR-5010-3p	0	0	0	1	0	0	0	0	0	1	0	0	0	0	0	0	0	0	0	0
hsa-miR-5011-5p	0	0	0	0	0	0	0	0	0	0	0	0	0	0	0	0	0	0	0	0
hsa-miR-5011-3p	0	0	0	0	0	0	0	0	0	0	0	0	0	0	0	0	0	0	0	0
hsa-miR-5047	0	0	0	0	0	0	0	0	0	0	0	0	0	0	0	0	0	0	0	0
hsa-miR-5087	0	0	0	0	0	0	0	0	0	0	0	0	0	0	0	0	0	0	0	0
hsa-miR-5088-5p	0	0	0	0	0	0	0	0	0	0	0	0	0	0	0	0	0	0	0	0
hsa-miR-5088-3p	0	0	0	0	0	0	0	0	0	0	0	0	0	0	0	0	0	0	0	0
hsa-miR-5089-5p	0	0	0	0	0	0	0	0	0	0	0	0	0	0	0	0	0	0	0	0
hsa-miR-5089-3p	0	0	0	0	0	0	0	0	0	0	0	0	0	0	0	0	0	0	0	0
hsa-miR-5090	0	0	0	0	0	0	0	0	0	0	0	0	0	0	0	0	0	0	0	0
hsa-miR-5091	0	0	0	0	0	0	0	0	0	0	0	0	0	0	0	0	0	0	0	0
hsa-miR-5092	0	0	0	0	0	0	0	0	0	0	0	0	0	0	0	0	0	0	0	0
hsa-miR-5093	0	0	0	0	0	0	0	0	0	0	0	0	0	0	0	0	0	0	0	0
hsa-miR-5094	0	0	0	0	0	0	0	0	0	0	0	0	0	0	0	0	0	0	0	0
hsa-miR-5095	0	0	0	0	0	0	0	0	0	0	0	0	0	0	0	0	0	0	0	0
hsa-miR-1273f	0	0	0	0	0	0	0	0	0	0	0	0	0	0	0	0	0	0	0	0
hsa-miR-1273g-5p	0	0	0	0	0	0	0	0	0	0	0	0	0	0	0	0	0	0	0	0
hsa-miR-1273g-3p	0	0	0	0	0	0	0	0	0	0	0	0	0	0	0	0	0	0	0	0
hsa-miR-5096	0	0	0	0	0	0	0	0	0	0	0	0	0	0	0	0	0	0	0	0
hsa-miR-5186	0	0	0	0	0	0	0	0	0	0	0	0	0	0	0	0	0	0	0	0
hsa-miR-5187-5p	1	0	0	0	1	0	0	0	0	0	0	0	0	0	1	0	0	0	0	0
hsa-miR-5187-3p	0	0	0	0	0	0	0	0	0	0	0	0	1	0	0	0	0	0	0	0
hsa-miR-5188	0	0	0	0	0	0	0	0	0	0	0	0	0	0	0	0	0	0	0	0
hsa-miR-5189-5p	0	0	0	0	0	0	0	0	0	0	0	0	0	0	0	0	0	0	0	0
hsa-miR-5189-3p	0	0	0	0	0	0	0	1	0	0	0	0	0	0	0	0	0	0	0	0
hsa-miR-5190	0	0	0	0	0	0	0	0	0	0	0	0	0	0	0	0	0	0	0	0
hsa-miR-5191	0	0	0	0	0	0	0	0	0	0	0	0	0	0	0	0	0	0	0	0
hsa-miR-5192	0	0	0	0	0	0	0	0	0	0	0	0	0	0	0	0	0	0	0	0
hsa-miR-5193	0	0	0	0	0	0	0	0	0	0	0	0	0	0	0	0	0	0	0	0
hsa-miR-5194	0	0	0	0	0	0	0	0	0	0	0	0	0	0	0	0	0	0	0	0
hsa-miR-5195-5p	0	0	0	0	0	0	0	0	1	0	0	0	0	0	0	0	0	0	0	0
hsa-miR-5195-3p	0	0	0	0	0	0	0	0	0	0	0	0	0	0	0	0	0	0	0	0
hsa-miR-5196-5p	0	0	0	0	0	0	0	0	0	0	0	0	0	0	0	0	0	0	0	0
hsa-miR-5196-3p	0	0	0	0	0	0	0	0	1	0	0	0	0	0	0	0	0	0	0	0
hsa-miR-5197-5p	0	0	0	0	0	0	0	0	0	0	0	0	0	0	0	0	0	0	0	0
hsa-miR-5197-3p	0	0	0	0	0	0	0	0	0	0	0	0	0	0	0	0	0	0	0	0
hsa-miR-4524b-5p	0	0	0	0	0	0	0	0	0	0	0	0	0	0	0	0	0	0	0	0
hsa-miR-4524b-3p	0	0	0	0	0	0	0	0	0	0	0	0	0	0	0	0	0	0	0	0
hsa-miR-5571-5p	0	0	0	0	0	0	0	0	0	0	0	0	0	0	0	0	0	0	0	0
hsa-miR-5571-3p	0	0	0	0	0	0	0	0	0	0	0	0	0	0	0	0	0	0	0	0
hsa-miR-5100	0	0	0	0	0	0	0	0	0	0	0	0	0	0	0	0	0	0	0	0
hsa-miR-5572	0	0	0	0	0	0	0	0	0	0	0	0	0	0	0	0	0	0	0	0
hsa-miR-548aq-5p	0	0	0	0	0	0	0	0	0	0	0	0	0	0	0	0	0	0	0	0
hsa-miR-548aq-3p	0	0	0	0	0	0	1	0	0	0	1	0	0	0	0	0	0	0	0	0
hsa-miR-548ar-5p	0	0	0	0	0	0	1	0	0	0	0	0	0	0	0	0	0	0	0	0
hsa-miR-548ar-3p	0	1	0	0	0	0	0	0	0	0	0	0	0	0	0	0	0	0	0	1
hsa-miR-548as-5p	1	0	0	0	0	0	0	0	0	0	0	0	0	0	0	0	0	0	0	0
hsa-miR-548as-3p	0	0	0	0	0	0	0	0	0	0	0	0	0	0	0	0	0	0	0	0
hsa-miR-5579-5p	0	0	0	0	0	0	0	0	0	0	0	0	0	0	0	0	0	0	0	0
hsa-miR-5579-3p	0	0	0	0	0	0	0	0	0	0	0	0	0	0	0	0	0	0	0	0
hsa-miR-664b-5p	0	0	0	1	0	0	0	0	0	1	0	0	0	0	0	0	0	0	0	0
hsa-miR-664b-3p	1	4	0	1	3	5	3	4	2	0	2	1	2	1	2	3	1	1	1	2
hsa-miR-5580-5p	0	0	0	0	0	0	0	0	0	0	0	0	0	0	0	0	0	0	0	0
hsa-miR-5580-3p	0	0	0	0	0	0	0	0	0	0	0	0	0	0	0	0	0	0	0	0
hsa-miR-5581-5p	0	0	0	0	0	0	0	0	0	0	0	0	0	0	0	0	0	0	0	0
hsa-miR-5581-3p	0	0	0	0	0	0	1	1	0	0	0	0	0	0	0	0	0	1	0	0
hsa-miR-548at-5p	0	1	0	0	1	0	0	0	0	0	2	0	0	0	0	1	0	0	0	0
hsa-miR-548at-3p	0	0	0	0	0	0	0	0	0	0	0	0	0	0	0	0	0	0	0	0
hsa-miR-5582-5p	0	0	0	0	0	0	0	0	0	0	0	0	0	0	0	0	0	0	0	0
hsa-miR-5582-3p	0	0	0	0	0	0	0	0	0	0	0	0	1	0	0	0	0	0	0	0
hsa-miR-5583-5p	0	0	0	0	0	0	0	0	0	0	0	0	0	0	0	0	0	0	0	0
hsa-miR-5583-3p	0	0	0	0	0	0	0	0	0	0	0	0	0	0	0	0	0	0	0	0
hsa-miR-5584-5p	0	0	0	0	0	0	0	0	0	0	0	0	0	0	0	0	0	0	0	0
hsa-miR-5584-3p	0	0	0	0	0	0	0	0	0	0	0	0	0	0	0	0	0	0	0	0
hsa-miR-5585-5p	0	0	0	0	0	0	0	0	0	0	0	0	0	0	0	0	0	0	0	0
hsa-miR-5585-3p	0	0	0	0	0	0	0	0	0	0	0	0	0	0	0	0	0	0	0	0
hsa-miR-5586-5p	0	0	0	0	0	0	0	0	0	0	0	0	0	0	0	0	0	0	0	0
hsa-miR-5586-3p	0	0	0	0	0	0	0	1	0	0	0	0	0	0	0	0	0	0	0	0
hsa-miR-5587-5p	0	0	0	0	0	0	0	0	0	0	0	0	0	0	0	0	0	0	0	0
hsa-miR-5587-3p	0	0	0	0	0	0	0	0	0	0	0	0	0	0	0	0	0	0	0	0
hsa-miR-548au-5p	2	0	0	0	0	0	0	0	0	0	0	1	0	0	0	0	0	1	0	0
hsa-miR-548au-3p	0	0	0	0	0	0	0	0	0	0	0	0	0	0	0	0	0	0	0	0
hsa-miR-1295b-5p	0	0	0	0	0	0	0	0	0	0	0	0	0	0	0	0	0	0	0	0
hsa-miR-1295b-3p	0	0	0	0	0	0	0	0	0	0	0	0	0	0	0	0	0	0	0	0
hsa-miR-5588-5p	0	0	0	0	0	0	0	0	0	0	0	0	0	0	0	0	0	0	0	0
hsa-miR-5588-3p	0	0	0	0	0	0	0	0	0	0	0	0	0	0	0	0	0	0	0	0
hsa-miR-5589-5p	0	0	0	0	0	0	0	0	0	0	0	0	0	0	0	0	0	0	0	0
hsa-miR-5589-3p	0	0	0	0	0	0	0	0	0	0	0	0	0	0	0	0	0	0	0	0
hsa-miR-5590-5p	0	0	0	0	0	0	0	0	0	0	0	0	0	0	0	0	0	0	0	0
hsa-miR-5590-3p	0	0	0	0	0	0	0	0	0	0	0	0	0	0	0	0	0	0	0	0
hsa-miR-5591-5p	0	0	0	0	0	0	0	0	0	0	0	0	0	0	0	0	0	0	0	0
hsa-miR-5591-3p	0	0	0	0	0	0	0	0	0	0	0	0	0	0	0	0	0	0	0	0
hsa-miR-548av-5p	0	0	0	0	0	0	0	0	0	0	0	0	0	0	0	0	0	0	0	0
hsa-miR-548av-3p	0	0	0	0	0	0	0	0	0	0	0	0	0	0	0	0	0	0	0	0
hsa-miR-5680	0	0	0	0	0	0	0	0	0	0	0	0	0	0	0	0	0	0	0	0
hsa-miR-5681a	0	0	0	0	0	0	0	0	0	0	0	0	0	0	0	0	0	0	0	0
[truncated: 2,534 more rows]
